# Supplementary material for: Sequence properties of certain GC rich avian genes, their origins and absence from genome assemblies: case studies
Source: BMC Genomics. 2019 Oct 14;20:734. doi: 10.1186/s12864-019-6131-1 (PMC6792250; doi:10.1186/s12864-019-6131-1)
Supplement: Supplementary file 3 — Additional file 3. cDNA models described in [5, 20]. [file 12864_2019_6131_MOESM3_ESM.xls]

## Sheet: Supplemental data 3a
Supplementary data 3a.1. Ensembl references in Pelodicus chinensis of 2132 cDNA models available at https://doi.org/10.6084/m9.figshare.5202853 and used in Figuet et al. (2016) and Botero-Castro et al (2017)				Supplementary data 3a.2. Names of 1603 chicken cDNA models used in this study. Numbers corresponded to those of HMM models used to reconstruct cDNA models. From lanes 1590 to 1603 are supplied the names of 16 cDNA assembled in Hron et al (2015), Rohde et al (2018) and Farkasova et al (2016)
ENSEMBL Gene_ID_Pelodiscus	Gene name
ENSPSIG00000000056					20_Galgal
ENSPSIG00000000084	RHOG				64_Galgal
ENSPSIG00000000088	HYLS1				76_Galgal
ENSPSIG00000000094	POU3F4				81_Galgal
ENSPSIG00000000099	NRGN				102_Galgal
ENSPSIG00000000111					108_Galgal
ENSPSIG00000000118					128_Galgal
ENSPSIG00000000128	OR5AS1				151_Galgal
ENSPSIG00000000133	OXGR1				163_Galgal
ENSPSIG00000000151	PSPN				214_Galgal
ENSPSIG00000000163	OR6B1				219_Galgal
ENSPSIG00000000176					248_Galgal
ENSPSIG00000000181	DMRTA1				254_Galgal
ENSPSIG00000000182	SOX11				267_Galgal
ENSPSIG00000000221	CXorf21				278_Galgal
ENSPSIG00000000248					284_Galgal
ENSPSIG00000000300	CLDN4				300_Galgal
ENSPSIG00000000348	DNAJB8				303_Galgal
ENSPSIG00000000379	FZD10				314_Galgal
ENSPSIG00000000388	PIRT				329_Galgal
ENSPSIG00000000406					338_Galgal
ENSPSIG00000000411	PAQR9				367_Galgal
ENSPSIG00000000415	POP7				379_Galgal
ENSPSIG00000000416	NEUROD6				382_Galgal
ENSPSIG00000000424	HIST2H2AB				388_Galgal
ENSPSIG00000000436	TAAR5				406_Galgal
ENSPSIG00000000454					411_Galgal
ENSPSIG00000000455	TAAR2				413_Galgal
ENSPSIG00000000466	LRRC32				416_Galgal
ENSPSIG00000000475	NKPD1				426_Galgal
ENSPSIG00000000478	CCIN				427_Galgal
ENSPSIG00000000487	ZBTB42				436_Galgal
ENSPSIG00000000517	FOXB1				447_Galgal
ENSPSIG00000000534	PURG				455_Galgal
ENSPSIG00000000540	TIGD4				484_Galgal
ENSPSIG00000000549	MAB21L2				487_Galgal
ENSPSIG00000000554					499_Galgal
ENSPSIG00000000561	DEXI				504_Galgal
ENSPSIG00000000562	BTBD18				505_Galgal
ENSPSIG00000000569	FIGNL1				508_Galgal
ENSPSIG00000000570	GP9				514_Galgal
ENSPSIG00000000572					517_Galgal
ENSPSIG00000000583	C10orf71				533_Galgal
ENSPSIG00000000611	OR11L1				536_Galgal
ENSPSIG00000000649	CDC42EP2				557_Galgal
ENSPSIG00000000650	MYADML2				560_Galgal
ENSPSIG00000000687	CH25H				569_Galgal
ENSPSIG00000000701	GCNT3				575_Galgal
ENSPSIG00000000712					604_Galgal
ENSPSIG00000000733	H1F0				620_Galgal
ENSPSIG00000000739					622_Galgal
ENSPSIG00000000749	MAB21L1				635_Galgal
ENSPSIG00000000763	FNDC11				643_Galgal
ENSPSIG00000000780					649_Galgal
ENSPSIG00000000793	TNFAIP8L3				659_Galgal
ENSPSIG00000000806	ANKRD34B				663_Galgal
ENSPSIG00000000809					665_Galgal
ENSPSIG00000000813	MAFB				692_Galgal
ENSPSIG00000000865	SUCNR1				700_Galgal
ENSPSIG00000000876	RNF223				701_Galgal
ENSPSIG00000000883	B3GALT6				733_Galgal
ENSPSIG00000000945	SPTSSB				741_Galgal
ENSPSIG00000000964	SPRY3				782_Galgal
ENSPSIG00000000989	LRRN4CL				789_Galgal
ENSPSIG00000000996	INTS5				799_Galgal
ENSPSIG00000001029	ADRA2B				806_Galgal
ENSPSIG00000001036	CCDC160				813_Galgal
ENSPSIG00000001079	SYCN				825_Galgal
ENSPSIG00000001101	CTXN3				858_Galgal
ENSPSIG00000001121	C10orf105				869_Galgal
ENSPSIG00000001125	NEUROG3				871_Galgal
ENSPSIG00000001134	S1PR3				876_Galgal
ENSPSIG00000001168	TMEM250				878_Galgal
ENSPSIG00000001184					883_Galgal
ENSPSIG00000001188	ADAT3				888_Galgal
ENSPSIG00000001191	C11orf87				893_Galgal
ENSPSIG00000001193	C2orf69				903_Galgal
ENSPSIG00000001227	TMPPE				908_Galgal
ENSPSIG00000001228	ANKRD61				923_Galgal
ENSPSIG00000001236	BHLHA15				924_Galgal
ENSPSIG00000001256	TBC1D25				938_Galgal
ENSPSIG00000001257					945_Galgal
ENSPSIG00000001269	FAM110A				964_Galgal
ENSPSIG00000001279	CBY3				969_Galgal
ENSPSIG00000001286	PsLbx1				975_Galgal
ENSPSIG00000001306	CHST14				977_Galgal
ENSPSIG00000001321	REP15				984_Galgal
ENSPSIG00000001335	A4GALT				991_Galgal
ENSPSIG00000001350	OR4E2				1004_Galgal
ENSPSIG00000001354					1013_Galgal
ENSPSIG00000001359	CMTR2				1022_Galgal
ENSPSIG00000001362	THRSP				1030_Galgal
ENSPSIG00000001371	TCTEX1D4				1038_Galgal
ENSPSIG00000001381	C12orf60				1071_Galgal
ENSPSIG00000001434	UCN3				1085_Galgal
ENSPSIG00000001442					1089_Galgal
ENSPSIG00000001444	GJB7				1094_Galgal
ENSPSIG00000001483					1096_Galgal
ENSPSIG00000001484					1101_Galgal
ENSPSIG00000001539	CYSLTR2				1123_Galgal
ENSPSIG00000001560	GPR15				1134_Galgal
ENSPSIG00000001564					1144_Galgal
ENSPSIG00000001567	CCDC89				1146_Galgal
ENSPSIG00000001591					1162_Galgal
ENSPSIG00000001593					1176_Galgal
ENSPSIG00000001595	RHOH				1195_Galgal
ENSPSIG00000001626	HIST2H2AC				1211_Galgal
ENSPSIG00000001635					1214_Galgal
ENSPSIG00000001652					1234_Galgal
ENSPSIG00000001736	POU4F2				1236_Galgal
ENSPSIG00000001778	OLIG3				1244_Galgal
ENSPSIG00000001781	NXPH3				1254_Galgal
ENSPSIG00000001782	RASSF10				1255_Galgal
ENSPSIG00000001786	ZBTB3				1268_Galgal
ENSPSIG00000001790					1272_Galgal
ENSPSIG00000001807					1286_Galgal
ENSPSIG00000001809					1295_Galgal
ENSPSIG00000001813	RAG2				1306_Galgal
ENSPSIG00000001821	RPRM				1316_Galgal
ENSPSIG00000001837	ACTRT3				1328_Galgal
ENSPSIG00000001841	HDHD3				1349_Galgal
ENSPSIG00000001853					1354_Galgal
ENSPSIG00000001856	GPR75				1359_Galgal
ENSPSIG00000001879	GREM2				1363_Galgal
ENSPSIG00000001890	RNF186				1368_Galgal
ENSPSIG00000001900	TIGD3				1371_Galgal
ENSPSIG00000001919					1386_Galgal
ENSPSIG00000001929	MCHR1				1389_Galgal
ENSPSIG00000001951	OR2AT4				1399_Galgal
ENSPSIG00000001953	TPBGL				1414_Galgal
ENSPSIG00000001956	COA4				1420_Galgal
ENSPSIG00000001958					1424_Galgal
ENSPSIG00000001962	TMEM81				1442_Galgal
ENSPSIG00000001979	CLDN14				1462_Galgal
ENSPSIG00000001983					1480_Galgal
ENSPSIG00000001986	SLC5A3				1505_Galgal
ENSPSIG00000001988	OLIG2				1515_Galgal
ENSPSIG00000001990	CLDN8				1518_Galgal
ENSPSIG00000002005	OR6Y1				1537_Galgal
ENSPSIG00000002017	ZBTB39				1548_Galgal
ENSPSIG00000002047	ZBED1				1559_Galgal
ENSPSIG00000002063					1564_Galgal
ENSPSIG00000002093					1573_Galgal
ENSPSIG00000002102	ACTG1				1576_Galgal
ENSPSIG00000002148	PEX11G				1578_Galgal
ENSPSIG00000002150	TEX45				1584_Galgal
ENSPSIG00000002152	CD2BP2				1595_Galgal
ENSPSIG00000002154	IL12RB1				1596_Galgal
ENSPSIG00000002159	RAB3A				1600_Galgal
ENSPSIG00000002182					1625_Galgal
ENSPSIG00000002201					1655_Galgal
ENSPSIG00000002210	CAPZA3				1658_Galgal
ENSPSIG00000002211	RCBTB1				1663_Galgal
ENSPSIG00000002228	KLHL41				1685_Galgal
ENSPSIG00000002229	PIK3C2G				1691_Galgal
ENSPSIG00000002232	SF3B3				1703_Galgal
ENSPSIG00000002235					1708_Galgal
ENSPSIG00000002236	SLC35A5				1711_Galgal
ENSPSIG00000002241	ZC3H4				1714_Galgal
ENSPSIG00000002246	YIF1B				1720_Galgal
ENSPSIG00000002254	MECP2				1723_Galgal
ENSPSIG00000002255	FXYD1				1731_Galgal
ENSPSIG00000002257	CCDC173				1770_Galgal
ENSPSIG00000002260	LGI4				1778_Galgal
ENSPSIG00000002265	SSB				1781_Galgal
ENSPSIG00000002277					1786_Galgal
ENSPSIG00000002281					1790_Galgal
ENSPSIG00000002287	PHOX2A				1824_Galgal
ENSPSIG00000002288	STOML2				1832_Galgal
ENSPSIG00000002289	INPPL1				1838_Galgal
ENSPSIG00000002295					1856_Galgal
ENSPSIG00000002304	ULK4				1861_Galgal
ENSPSIG00000002311	RPL35A				1864_Galgal
ENSPSIG00000002328	ZNRD1				1890_Galgal
ENSPSIG00000002329					1894_Galgal
ENSPSIG00000002331	SIRT2				1919_Galgal
ENSPSIG00000002333	PPP1R11				1930_Galgal
ENSPSIG00000002337	MSL1				1962_Galgal
ENSPSIG00000002345					1973_Galgal
ENSPSIG00000002357	PEX6				1974_Galgal
ENSPSIG00000002367	SSH3				2017_Galgal
ENSPSIG00000002368	TMEM18				2018_Galgal
ENSPSIG00000002372	RARA				2023_Galgal
ENSPSIG00000002374	VIRMA				2028_Galgal
ENSPSIG00000002407	TMEM67				2032_Galgal
ENSPSIG00000002409	TTLL10				2042_Galgal
ENSPSIG00000002418	TRIQK				2068_Galgal
ENSPSIG00000002436	PTCRA				2071_Galgal
ENSPSIG00000002459					2080_Galgal
ENSPSIG00000002469	NFKBIB				2081_Galgal
ENSPSIG00000002471	KLHL32				2083_Galgal
ENSPSIG00000002485	UBALD2				2088_Galgal
ENSPSIG00000002488					2089_Galgal
ENSPSIG00000002495	CCDC191				2092_Galgal
ENSPSIG00000002496	ACAD10				2102_Galgal
ENSPSIG00000002504	TNS4				2109_Galgal
ENSPSIG00000002511					2116_Galgal
ENSPSIG00000002528					2137_Galgal
ENSPSIG00000002535	CCDC169				2143_Galgal
ENSPSIG00000002540	ADGRB3				2150_Galgal
ENSPSIG00000002542	TEKT5				2177_Galgal
ENSPSIG00000002556	USP45				2201_Galgal
ENSPSIG00000002559	TNFRSF4				2228_Galgal
ENSPSIG00000002570	MCHR2				2235_Galgal
ENSPSIG00000002586	HPS5				2238_Galgal
ENSPSIG00000002604	KRT23				2293_Galgal
ENSPSIG00000002605	C1QTNF12				2298_Galgal
ENSPSIG00000002661	PRDM1				2303_Galgal
ENSPSIG00000002666	SLC3A2				2304_Galgal
ENSPSIG00000002677	IGSF22				2327_Galgal
ENSPSIG00000002678	SMIM15				2331_Galgal
ENSPSIG00000002697	TMBIM6				2334_Galgal
ENSPSIG00000002698	C19orf25				2353_Galgal
ENSPSIG00000002707					2368_Galgal
ENSPSIG00000002708					2370_Galgal
ENSPSIG00000002712	SART1				2371_Galgal
ENSPSIG00000002713	CBX4				2374_Galgal
ENSPSIG00000002724	TMTC3				2384_Galgal
ENSPSIG00000002742	HOXA4				2396_Galgal
ENSPSIG00000002743					2407_Galgal
ENSPSIG00000002779	ZC3H18				2409_Galgal
ENSPSIG00000002780	GPR3				2410_Galgal
ENSPSIG00000002790	EIF1AD				2435_Galgal
ENSPSIG00000002800					2451_Galgal
ENSPSIG00000002821	CACNB3				2454_Galgal
ENSPSIG00000002825	CAPS2				2459_Galgal
ENSPSIG00000002836	RABEP2				2462_Galgal
ENSPSIG00000002843	DMRTB1				2471_Galgal
ENSPSIG00000002844	PC				2476_Galgal
ENSPSIG00000002848	PRKRA				2477_Galgal
ENSPSIG00000002857	STAP1				2480_Galgal
ENSPSIG00000002860	RND1				2496_Galgal
ENSPSIG00000002861	LMF2				2504_Galgal
ENSPSIG00000002863	ASTE1				2509_Galgal
ENSPSIG00000002875					2520_Galgal
ENSPSIG00000002887	RHEBL1				2522_Galgal
ENSPSIG00000002896	ZNF407				2533_Galgal
ENSPSIG00000002905					2540_Galgal
ENSPSIG00000002906	TUBA1B				2544_Galgal
ENSPSIG00000002913	OVOL1				2552_Galgal
ENSPSIG00000002926	AP5B1				2553_Galgal
ENSPSIG00000002928	KAT5				2587_Galgal
ENSPSIG00000002929	CALU				2602_Galgal
ENSPSIG00000002931	NCAPH2				2605_Galgal
ENSPSIG00000002939	OPN1SW				2638_Galgal
ENSPSIG00000002944	RELA				2642_Galgal
ENSPSIG00000002948					2661_Galgal
ENSPSIG00000002950	PRPH				2663_Galgal
ENSPSIG00000002958	DNAJC22				2678_Galgal
ENSPSIG00000002965	SPATS2				2679_Galgal
ENSPSIG00000002968	KCNH3				2689_Galgal
ENSPSIG00000002972	IGFBP7				2690_Galgal
ENSPSIG00000002980	MUS81				2701_Galgal
ENSPSIG00000002981					2704_Galgal
ENSPSIG00000002991	RDH5				2714_Galgal
ENSPSIG00000002996	GDF11				2718_Galgal
ENSPSIG00000003004	FIBP				2727_Galgal
ENSPSIG00000003006	ORMDL2				2741_Galgal
ENSPSIG00000003029					2759_Galgal
ENSPSIG00000003031	DCDC2C				2762_Galgal
ENSPSIG00000003036	CDK2				2781_Galgal
ENSPSIG00000003040	CCDC97				2782_Galgal
ENSPSIG00000003043	PYM1				2785_Galgal
ENSPSIG00000003045	C22orf39				2788_Galgal
ENSPSIG00000003049	DGKA				2789_Galgal
ENSPSIG00000003051	DMAC2				2792_Galgal
ENSPSIG00000003053	TTLL2				2793_Galgal
ENSPSIG00000003058	HOXD1				2807_Galgal
ENSPSIG00000003062					2814_Galgal
ENSPSIG00000003068	RAB5B				2820_Galgal
ENSPSIG00000003071	SUOX				2830_Galgal
ENSPSIG00000003074	IKZF4				2835_Galgal
ENSPSIG00000003077	CD248				2838_Galgal
ENSPSIG00000003104	MORC2				2840_Galgal
ENSPSIG00000003111	B4GAT1				2843_Galgal
ENSPSIG00000003118	PCF11				2850_Galgal
ENSPSIG00000003120	ESYT1				2856_Galgal
ENSPSIG00000003131	MRPL11				2863_Galgal
ENSPSIG00000003139	SMARCC2				2865_Galgal
ENSPSIG00000003145	IAPP				2896_Galgal
ENSPSIG00000003148					2906_Galgal
ENSPSIG00000003153	LRRC14				2909_Galgal
ENSPSIG00000003158	SF3B2				2910_Galgal
ENSPSIG00000003171					2912_Galgal
ENSPSIG00000003184					2915_Galgal
ENSPSIG00000003197	ANKRD52				2919_Galgal
ENSPSIG00000003198	SCARB1				2936_Galgal
ENSPSIG00000003209	DLG2				2966_Galgal
ENSPSIG00000003212	YIF1A				3007_Galgal
ENSPSIG00000003219	VPS29				3017_Galgal
ENSPSIG00000003232					3022_Galgal
ENSPSIG00000003248	RNASEK				3023_Galgal
ENSPSIG00000003250					3030_Galgal
ENSPSIG00000003251	CD226				3042_Galgal
ENSPSIG00000003252	ZMYND15				3052_Galgal
ENSPSIG00000003272	UGGT2				3068_Galgal
ENSPSIG00000003284	FBXO10				3074_Galgal
ENSPSIG00000003292	TIMELESS				3084_Galgal
ENSPSIG00000003302	MEGF9				3092_Galgal
ENSPSIG00000003313	ACHE				3100_Galgal
ENSPSIG00000003318	ZBBX				3102_Galgal
ENSPSIG00000003323	MIP				3104_Galgal
ENSPSIG00000003360	IL17RB				3106_Galgal
ENSPSIG00000003361	TTC4				3137_Galgal
ENSPSIG00000003376	CCDC63				3139_Galgal
ENSPSIG00000003378	ETFB				3149_Galgal
ENSPSIG00000003391	TTC22				3153_Galgal
ENSPSIG00000003398	IGFBPL1				3160_Galgal
ENSPSIG00000003402					3172_Galgal
ENSPSIG00000003403					3178_Galgal
ENSPSIG00000003405	PRPF31				3207_Galgal
ENSPSIG00000003409	TFPT				3222_Galgal
ENSPSIG00000003412	SPTBN2				3224_Galgal
ENSPSIG00000003413	NDUFA3				3227_Galgal
ENSPSIG00000003417	WDR49				3242_Galgal
ENSPSIG00000003423	ATF7IP2				3251_Galgal
ENSPSIG00000003435	TMEM61				3259_Galgal
ENSPSIG00000003443	GKAP1				3278_Galgal
ENSPSIG00000003456	CCS				3280_Galgal
ENSPSIG00000003461	BSND				3284_Galgal
ENSPSIG00000003463					3288_Galgal
ENSPSIG00000003469	CCDC87				3292_Galgal
ENSPSIG00000003471	MRPS34				3297_Galgal
ENSPSIG00000003478	DUS2				3302_Galgal
ENSPSIG00000003481	PCSK9				3306_Galgal
ENSPSIG00000003483	FAM89B				3318_Galgal
ENSPSIG00000003484	EME2				3320_Galgal
ENSPSIG00000003486	HECTD4				3324_Galgal
ENSPSIG00000003493					3325_Galgal
ENSPSIG00000003517					3332_Galgal
ENSPSIG00000003519	MYH11				3340_Galgal
ENSPSIG00000003544	TTLL9				3348_Galgal
ENSPSIG00000003560	IL20				3359_Galgal
ENSPSIG00000003563	PCNX3				3385_Galgal
ENSPSIG00000003575	MAP3K11				3391_Galgal
ENSPSIG00000003582					3408_Galgal
ENSPSIG00000003586	MEN1				3415_Galgal
ENSPSIG00000003591	TRAF3IP3				3435_Galgal
ENSPSIG00000003602	SPIN1				3438_Galgal
ENSPSIG00000003609	ERP27				3440_Galgal
ENSPSIG00000003610	SF1				3450_Galgal
ENSPSIG00000003616	PYGM				3461_Galgal
ENSPSIG00000003620	RNF114				3468_Galgal
ENSPSIG00000003627					3478_Galgal
ENSPSIG00000003629	MAGI2				3481_Galgal
ENSPSIG00000003630					3482_Galgal
ENSPSIG00000003653	TENM4				3486_Galgal
ENSPSIG00000003654					3489_Galgal
ENSPSIG00000003656	WNT2B				3491_Galgal
ENSPSIG00000003666					3517_Galgal
ENSPSIG00000003675					3519_Galgal
ENSPSIG00000003679	B4GALT5				3522_Galgal
ENSPSIG00000003717					3533_Galgal
ENSPSIG00000003726	NRXN2				3538_Galgal
ENSPSIG00000003749	TMEM222				3542_Galgal
ENSPSIG00000003750	C9orf3				3549_Galgal
ENSPSIG00000003759	AFF1				3551_Galgal
ENSPSIG00000003762	CLK1				3552_Galgal
ENSPSIG00000003773	ALG11				3560_Galgal
ENSPSIG00000003774	PKIA				3573_Galgal
ENSPSIG00000003786	TTC9C				3585_Galgal
ENSPSIG00000003793					3586_Galgal
ENSPSIG00000003797	LAMA5				3589_Galgal
ENSPSIG00000003825	SPIRE1				3600_Galgal
ENSPSIG00000003830	ALPL				3605_Galgal
ENSPSIG00000003832	ZMAT2				3652_Galgal
ENSPSIG00000003843	DLX3				3653_Galgal
ENSPSIG00000003850	FRMD8				3663_Galgal
ENSPSIG00000003864	C16orf46				3664_Galgal
ENSPSIG00000003875	BRD9				3679_Galgal
ENSPSIG00000003881	TRIM8				3688_Galgal
ENSPSIG00000003887	DYNLRB2				3690_Galgal
ENSPSIG00000003892	NARS2				3696_Galgal
ENSPSIG00000003893	DLX4				3698_Galgal
ENSPSIG00000003908					3712_Galgal
ENSPSIG00000003920	CEP76				3720_Galgal
ENSPSIG00000003923	SFXN2				3750_Galgal
ENSPSIG00000003935	MORC4				3759_Galgal
ENSPSIG00000003942	CEP192				3762_Galgal
ENSPSIG00000003962	SNX31				3766_Galgal
ENSPSIG00000003966	MUC15				3782_Galgal
ENSPSIG00000003969	MORN1				3789_Galgal
ENSPSIG00000003974	MAFF				3793_Galgal
ENSPSIG00000003995	ANKRD46				3797_Galgal
ENSPSIG00000004008					3845_Galgal
ENSPSIG00000004023	SENP7				3849_Galgal
ENSPSIG00000004025					3863_Galgal
ENSPSIG00000004029	CASP10				3875_Galgal
ENSPSIG00000004030	KLF5				3877_Galgal
ENSPSIG00000004034	PUS7				3884_Galgal
ENSPSIG00000004042	WISP3				3885_Galgal
ENSPSIG00000004045	CCDC14				3886_Galgal
ENSPSIG00000004046	HES5				3898_Galgal
ENSPSIG00000004054	TUBE1				3907_Galgal
ENSPSIG00000004056	PCNP				3920_Galgal
ENSPSIG00000004070	RNF167				3921_Galgal
ENSPSIG00000004072	TNFRSF14				3927_Galgal
ENSPSIG00000004086	DLX5				3931_Galgal
ENSPSIG00000004114					3942_Galgal
ENSPSIG00000004125	NEUROG1				3947_Galgal
ENSPSIG00000004174	RGS22				3959_Galgal
ENSPSIG00000004187	CCDC27				3967_Galgal
ENSPSIG00000004188	ENO3				3971_Galgal
ENSPSIG00000004189					3973_Galgal
ENSPSIG00000004190	FAM117A				3981_Galgal
ENSPSIG00000004195	TRAPPC9				3983_Galgal
ENSPSIG00000004204	HNRNPLL				3995_Galgal
ENSPSIG00000004210	FAM227A				4001_Galgal
ENSPSIG00000004225	C1orf174				4029_Galgal
ENSPSIG00000004230	SHISA6				4045_Galgal
ENSPSIG00000004236					4054_Galgal
ENSPSIG00000004247	RNF115				4087_Galgal
ENSPSIG00000004258	LENG8				4093_Galgal
ENSPSIG00000004262					4099_Galgal
ENSPSIG00000004264	SPAG7				4126_Galgal
ENSPSIG00000004266	CASQ1				4130_Galgal
ENSPSIG00000004270	MRPS30				4138_Galgal
ENSPSIG00000004271					4143_Galgal
ENSPSIG00000004272	NPHP4				4146_Galgal
ENSPSIG00000004277	COBL				4147_Galgal
ENSPSIG00000004285	POLR2G				4154_Galgal
ENSPSIG00000004288	PSMD14				4173_Galgal
ENSPSIG00000004301	CATSPER3				4182_Galgal
ENSPSIG00000004308					4192_Galgal
ENSPSIG00000004341	EEF1G				4195_Galgal
ENSPSIG00000004353	MEX3D				4198_Galgal
ENSPSIG00000004354	RBBP8NL				4214_Galgal
ENSPSIG00000004365					4230_Galgal
ENSPSIG00000004382	CFAP126				4239_Galgal
ENSPSIG00000004388					4256_Galgal
ENSPSIG00000004389					4268_Galgal
ENSPSIG00000004398	EIF4EBP2				4269_Galgal
ENSPSIG00000004404	MARCKS				4272_Galgal
ENSPSIG00000004408	SDHC				4277_Galgal
ENSPSIG00000004409	VPS25				4295_Galgal
ENSPSIG00000004412	C10orf82				4296_Galgal
ENSPSIG00000004418	ABHD15				4308_Galgal
ENSPSIG00000004420	MPZ				4326_Galgal
ENSPSIG00000004422	TAS1R1				4340_Galgal
ENSPSIG00000004437	NR1I3				4349_Galgal
ENSPSIG00000004440	TIMM29				4354_Galgal
ENSPSIG00000004443	CFAP20				4363_Galgal
ENSPSIG00000004448					4388_Galgal
ENSPSIG00000004452	COX6C				4406_Galgal
ENSPSIG00000004455	PARP8				4413_Galgal
ENSPSIG00000004456					4414_Galgal
ENSPSIG00000004458	LSM2				4416_Galgal
ENSPSIG00000004466					4420_Galgal
ENSPSIG00000004470	FAM166A				4421_Galgal
ENSPSIG00000004494	RNF144A				4422_Galgal
ENSPSIG00000004518	PEA15				4426_Galgal
ENSPSIG00000004519	TRIM42				4448_Galgal
ENSPSIG00000004523					4452_Galgal
ENSPSIG00000004535	STX1B				4453_Galgal
ENSPSIG00000004539	HSPA12B				4455_Galgal
ENSPSIG00000004543	SMG1				4456_Galgal
ENSPSIG00000004548	C1QTNF1				4470_Galgal
ENSPSIG00000004555					4497_Galgal
ENSPSIG00000004567	METTL15				4509_Galgal
ENSPSIG00000004574	MRI1				4510_Galgal
ENSPSIG00000004586	CCDC130				4515_Galgal
ENSPSIG00000004609	TTC21A				4518_Galgal
ENSPSIG00000004615	HOXC4				4519_Galgal
ENSPSIG00000004616	CAMTA2				4521_Galgal
ENSPSIG00000004621	GINS4				4523_Galgal
ENSPSIG00000004626	DYRK1B				4532_Galgal
ENSPSIG00000004640					4543_Galgal
ENSPSIG00000004653	ACTN4				4548_Galgal
ENSPSIG00000004686	CMTM6				4549_Galgal
ENSPSIG00000004694	POLR3C				4563_Galgal
ENSPSIG00000004700	TTR				4564_Galgal
ENSPSIG00000004709	CCDC113				4565_Galgal
ENSPSIG00000004712	FOXF2				4567_Galgal
ENSPSIG00000004724	DDX21				4573_Galgal
ENSPSIG00000004737					4576_Galgal
ENSPSIG00000004755	SLC30A9				4587_Galgal
ENSPSIG00000004756	SOX30				4590_Galgal
ENSPSIG00000004762	CCDC189				4611_Galgal
ENSPSIG00000004764	PRSS54				4615_Galgal
ENSPSIG00000004779	ABI3				4627_Galgal
ENSPSIG00000004780	GNGT2				4635_Galgal
ENSPSIG00000004783					4639_Galgal
ENSPSIG00000004787					4641_Galgal
ENSPSIG00000004788					4650_Galgal
ENSPSIG00000004790	MAK				4657_Galgal
ENSPSIG00000004798	B4GALNT2				4668_Galgal
ENSPSIG00000004804	COX6B1				4671_Galgal
ENSPSIG00000004815	HOXC8				4672_Galgal
ENSPSIG00000004816					4675_Galgal
ENSPSIG00000004817	KIF1C				4681_Galgal
ENSPSIG00000004824	HOXC9				4682_Galgal
ENSPSIG00000004830	HOXC10				4706_Galgal
ENSPSIG00000004839	LPXN				4707_Galgal
ENSPSIG00000004854	VDAC3				4711_Galgal
ENSPSIG00000004857	MARCKSL1				4724_Galgal
ENSPSIG00000004866	ATXN2L				4731_Galgal
ENSPSIG00000004877	CTRC				4744_Galgal
ENSPSIG00000004884	NEK8				4756_Galgal
ENSPSIG00000004886	GPLD1				4764_Galgal
ENSPSIG00000004888	PNLIPRP3				4782_Galgal
ENSPSIG00000004903	HOXC12				4784_Galgal
ENSPSIG00000004915	SLC19A3				4787_Galgal
ENSPSIG00000004921	ZNF408				4790_Galgal
ENSPSIG00000004924	IDO2				4794_Galgal
ENSPSIG00000004930	APOA2				4802_Galgal
ENSPSIG00000004933					4807_Galgal
ENSPSIG00000004936	HSD3B7				4811_Galgal
ENSPSIG00000004944	UFC1				4815_Galgal
ENSPSIG00000004955	C16orf58				4835_Galgal
ENSPSIG00000004959	IDO1				4839_Galgal
ENSPSIG00000004966	UBE2B				4851_Galgal
ENSPSIG00000004969	CDKL3				4854_Galgal
ENSPSIG00000004970					4886_Galgal
ENSPSIG00000004974	RTN3				4895_Galgal
ENSPSIG00000004978	CNBD2				4903_Galgal
ENSPSIG00000004986	ACKR1				4915_Galgal
ENSPSIG00000004988	TRAPPC8				4921_Galgal
ENSPSIG00000005010	THOC6				4923_Galgal
ENSPSIG00000005011	BEND4				4933_Galgal
ENSPSIG00000005016	HTD2				4939_Galgal
ENSPSIG00000005022	PRR22				4940_Galgal
ENSPSIG00000005027	SETD1A				4941_Galgal
ENSPSIG00000005028	ITGA1				4942_Galgal
ENSPSIG00000005034	USP21				4963_Galgal
ENSPSIG00000005035	ARMH2				4965_Galgal
ENSPSIG00000005036	CFAP52				4972_Galgal
ENSPSIG00000005037	DUSP23				4979_Galgal
ENSPSIG00000005050	AQP8				4982_Galgal
ENSPSIG00000005065					4988_Galgal
ENSPSIG00000005069	PIAS3				5007_Galgal
ENSPSIG00000005102	PDCD11				5008_Galgal
ENSPSIG00000005114	GNPDA2				5009_Galgal
ENSPSIG00000005115	STOX1				5011_Galgal
ENSPSIG00000005139	NAA16				5013_Galgal
ENSPSIG00000005145	CFAP73				5017_Galgal
ENSPSIG00000005153					5018_Galgal
ENSPSIG00000005164	PSMD8				5040_Galgal
ENSPSIG00000005167					5056_Galgal
ENSPSIG00000005171	TCFL5				5073_Galgal
ENSPSIG00000005175	IGF2BP1				5102_Galgal
ENSPSIG00000005181	CORO1B				5114_Galgal
ENSPSIG00000005182	PPOX				5115_Galgal
ENSPSIG00000005189	ANKUB1				5167_Galgal
ENSPSIG00000005206	COX20				5171_Galgal
ENSPSIG00000005214	ARHGAP44				5192_Galgal
ENSPSIG00000005249	FDPS				5214_Galgal
ENSPSIG00000005252	RASAL1				5218_Galgal
ENSPSIG00000005255	C11orf95				5219_Galgal
ENSPSIG00000005259	CDA				5230_Galgal
ENSPSIG00000005272					5249_Galgal
ENSPSIG00000005273	PCOLCE				5252_Galgal
ENSPSIG00000005278	B4GALT3				5268_Galgal
ENSPSIG00000005302	TUFM				5284_Galgal
ENSPSIG00000005303					5344_Galgal
ENSPSIG00000005313					5364_Galgal
ENSPSIG00000005315	MARK2				5365_Galgal
ENSPSIG00000005318	TNRC6B				5368_Galgal
ENSPSIG00000005344	DISC1				5392_Galgal
ENSPSIG00000005345	TAF6L				5411_Galgal
ENSPSIG00000005368	MEP1B				5448_Galgal
ENSPSIG00000005390	HES7				5510_Galgal
ENSPSIG00000005392	RANBP3L				5514_Galgal
ENSPSIG00000005397	CCL5				5521_Galgal
ENSPSIG00000005402					5535_Galgal
ENSPSIG00000005426	TMED1				5545_Galgal
ENSPSIG00000005432	NAT9				5546_Galgal
ENSPSIG00000005443	GPR153				5554_Galgal
ENSPSIG00000005448					5612_Galgal
ENSPSIG00000005450					5621_Galgal
ENSPSIG00000005455					5631_Galgal
ENSPSIG00000005464	SULT1B1				5652_Galgal
ENSPSIG00000005474					5676_Galgal
ENSPSIG00000005485	PRR15L				5703_Galgal
ENSPSIG00000005487	PLA2G2F				5705_Galgal
ENSPSIG00000005514	CNST				5741_Galgal
ENSPSIG00000005522					5779_Galgal
ENSPSIG00000005526	TMEM106A				5789_Galgal
ENSPSIG00000005529	YTHDF1				5798_Galgal
ENSPSIG00000005535	PAX3				5879_Galgal
ENSPSIG00000005538					5888_Galgal
ENSPSIG00000005547	SMARCA4				5935_Galgal
ENSPSIG00000005554	KCTD19				5979_Galgal
ENSPSIG00000005557	FAM83D				6025_Galgal
ENSPSIG00000005558	TGFB1I1				6035_Galgal
ENSPSIG00000005570	KRT8				6042_Galgal
ENSPSIG00000005577	FBXO24				6052_Galgal
ENSPSIG00000005589					6062_Galgal
ENSPSIG00000005590	ZFPL1				6085_Galgal
ENSPSIG00000005607					6098_Galgal
ENSPSIG00000005612	CCDC148				6118_Galgal
ENSPSIG00000005615	TMEM179B				6130_Galgal
ENSPSIG00000005621	POGZ				6139_Galgal
ENSPSIG00000005622	WDR74				6185_Galgal
ENSPSIG00000005624	TOR1B				6190_Galgal
ENSPSIG00000005627	SOCS7				6219_Galgal
ENSPSIG00000005641					6254_Galgal
ENSPSIG00000005652	ZNF76				6298_Galgal
ENSPSIG00000005653	ARRDC5				6319_Galgal
ENSPSIG00000005657	AIDA				6340_Galgal
ENSPSIG00000005674	CGN				6363_Galgal
ENSPSIG00000005676	TMEM71				6379_Galgal
ENSPSIG00000005681	GSC2				6424_Galgal
ENSPSIG00000005689	GABRB1				6454_Galgal
ENSPSIG00000005690	ATP6V0C				6466_Galgal
ENSPSIG00000005703	FASTKD5				6481_Galgal
ENSPSIG00000005705	TOR1A				6495_Galgal
ENSPSIG00000005713	TTC27				6529_Galgal
ENSPSIG00000005727	EHD1				6541_Galgal
ENSPSIG00000005731	SUB1				6559_Galgal
ENSPSIG00000005748	LRCH4				6565_Galgal
ENSPSIG00000005751	SLC27A2				6570_Galgal
ENSPSIG00000005752	SGCA				6573_Galgal
ENSPSIG00000005779	ZFR				6633_Galgal
ENSPSIG00000005781	ZBTB22				6661_Galgal
ENSPSIG00000005784					6691_Galgal
ENSPSIG00000005787					6733_Galgal
ENSPSIG00000005789	PLA2G2E				6750_Galgal
ENSPSIG00000005798	PCNX4				6771_Galgal
ENSPSIG00000005806	PFN4				6810_Galgal
ENSPSIG00000005807	CHD1				6812_Galgal
ENSPSIG00000005809	STX5				6818_Galgal
ENSPSIG00000005820	ANKRD35				6824_Galgal
ENSPSIG00000005821	FOSB				6861_Galgal
ENSPSIG00000005838	DDIT3				6890_Galgal
ENSPSIG00000005846	FKRP				6902_Galgal
ENSPSIG00000005850	PIWIL2				6904_Galgal
ENSPSIG00000005855					6914_Galgal
ENSPSIG00000005865					6930_Galgal
ENSPSIG00000005871					6951_Galgal
ENSPSIG00000005876	ARHGEF2				6981_Galgal
ENSPSIG00000005879	ATP5MC1				7017_Galgal
ENSPSIG00000005888	IL13RA1				7038_Galgal
ENSPSIG00000005929	ABCB5				7048_Galgal
ENSPSIG00000005935	RFWD3				7059_Galgal
ENSPSIG00000005938	RPS9				7064_Galgal
ENSPSIG00000005963	DRG1				7106_Galgal
ENSPSIG00000005978	GADD45A				7113_Galgal
ENSPSIG00000005979	C10orf90				7117_Galgal
ENSPSIG00000005989	AKAP8				7124_Galgal
ENSPSIG00000005991	NT5C				7128_Galgal
ENSPSIG00000005994	C8orf74				7130_Galgal
ENSPSIG00000006004	MED29				7143_Galgal
ENSPSIG00000006018	METTL3				7150_Galgal
ENSPSIG00000006025					7155_Galgal
ENSPSIG00000006031	GTF2E2				7163_Galgal
ENSPSIG00000006041	CALCOCO2				7165_Galgal
ENSPSIG00000006042	RAB3IL1				7171_Galgal
ENSPSIG00000006050	TMEM178A				7172_Galgal
ENSPSIG00000006052	SLC38A7				7185_Galgal
ENSPSIG00000006062	TERB1				7199_Galgal
ENSPSIG00000006066	NIPA1				7206_Galgal
ENSPSIG00000006067					7218_Galgal
ENSPSIG00000006070	SHCBP1L				7224_Galgal
ENSPSIG00000006085	GRM7				7230_Galgal
ENSPSIG00000006089	IFT88				7234_Galgal
ENSPSIG00000006091	ECSIT				7242_Galgal
ENSPSIG00000006096	DGUOK				7248_Galgal
ENSPSIG00000006102	EIF3A				7253_Galgal
ENSPSIG00000006112	UPP2				7254_Galgal
ENSPSIG00000006113	POLR3D				7263_Galgal
ENSPSIG00000006118	PLEKHG4B				7283_Galgal
ENSPSIG00000006125					7288_Galgal
ENSPSIG00000006130	ADAM8				7299_Galgal
ENSPSIG00000006133	COL1A1				7300_Galgal
ENSPSIG00000006136	RBPMS				7302_Galgal
ENSPSIG00000006139	MAP4K3				7342_Galgal
ENSPSIG00000006158	PHYHIP				7349_Galgal
ENSPSIG00000006181					7367_Galgal
ENSPSIG00000006182	ZNF541				7373_Galgal
ENSPSIG00000006190	UNG				7389_Galgal
ENSPSIG00000006191					7395_Galgal
ENSPSIG00000006192	BMP1				7396_Galgal
ENSPSIG00000006206	VARS2				7409_Galgal
ENSPSIG00000006211	GOLPH3				7410_Galgal
ENSPSIG00000006219	ALKBH2				7411_Galgal
ENSPSIG00000006221	PIR				7420_Galgal
ENSPSIG00000006230	FANK1				7432_Galgal
ENSPSIG00000006241	DHX9				7433_Galgal
ENSPSIG00000006242					7445_Galgal
ENSPSIG00000006244	ZNHIT2				7448_Galgal
ENSPSIG00000006254	SMAD7				7468_Galgal
ENSPSIG00000006259	USP39				7469_Galgal
ENSPSIG00000006263	BMX				7472_Galgal
ENSPSIG00000006265	CFAP97D1				7479_Galgal
ENSPSIG00000006267	ARMC12				7482_Galgal
ENSPSIG00000006282					7486_Galgal
ENSPSIG00000006297	PAF1				7488_Galgal
ENSPSIG00000006298	NEK10				7491_Galgal
ENSPSIG00000006310	TMEM54				7496_Galgal
ENSPSIG00000006319	CLPS				7507_Galgal
ENSPSIG00000006327	ERICH6				7514_Galgal
ENSPSIG00000006335	SUMO2				7523_Galgal
ENSPSIG00000006340	DBF4				7525_Galgal
ENSPSIG00000006363	XYLT2				7526_Galgal
ENSPSIG00000006369					7531_Galgal
ENSPSIG00000006371					7547_Galgal
ENSPSIG00000006373					7572_Galgal
ENSPSIG00000006378	PFDN5				7573_Galgal
ENSPSIG00000006379	TTLL6				7575_Galgal
ENSPSIG00000006385	JAK3				7577_Galgal
ENSPSIG00000006398	TAPBPL				7586_Galgal
ENSPSIG00000006409	DNLZ				7587_Galgal
ENSPSIG00000006420	SAMD4B				7589_Galgal
ENSPSIG00000006432	DCTN6				7591_Galgal
ENSPSIG00000006438					7646_Galgal
ENSPSIG00000006440	MAPK7				7647_Galgal
ENSPSIG00000006448	C17orf53				7654_Galgal
ENSPSIG00000006450	GALNT8				7659_Galgal
ENSPSIG00000006454	ATAD2				7661_Galgal
ENSPSIG00000006458	ASB16				7672_Galgal
ENSPSIG00000006466	CCBE1				7673_Galgal
ENSPSIG00000006477	GSX2				7675_Galgal
ENSPSIG00000006497	TMUB2				7694_Galgal
ENSPSIG00000006498	CCDC127				7706_Galgal
ENSPSIG00000006500	CAGE1				7709_Galgal
ENSPSIG00000006502	LRRC3				7713_Galgal
ENSPSIG00000006506	CRLF2				7717_Galgal
ENSPSIG00000006515	SDS				7722_Galgal
ENSPSIG00000006530	ACTG2				7724_Galgal
ENSPSIG00000006532	AGFG2				7758_Galgal
ENSPSIG00000006535	CCDC82				7759_Galgal
ENSPSIG00000006542					7764_Galgal
ENSPSIG00000006559	SLC26A8				7767_Galgal
ENSPSIG00000006560	SYVN1				7768_Galgal
ENSPSIG00000006563	ATXN7L3				7789_Galgal
ENSPSIG00000006565	SLC29A3				7802_Galgal
ENSPSIG00000006570	ATP11B				7805_Galgal
ENSPSIG00000006573	KCNC4				7806_Galgal
ENSPSIG00000006574	MBOAT4				7809_Galgal
ENSPSIG00000006586	ZNF526				7827_Galgal
ENSPSIG00000006605	GOLT1A				7834_Galgal
ENSPSIG00000006621					7844_Galgal
ENSPSIG00000006632	CFAP45				7845_Galgal
ENSPSIG00000006633	ANP32E				7862_Galgal
ENSPSIG00000006639	PRKCSH				7863_Galgal
ENSPSIG00000006644					7888_Galgal
ENSPSIG00000006646	SMAD2				7893_Galgal
ENSPSIG00000006656	MANEAL				7896_Galgal
ENSPSIG00000006661	EPHA10				7906_Galgal
ENSPSIG00000006671	PIP4K2C				7923_Galgal
ENSPSIG00000006672	DNAJB1				7930_Galgal
ENSPSIG00000006675	GTF2H4				7931_Galgal
ENSPSIG00000006678	C20orf96				7943_Galgal
ENSPSIG00000006691	POLD2				7947_Galgal
ENSPSIG00000006700	STRAP				7958_Galgal
ENSPSIG00000006701	SYTL2				7960_Galgal
ENSPSIG00000006704	RCOR2				7970_Galgal
ENSPSIG00000006733	IL23R				7988_Galgal
ENSPSIG00000006738	ATP8B4				8001_Galgal
ENSPSIG00000006744					8004_Galgal
ENSPSIG00000006750	MASP2				8009_Galgal
ENSPSIG00000006774	SESN3				8013_Galgal
ENSPSIG00000006776	STARD7				8017_Galgal
ENSPSIG00000006779	SSUH2				8027_Galgal
ENSPSIG00000006783	GGA2				8034_Galgal
ENSPSIG00000006795	GPANK1				8037_Galgal
ENSPSIG00000006810	CASP8				8056_Galgal
ENSPSIG00000006812	NDC80				8061_Galgal
ENSPSIG00000006816	REM1				8067_Galgal
ENSPSIG00000006818	LFNG				8068_Galgal
ENSPSIG00000006819	CPED1				8070_Galgal
ENSPSIG00000006820	DZIP1L				8072_Galgal
ENSPSIG00000006821	RPL18				8082_Galgal
ENSPSIG00000006824	LMF1				8084_Galgal
ENSPSIG00000006829	CSNK2B				8086_Galgal
ENSPSIG00000006831	RAB42				8089_Galgal
ENSPSIG00000006851	REEP4				8091_Galgal
ENSPSIG00000006878	SLC44A2				8093_Galgal
ENSPSIG00000006890	PSCA				8094_Galgal
ENSPSIG00000006896	ITIH4				8125_Galgal
ENSPSIG00000006899	NUP205				8134_Galgal
ENSPSIG00000006902	KCNV1				8183_Galgal
ENSPSIG00000006904					8187_Galgal
ENSPSIG00000006914					8191_Galgal
ENSPSIG00000006917					8200_Galgal
ENSPSIG00000006918					8202_Galgal
ENSPSIG00000006930	PCGF2				8210_Galgal
ENSPSIG00000006936	DDAH2				8216_Galgal
ENSPSIG00000006943	INAVA				8218_Galgal
ENSPSIG00000006946	KLHDC7A				8226_Galgal
ENSPSIG00000006948	CCDC138				8230_Galgal
ENSPSIG00000006951	PROK1				8242_Galgal
ENSPSIG00000006956	IRX5				8249_Galgal
ENSPSIG00000006965	STARD10				8250_Galgal
ENSPSIG00000006969	ARAP1				8276_Galgal
ENSPSIG00000006974					8281_Galgal
ENSPSIG00000006977	CLPP				8282_Galgal
ENSPSIG00000006981	IRX3				8285_Galgal
ENSPSIG00000006989					8307_Galgal
ENSPSIG00000006997	LATS2				8329_Galgal
ENSPSIG00000007017	BRAT1				8348_Galgal
ENSPSIG00000007020	FTSJ1				8365_Galgal
ENSPSIG00000007028	RSPH3				8374_Galgal
ENSPSIG00000007038					8379_Galgal
ENSPSIG00000007039	GIPC1				8389_Galgal
ENSPSIG00000007041	HR				8390_Galgal
ENSPSIG00000007048					8395_Galgal
ENSPSIG00000007050	NYAP1				8396_Galgal
ENSPSIG00000007064	RGS13				8406_Galgal
ENSPSIG00000007067					8407_Galgal
ENSPSIG00000007082	NANOS2				8414_Galgal
ENSPSIG00000007101	LIPM				8422_Galgal
ENSPSIG00000007104	MYL7				8428_Galgal
ENSPSIG00000007106	CA13				8430_Galgal
ENSPSIG00000007113	HOXB9				8443_Galgal
ENSPSIG00000007123	TSC22D4				8449_Galgal
ENSPSIG00000007128					8455_Galgal
ENSPSIG00000007130	GCK				8463_Galgal
ENSPSIG00000007143	SLC16A9				8467_Galgal
ENSPSIG00000007145	RBM3				8470_Galgal
ENSPSIG00000007155					8473_Galgal
ENSPSIG00000007163	AMZ1				8480_Galgal
ENSPSIG00000007177					8484_Galgal
ENSPSIG00000007178	RIIAD1				8501_Galgal
ENSPSIG00000007183	MEPCE				8505_Galgal
ENSPSIG00000007184	BPIFB4				8518_Galgal
ENSPSIG00000007185	CDH23				8520_Galgal
ENSPSIG00000007195	MAN1A2				8522_Galgal
ENSPSIG00000007199	TNNT2				8528_Galgal
ENSPSIG00000007200	CDIPT				8550_Galgal
ENSPSIG00000007204	ALKBH7				8559_Galgal
ENSPSIG00000007224	ERAP1				8574_Galgal
ENSPSIG00000007225					8592_Galgal
ENSPSIG00000007241	NUDT18				8595_Galgal
ENSPSIG00000007243	SAMD4A				8604_Galgal
ENSPSIG00000007247	LRRC55				8625_Galgal
ENSPSIG00000007263	CABP4				8633_Galgal
ENSPSIG00000007271	DMTN				8634_Galgal
ENSPSIG00000007288	CDCA8				8654_Galgal
ENSPSIG00000007302	HOXB4				8658_Galgal
ENSPSIG00000007320	TNKS1BP1				8659_Galgal
ENSPSIG00000007321	AP2S1				8661_Galgal
ENSPSIG00000007342	MMRN2				8674_Galgal
ENSPSIG00000007349	ISG20L2				8690_Galgal
ENSPSIG00000007350					8701_Galgal
ENSPSIG00000007368	TOX4				8707_Galgal
ENSPSIG00000007373	LAMA2				8714_Galgal
ENSPSIG00000007379	GJE1				8715_Galgal
ENSPSIG00000007387	TBRG4				8716_Galgal
ENSPSIG00000007420	COL11A1				8720_Galgal
ENSPSIG00000007455	GMCL1				8721_Galgal
ENSPSIG00000007458	GPR179				8727_Galgal
ENSPSIG00000007463	F3				8731_Galgal
ENSPSIG00000007468	UPF3A				8742_Galgal
ENSPSIG00000007476					8744_Galgal
ENSPSIG00000007484					8773_Galgal
ENSPSIG00000007497	PRPF19				8782_Galgal
ENSPSIG00000007502	UBE2D3				8797_Galgal
ENSPSIG00000007514	NCOA1				8802_Galgal
ENSPSIG00000007516	NECTIN4				8807_Galgal
ENSPSIG00000007526	SEC13				8815_Galgal
ENSPSIG00000007527					8858_Galgal
ENSPSIG00000007531	ZNF507				8862_Galgal
ENSPSIG00000007536					8864_Galgal
ENSPSIG00000007556	SNX11				8866_Galgal
ENSPSIG00000007557	GTF2F1				8867_Galgal
ENSPSIG00000007562	PIP5KL1				8876_Galgal
ENSPSIG00000007572	PLEKHO1				8877_Galgal
ENSPSIG00000007573	RBL2				8880_Galgal
ENSPSIG00000007576	TMEM107				8887_Galgal
ENSPSIG00000007577	ENOSF1				8888_Galgal
ENSPSIG00000007586	ELL3				8894_Galgal
ENSPSIG00000007598	FAM129C				8896_Galgal
ENSPSIG00000007618	FMO1				8900_Galgal
ENSPSIG00000007626	AKAP8L				8905_Galgal
ENSPSIG00000007630	CDH26				8920_Galgal
ENSPSIG00000007634					8923_Galgal
ENSPSIG00000007637					8932_Galgal
ENSPSIG00000007681	PPP1R12B				8948_Galgal
ENSPSIG00000007712	ECH1				8949_Galgal
ENSPSIG00000007713	NAE1				8952_Galgal
ENSPSIG00000007715	SLAMF8				8959_Galgal
ENSPSIG00000007717	PRPF6				8966_Galgal
ENSPSIG00000007719	FGF17				8979_Galgal
ENSPSIG00000007722	NPM2				8985_Galgal
ENSPSIG00000007725	MCRIP2				8988_Galgal
ENSPSIG00000007739	C6orf118				9004_Galgal
ENSPSIG00000007742					9024_Galgal
ENSPSIG00000007756	SSBP1				9035_Galgal
ENSPSIG00000007764	RUFY2				9040_Galgal
ENSPSIG00000007768	WDR78				9045_Galgal
ENSPSIG00000007778	PBDC1				9048_Galgal
ENSPSIG00000007785	C1orf109				9066_Galgal
ENSPSIG00000007792	TMEM223				9070_Galgal
ENSPSIG00000007798	PRRC2B				9074_Galgal
ENSPSIG00000007804	VPS45				9078_Galgal
ENSPSIG00000007809	RSAD1				9079_Galgal
ENSPSIG00000007825	EFCAB12				9091_Galgal
ENSPSIG00000007827	TNFRSF11A				9093_Galgal
ENSPSIG00000007842	TCTEX1D1				9101_Galgal
ENSPSIG00000007849	IGSF10				9103_Galgal
ENSPSIG00000007863	MGST2				9124_Galgal
ENSPSIG00000007877	SLITRK6				9130_Galgal
ENSPSIG00000007883	YKT6				9132_Galgal
ENSPSIG00000007893	ENTPD8				9133_Galgal
ENSPSIG00000007906	B3GALNT1				9134_Galgal
ENSPSIG00000007916	CCDC62				9141_Galgal
ENSPSIG00000007921	KCNE3				9152_Galgal
ENSPSIG00000007926	HAUS2				9157_Galgal
ENSPSIG00000007930	RARB				9168_Galgal
ENSPSIG00000007947	APOPT1				9171_Galgal
ENSPSIG00000007958	NAV1				9172_Galgal
ENSPSIG00000007960	KIAA1109				9184_Galgal
ENSPSIG00000007962	SLC27A1				9206_Galgal
ENSPSIG00000007970	OAZ3				9254_Galgal
ENSPSIG00000007974	RERGL				9264_Galgal
ENSPSIG00000008010	DNM3				9268_Galgal
ENSPSIG00000008014	U2AF2				9287_Galgal
ENSPSIG00000008018					9293_Galgal
ENSPSIG00000008020	XRRA1				9297_Galgal
ENSPSIG00000008027	MAP10				9304_Galgal
ENSPSIG00000008038	PPP1R37				9315_Galgal
ENSPSIG00000008050					9338_Galgal
ENSPSIG00000008062	ZSWIM2				9346_Galgal
ENSPSIG00000008069	MEDAG				9357_Galgal
ENSPSIG00000008072	FBLN7				9362_Galgal
ENSPSIG00000008083	LIAS				9373_Galgal
ENSPSIG00000008086	GULP1				9378_Galgal
ENSPSIG00000008089	ECT2				9379_Galgal
ENSPSIG00000008092	DNAJC5B				9395_Galgal
ENSPSIG00000008093	TMEM160				9405_Galgal
ENSPSIG00000008104					9406_Galgal
ENSPSIG00000008105	ALS2CR12				9412_Galgal
ENSPSIG00000008116	USF1				9420_Galgal
ENSPSIG00000008137	KAT8				9436_Galgal
ENSPSIG00000008145	WDR83OS				9444_Galgal
ENSPSIG00000008153	TOMM40				9455_Galgal
ENSPSIG00000008159	ILVBL				9457_Galgal
ENSPSIG00000008166					9467_Galgal
ENSPSIG00000008171	GCLM				9474_Galgal
ENSPSIG00000008172					9489_Galgal
ENSPSIG00000008173	FXR2				9495_Galgal
ENSPSIG00000008186	COPZ2				9507_Galgal
ENSPSIG00000008189	LSR				9527_Galgal
ENSPSIG00000008199	TSNAXIP1				9528_Galgal
ENSPSIG00000008201	TOX3				9533_Galgal
ENSPSIG00000008202	SOSTDC1				9555_Galgal
ENSPSIG00000008206	DGAT1				9560_Galgal
ENSPSIG00000008217	ATP12A				9561_Galgal
ENSPSIG00000008218	WDR83				9562_Galgal
ENSPSIG00000008230	LRRC72				9566_Galgal
ENSPSIG00000008241	EBP				9568_Galgal
ENSPSIG00000008244	KHSRP				9570_Galgal
ENSPSIG00000008270	GALNT5				9595_Galgal
ENSPSIG00000008276	AP1S1				9615_Galgal
ENSPSIG00000008278	EMP3				9620_Galgal
ENSPSIG00000008285	BCAR3				9622_Galgal
ENSPSIG00000008297	CERS2				9632_Galgal
ENSPSIG00000008299	PP2D1				9634_Galgal
ENSPSIG00000008302	MPDU1				9664_Galgal
ENSPSIG00000008306					9687_Galgal
ENSPSIG00000008309	TMEM147				9688_Galgal
ENSPSIG00000008329	RGSL1				9702_Galgal
ENSPSIG00000008330	PRSS8				9707_Galgal
ENSPSIG00000008334	SMG9				9714_Galgal
ENSPSIG00000008347	FAM84B				9717_Galgal
ENSPSIG00000008356	PLD3				9719_Galgal
ENSPSIG00000008359	GUCY2D				9725_Galgal
ENSPSIG00000008370	SOX1				9729_Galgal
ENSPSIG00000008371	FAM217A				9752_Galgal
ENSPSIG00000008374	TMEM200B				9763_Galgal
ENSPSIG00000008390	BRICD5				9773_Galgal
ENSPSIG00000008396	RNF224				9775_Galgal
ENSPSIG00000008399					9781_Galgal
ENSPSIG00000008405	SERPINE1				9787_Galgal
ENSPSIG00000008406	C20orf194				9788_Galgal
ENSPSIG00000008407	SETDB1				9796_Galgal
ENSPSIG00000008411	TMEM127				9797_Galgal
ENSPSIG00000008413	ERMN				9803_Galgal
ENSPSIG00000008414	PFKM				9808_Galgal
ENSPSIG00000008428					9809_Galgal
ENSPSIG00000008441	GNL1				9812_Galgal
ENSPSIG00000008459	HIGD1C				9819_Galgal
ENSPSIG00000008462					9829_Galgal
ENSPSIG00000008463	LIN37				9844_Galgal
ENSPSIG00000008464	CACNA2D4				9848_Galgal
ENSPSIG00000008479					9850_Galgal
ENSPSIG00000008480	ARNT				9859_Galgal
ENSPSIG00000008491	TGFB2				9885_Galgal
ENSPSIG00000008502	PRPF4B				9895_Galgal
ENSPSIG00000008511	CFAP46				9898_Galgal
ENSPSIG00000008523	PAFAH1B2				9900_Galgal
ENSPSIG00000008528					9908_Galgal
ENSPSIG00000008533	THAP6				9912_Galgal
ENSPSIG00000008542	ATP4A				9932_Galgal
ENSPSIG00000008550	UBXN11				9939_Galgal
ENSPSIG00000008554	TAF10				9955_Galgal
ENSPSIG00000008563	SUV39H1				9965_Galgal
ENSPSIG00000008577	ACTN3				9969_Galgal
ENSPSIG00000008592	CD68				9971_Galgal
ENSPSIG00000008595					9991_Galgal
ENSPSIG00000008600	USF2				9992_Galgal
ENSPSIG00000008617	FAM69A				9996_Galgal
ENSPSIG00000008653					9998_Galgal
ENSPSIG00000008661	MAPT				10000_Galgal
ENSPSIG00000008663	ATP9B				10004_Galgal
ENSPSIG00000008679	RCE1				10012_Galgal
ENSPSIG00000008690	TSSK3				10027_Galgal
ENSPSIG00000008714	EVI5				10032_Galgal
ENSPSIG00000008715	CDKN1C				10036_Galgal
ENSPSIG00000008719	EIF4A1				10069_Galgal
ENSPSIG00000008727	BTBD7				10080_Galgal
ENSPSIG00000008728					10083_Galgal
ENSPSIG00000008740	CXCR6				10096_Galgal
ENSPSIG00000008743	CCDC158				10122_Galgal
ENSPSIG00000008762					10141_Galgal
ENSPSIG00000008805	C3orf33				10145_Galgal
ENSPSIG00000008809	TMEM109				10183_Galgal
ENSPSIG00000008855					10184_Galgal
ENSPSIG00000008861	ETHE1				10196_Galgal
ENSPSIG00000008862					10199_Galgal
ENSPSIG00000008866	ELF5				10208_Galgal
ENSPSIG00000008867	OTUD7B				10223_Galgal
ENSPSIG00000008879					10224_Galgal
ENSPSIG00000008888	ZNF532				10226_Galgal
ENSPSIG00000008900	CD83				10239_Galgal
ENSPSIG00000008916					10243_Galgal
ENSPSIG00000008919	CRACR2A				10244_Galgal
ENSPSIG00000008923	TLN2				10246_Galgal
ENSPSIG00000008952	CA6				10250_Galgal
ENSPSIG00000008959	WIZ				10255_Galgal
ENSPSIG00000008963	C3orf20				10256_Galgal
ENSPSIG00000008969	MPC2				10260_Galgal
ENSPSIG00000008984	COA5				10262_Galgal
ENSPSIG00000008997	UNC50				10267_Galgal
ENSPSIG00000009011	GOLPH3L				10276_Galgal
ENSPSIG00000009014					10287_Galgal
ENSPSIG00000009022	TMEM143				10289_Galgal
ENSPSIG00000009034					10294_Galgal
ENSPSIG00000009042	BCL2L14				10295_Galgal
ENSPSIG00000009048	C18orf25				10307_Galgal
ENSPSIG00000009069	ENSA				10309_Galgal
ENSPSIG00000009078	MCL1				10310_Galgal
ENSPSIG00000009089	ZIC5				10319_Galgal
ENSPSIG00000009091	ATP5F1A				10325_Galgal
ENSPSIG00000009093	LINGO3				10328_Galgal
ENSPSIG00000009116	P2RX7				10338_Galgal
ENSPSIG00000009124	DDB2				10345_Galgal
ENSPSIG00000009137	CFAP100				10372_Galgal
ENSPSIG00000009150					10383_Galgal
ENSPSIG00000009155	KCNK3				10390_Galgal
ENSPSIG00000009170	MARCH10				10396_Galgal
ENSPSIG00000009174	ACOT8				10399_Galgal
ENSPSIG00000009209	ZSWIM3				10406_Galgal
ENSPSIG00000009216	EFCAB9				10413_Galgal
ENSPSIG00000009225					10415_Galgal
ENSPSIG00000009236	PARP11				10416_Galgal
ENSPSIG00000009243	CD164				10419_Galgal
ENSPSIG00000009258	C19orf70				10420_Galgal
ENSPSIG00000009264	MDN1				10422_Galgal
ENSPSIG00000009268	ELMOD3				10432_Galgal
ENSPSIG00000009269	PKN1				10436_Galgal
ENSPSIG00000009280	COPS6				10442_Galgal
ENSPSIG00000009286	PSMG3				10453_Galgal
ENSPSIG00000009293	ZSWIM1				10467_Galgal
ENSPSIG00000009304	CEP170B				10470_Galgal
ENSPSIG00000009338	ABTB2				10476_Galgal
ENSPSIG00000009345	NFAM1				10492_Galgal
ENSPSIG00000009347	CDC20B				10496_Galgal
ENSPSIG00000009352	ANKMY1				10516_Galgal
ENSPSIG00000009353	SPATA25				10518_Galgal
ENSPSIG00000009361	SPATA2L				10519_Galgal
ENSPSIG00000009373	DDIT4L				10534_Galgal
ENSPSIG00000009379	ADCY3				10539_Galgal
ENSPSIG00000009387	PSRC1				10544_Galgal
ENSPSIG00000009395	GIGYF1				10549_Galgal
ENSPSIG00000009406					10565_Galgal
ENSPSIG00000009420	PPIL6				10567_Galgal
ENSPSIG00000009434					10568_Galgal
ENSPSIG00000009437	PAQR3				10572_Galgal
ENSPSIG00000009438	FUS				10574_Galgal
ENSPSIG00000009444	KIAA1614				10580_Galgal
ENSPSIG00000009455	STMN1				10584_Galgal
ENSPSIG00000009459	ACADM				10606_Galgal
ENSPSIG00000009464	C9orf116				10620_Galgal
ENSPSIG00000009467	MON1B				10627_Galgal
ENSPSIG00000009474	BAALC				10629_Galgal
ENSPSIG00000009477	C2orf70				10630_Galgal
ENSPSIG00000009478					10634_Galgal
ENSPSIG00000009493	VPS9D1				10635_Galgal
ENSPSIG00000009495					10636_Galgal
ENSPSIG00000009497	MTMR11				10645_Galgal
ENSPSIG00000009498	EXOC4				10663_Galgal
ENSPSIG00000009510	CDC25C				10671_Galgal
ENSPSIG00000009527	PHACTR3				10686_Galgal
ENSPSIG00000009528	DTHD1				10735_Galgal
ENSPSIG00000009531	F11R				10740_Galgal
ENSPSIG00000009561	SLC15A3				10741_Galgal
ENSPSIG00000009565	SF3B4				10743_Galgal
ENSPSIG00000009577	CD247				10750_Galgal
ENSPSIG00000009580					10771_Galgal
ENSPSIG00000009583	ALKBH5				10774_Galgal
ENSPSIG00000009622					10812_Galgal
ENSPSIG00000009662	SV2A				10827_Galgal
ENSPSIG00000009705	STK33				10838_Galgal
ENSPSIG00000009715	KDELR1				10839_Galgal
ENSPSIG00000009719					10864_Galgal
ENSPSIG00000009737					10866_Galgal
ENSPSIG00000009741	SIGLEC1				10877_Galgal
ENSPSIG00000009746	S100A10				10879_Galgal
ENSPSIG00000009753	SPATA4				10882_Galgal
ENSPSIG00000009756					10909_Galgal
ENSPSIG00000009763	CADPS				10911_Galgal
ENSPSIG00000009765	ABCF1				10915_Galgal
ENSPSIG00000009778	PPP1R10				10919_Galgal
ENSPSIG00000009780					10925_Galgal
ENSPSIG00000009797	COL4A4				10943_Galgal
ENSPSIG00000009806	GPA33				10956_Galgal
ENSPSIG00000009809					10973_Galgal
ENSPSIG00000009812					10981_Galgal
ENSPSIG00000009815	DUSP16				10983_Galgal
ENSPSIG00000009828	TCF7L1				10989_Galgal
ENSPSIG00000009837	MLLT11				10992_Galgal
ENSPSIG00000009839					10999_Galgal
ENSPSIG00000009841	BNIPL				11002_Galgal
ENSPSIG00000009847	BMP2K				11007_Galgal
ENSPSIG00000009848	SNAPC4				11016_Galgal
ENSPSIG00000009849	CELSR2				11017_Galgal
ENSPSIG00000009851					11021_Galgal
ENSPSIG00000009862	GMFG				11026_Galgal
ENSPSIG00000009878	C2orf50				11037_Galgal
ENSPSIG00000009887	TRAPPC1				11058_Galgal
ENSPSIG00000009898	VAPA				11072_Galgal
ENSPSIG00000009910	TRPT1				11078_Galgal
ENSPSIG00000009916	MRPS15				11116_Galgal
ENSPSIG00000009943	PQLC3				11121_Galgal
ENSPSIG00000009970	FBXW9				11126_Galgal
ENSPSIG00000009971	ADRA1D				11150_Galgal
ENSPSIG00000009972	SLC50A1				11154_Galgal
ENSPSIG00000009979	TFIP11				11162_Galgal
ENSPSIG00000009987	MCM7				11163_Galgal
ENSPSIG00000009991	SPACA9				11166_Galgal
ENSPSIG00000009996	SAXO1				11168_Galgal
ENSPSIG00000009998	ADAMTSL1				11180_Galgal
ENSPSIG00000010004	GNA14				11181_Galgal
ENSPSIG00000010027	STK19				11184_Galgal
ENSPSIG00000010029	RAB15				11187_Galgal
ENSPSIG00000010032	DOCK8				11193_Galgal
ENSPSIG00000010042	ILDR2				11196_Galgal
ENSPSIG00000010047	MYLPF				11197_Galgal
ENSPSIG00000010052	HJV				11209_Galgal
ENSPSIG00000010075					11212_Galgal
ENSPSIG00000010096	SEMA4F				11221_Galgal
ENSPSIG00000010098	ITGA5				11227_Galgal
ENSPSIG00000010133	KLHL35				11233_Galgal
ENSPSIG00000010140	ZSWIM5				11247_Galgal
ENSPSIG00000010152	ABT1				11249_Galgal
ENSPSIG00000010153	PRUNE1				11251_Galgal
ENSPSIG00000010160	BRS3				11257_Galgal
ENSPSIG00000010162	SSC4D				11260_Galgal
ENSPSIG00000010177	CHD3				11266_Galgal
ENSPSIG00000010180	CYHR1				11268_Galgal
ENSPSIG00000010183	MINDY1				11271_Galgal
ENSPSIG00000010186					11272_Galgal
ENSPSIG00000010189	UBE2U				11274_Galgal
ENSPSIG00000010196	SLC5A5				11276_Galgal
ENSPSIG00000010199	OXR1				11280_Galgal
ENSPSIG00000010208	TSC1				11287_Galgal
ENSPSIG00000010215	TNPO2				11289_Galgal
ENSPSIG00000010218	S100P				11298_Galgal
ENSPSIG00000010224	EFR3B				11299_Galgal
ENSPSIG00000010226	DDX52				11303_Galgal
ENSPSIG00000010229					11324_Galgal
ENSPSIG00000010233	HRASLS				11345_Galgal
ENSPSIG00000010237	GRAP2				11368_Galgal
ENSPSIG00000010243	HSDL2				11369_Galgal
ENSPSIG00000010246	OTUD3				11379_Galgal
ENSPSIG00000010247	GRIN2D				11382_Galgal
ENSPSIG00000010250	ABCC10				11403_Galgal
ENSPSIG00000010260					11416_Galgal
ENSPSIG00000010266	CTSK				11422_Galgal
ENSPSIG00000010267	ATP13A5				11430_Galgal
ENSPSIG00000010268	CD2				11433_Galgal
ENSPSIG00000010275	GPR156				11434_Galgal
ENSPSIG00000010282	EFHD1				11438_Galgal
ENSPSIG00000010287	NEDD4L				11439_Galgal
ENSPSIG00000010297	SLC25A31				11446_Galgal
ENSPSIG00000010307	C1orf35				11451_Galgal
ENSPSIG00000010309	AFF2				11461_Galgal
ENSPSIG00000010311	CACNA1I				11468_Galgal
ENSPSIG00000010325	MGAT5				11477_Galgal
ENSPSIG00000010332	TXNIP				11479_Galgal
ENSPSIG00000010338	NOCT				11483_Galgal
ENSPSIG00000010345	MLLT6				11494_Galgal
ENSPSIG00000010403	CD101				11503_Galgal
ENSPSIG00000010407	CENPH				11516_Galgal
ENSPSIG00000010415					11526_Galgal
ENSPSIG00000010420	REEP2				11527_Galgal
ENSPSIG00000010426	NWD1				11531_Galgal
ENSPSIG00000010429	C9orf135				11542_Galgal
ENSPSIG00000010436	BANK1				11543_Galgal
ENSPSIG00000010441	RETREG2				11557_Galgal
ENSPSIG00000010448	MCIDAS				11571_Galgal
ENSPSIG00000010452	FGF11				11579_Galgal
ENSPSIG00000010465	GABRG3				11583_Galgal
ENSPSIG00000010469					11588_Galgal
ENSPSIG00000010476	OTULINL				11597_Galgal
ENSPSIG00000010485					11620_Galgal
ENSPSIG00000010486	SCLT1				11634_Galgal
ENSPSIG00000010492	GCA				11635_Galgal
ENSPSIG00000010495					11644_Galgal
ENSPSIG00000010499	CYB5D1				11652_Galgal
ENSPSIG00000010506	NAXE				11657_Galgal
ENSPSIG00000010511	ANKRD60				11677_Galgal
ENSPSIG00000010530					11702_Galgal
ENSPSIG00000010535	FMO3				11703_Galgal
ENSPSIG00000010539	KIRREL1				11713_Galgal
ENSPSIG00000010545	CCNB1				11722_Galgal
ENSPSIG00000010555	DNAJC4				11724_Galgal
ENSPSIG00000010559	NLGN2				11757_Galgal
ENSPSIG00000010565	ITGB3BP				11759_Galgal
ENSPSIG00000010566					11762_Galgal
ENSPSIG00000010569	CXXC4				11766_Galgal
ENSPSIG00000010575	POLA2				11767_Galgal
ENSPSIG00000010580					11772_Galgal
ENSPSIG00000010592	OVGP1				11778_Galgal
ENSPSIG00000010599	MIIP				11781_Galgal
ENSPSIG00000010602	COIL				11784_Galgal
ENSPSIG00000010606	NDST3				11790_Galgal
ENSPSIG00000010627	ERCC6L2				11812_Galgal
ENSPSIG00000010633	PLPP5				11823_Galgal
ENSPSIG00000010635	IL1RAPL2				11832_Galgal
ENSPSIG00000010687					11839_Galgal
ENSPSIG00000010701	GPR19				11840_Galgal
ENSPSIG00000010719	RNF183				11844_Galgal
ENSPSIG00000010735	FBXO36				11848_Galgal
ENSPSIG00000010756	PDE2A				11865_Galgal
ENSPSIG00000010771					11886_Galgal
ENSPSIG00000010792	CCDC96				11895_Galgal
ENSPSIG00000010806	CCDC57				11899_Galgal
ENSPSIG00000010813	TTC5				11907_Galgal
ENSPSIG00000010823	SYN3				11918_Galgal
ENSPSIG00000010829					11920_Galgal
ENSPSIG00000010838	AK5				11928_Galgal
ENSPSIG00000010839	SF3A2				11932_Galgal
ENSPSIG00000010868	TSGA10				11966_Galgal
ENSPSIG00000010887	ANKRD34A				11967_Galgal
ENSPSIG00000010893	MRPL55				11977_Galgal
ENSPSIG00000010911	PRPF39				11986_Galgal
ENSPSIG00000010922	LPIN3				11991_Galgal
ENSPSIG00000010925	FER				11994_Galgal
ENSPSIG00000010943					12008_Galgal
ENSPSIG00000010959	AP4M1				12012_Galgal
ENSPSIG00000010973	TTC24				12016_Galgal
ENSPSIG00000010982	ESPNL				12028_Galgal
ENSPSIG00000010989					12042_Galgal
ENSPSIG00000011002	SORCS2				12047_Galgal
ENSPSIG00000011007	KIAA0408				12071_Galgal
ENSPSIG00000011021	TXNDC16				12077_Galgal
ENSPSIG00000011022	NAGK				12083_Galgal
ENSPSIG00000011024					12084_Galgal
ENSPSIG00000011037	AXDND1				12089_Galgal
ENSPSIG00000011046	LIX1L				12093_Galgal
ENSPSIG00000011051	MASTL				12110_Galgal
ENSPSIG00000011074	PEX11B				12123_Galgal
ENSPSIG00000011078	DNAH5				12126_Galgal
ENSPSIG00000011097	ZNF628				12136_Galgal
ENSPSIG00000011126	ZFYVE26				12140_Galgal
ENSPSIG00000011154	ECEL1				12148_Galgal
ENSPSIG00000011167					12155_Galgal
ENSPSIG00000011169					12182_Galgal
ENSPSIG00000011172					12188_Galgal
ENSPSIG00000011187	STXBP1				12190_Galgal
ENSPSIG00000011192	SEPHS2				12196_Galgal
ENSPSIG00000011195	CTCFL				12213_Galgal
ENSPSIG00000011198					12216_Galgal
ENSPSIG00000011216	SLU7				12219_Galgal
ENSPSIG00000011221	STAG3				12221_Galgal
ENSPSIG00000011227	TBC1D5				12237_Galgal
ENSPSIG00000011233	KCNJ9				12242_Galgal
ENSPSIG00000011234	AIRE				12246_Galgal
ENSPSIG00000011235					12248_Galgal
ENSPSIG00000011245	RNF17				12255_Galgal
ENSPSIG00000011248	SPACA1				12271_Galgal
ENSPSIG00000011250	PAIP2B				12272_Galgal
ENSPSIG00000011251	PRR11				12280_Galgal
ENSPSIG00000011258	GJA5				12322_Galgal
ENSPSIG00000011262					12335_Galgal
ENSPSIG00000011267	ZNF638				12336_Galgal
ENSPSIG00000011268					12348_Galgal
ENSPSIG00000011274	KREMEN2				12349_Galgal
ENSPSIG00000011276	NQO2				12360_Galgal
ENSPSIG00000011285	CHIA				12369_Galgal
ENSPSIG00000011289	ADGRV1				12372_Galgal
ENSPSIG00000011298	ABL2				12375_Galgal
ENSPSIG00000011300					12384_Galgal
ENSPSIG00000011303	GRWD1				12405_Galgal
ENSPSIG00000011308	SORT1				12407_Galgal
ENSPSIG00000011322	TMEM52				12423_Galgal
ENSPSIG00000011332	LCTL				12425_Galgal
ENSPSIG00000011333	ACBD5				12430_Galgal
ENSPSIG00000011371	GAPDHS				12432_Galgal
ENSPSIG00000011396	C2orf73				12436_Galgal
ENSPSIG00000011398	NPFFR2				12441_Galgal
ENSPSIG00000011403	TBCB				12446_Galgal
ENSPSIG00000011405	RNF122				12448_Galgal
ENSPSIG00000011408	RTCA				12452_Galgal
ENSPSIG00000011414	TTC17				12456_Galgal
ENSPSIG00000011417	DDX39A				12458_Galgal
ENSPSIG00000011428	ASTL				12460_Galgal
ENSPSIG00000011445	IQCJ				12467_Galgal
ENSPSIG00000011446	CCNJL				12473_Galgal
ENSPSIG00000011452	FKBP2				12474_Galgal
ENSPSIG00000011455	DCDC2B				12478_Galgal
ENSPSIG00000011458					12488_Galgal
ENSPSIG00000011468	NRG1				12502_Galgal
ENSPSIG00000011476	IGF2R				12518_Galgal
ENSPSIG00000011479	SYNE3				12524_Galgal
ENSPSIG00000011508	DYRK1A				12532_Galgal
ENSPSIG00000011512					12536_Galgal
ENSPSIG00000011530	TERF2				12554_Galgal
ENSPSIG00000011531	ADAD1				12577_Galgal
ENSPSIG00000011533	MRPS18B				12585_Galgal
ENSPSIG00000011540	DMBT1				12588_Galgal
ENSPSIG00000011549					12601_Galgal
ENSPSIG00000011556					12606_Galgal
ENSPSIG00000011575	DLG4				12613_Galgal
ENSPSIG00000011582	ACADVL				12644_Galgal
ENSPSIG00000011590	SLC22A6				12663_Galgal
ENSPSIG00000011592	AMZ2				12664_Galgal
ENSPSIG00000011595	XIRP2				12674_Galgal
ENSPSIG00000011597					12681_Galgal
ENSPSIG00000011610					12682_Galgal
ENSPSIG00000011615	AKAP3				12683_Galgal
ENSPSIG00000011620	LRRC19				12691_Galgal
ENSPSIG00000011621	PAQR4				12694_Galgal
ENSPSIG00000011624					12708_Galgal
ENSPSIG00000011634	CD180				12714_Galgal
ENSPSIG00000011639	PPP1R14B				12716_Galgal
ENSPSIG00000011641	LAPTM4A				12724_Galgal
ENSPSIG00000011644					12731_Galgal
ENSPSIG00000011645	LRRC27				12733_Galgal
ENSPSIG00000011651	RSRP1				12750_Galgal
ENSPSIG00000011655	WDR62				12757_Galgal
ENSPSIG00000011665	PPP1R1A				12760_Galgal
ENSPSIG00000011669					12767_Galgal
ENSPSIG00000011677	ALG13				12770_Galgal
ENSPSIG00000011681	PDE1B				12779_Galgal
ENSPSIG00000011703	WDR35				12783_Galgal
ENSPSIG00000011719	PLEKHJ1				12795_Galgal
ENSPSIG00000011723	IKBKG				12797_Galgal
ENSPSIG00000011724	TTC6				12807_Galgal
ENSPSIG00000011726	DVL2				12813_Galgal
ENSPSIG00000011732	PKMYT1				12838_Galgal
ENSPSIG00000011733	LNX2				12841_Galgal
ENSPSIG00000011737					12845_Galgal
ENSPSIG00000011779	CROCC				12853_Galgal
ENSPSIG00000011780					12857_Galgal
ENSPSIG00000011791	ATAT1				12859_Galgal
ENSPSIG00000011810	PHF23				12863_Galgal
ENSPSIG00000011821	TESPA1				12865_Galgal
ENSPSIG00000011828	MYOZ3				12866_Galgal
ENSPSIG00000011836	POLR3G				12867_Galgal
ENSPSIG00000011844	CTDNEP1				12873_Galgal
ENSPSIG00000011862					12874_Galgal
ENSPSIG00000011869					12881_Galgal
ENSPSIG00000011877					12884_Galgal
ENSPSIG00000011886					12890_Galgal
ENSPSIG00000011900					12901_Galgal
ENSPSIG00000011901	PDCL2				12910_Galgal
ENSPSIG00000011902					12925_Galgal
ENSPSIG00000011907					12926_Galgal
ENSPSIG00000011918	NHLRC4				12936_Galgal
ENSPSIG00000011919	VXN				12938_Galgal
ENSPSIG00000011920	ZDHHC2				12949_Galgal
ENSPSIG00000011928	EYA2				12951_Galgal
ENSPSIG00000011929	G6PD				12956_Galgal
ENSPSIG00000011945					12958_Galgal
ENSPSIG00000011946	CLDN7				12960_Galgal
ENSPSIG00000011952	HINT3				12967_Galgal
ENSPSIG00000011968	SLC2A4				12974_Galgal
ENSPSIG00000011972	CLPTM1				12975_Galgal
ENSPSIG00000011976					12979_Galgal
ENSPSIG00000011981	BBS12				12983_Galgal
ENSPSIG00000011983					12986_Galgal
ENSPSIG00000011986	EML6				12991_Galgal
ENSPSIG00000012007	DHX16				13005_Galgal
ENSPSIG00000012008	MFRP				13024_Galgal
ENSPSIG00000012021	BASP1				13048_Galgal
ENSPSIG00000012030	ASNA1				13051_Galgal
ENSPSIG00000012039	RNASEH2A				13052_Galgal
ENSPSIG00000012065	EBI3				13071_Galgal
ENSPSIG00000012077	NIPBL				13073_Galgal
ENSPSIG00000012093	RNF26				13079_Galgal
ENSPSIG00000012099	PLCB3				13092_Galgal
ENSPSIG00000012123					13139_Galgal
ENSPSIG00000012134					13166_Galgal
ENSPSIG00000012137					13184_Galgal
ENSPSIG00000012144	TPPP2				13186_Galgal
ENSPSIG00000012145					13198_Galgal
ENSPSIG00000012154	IFNGR2				13212_Galgal
ENSPSIG00000012155	NEIL3				13217_Galgal
ENSPSIG00000012159	NQO1				13229_Galgal
ENSPSIG00000012163	UCP2				13246_Galgal
ENSPSIG00000012169	NKX3-2				13254_Galgal
ENSPSIG00000012182	SPATA5				13270_Galgal
ENSPSIG00000012206	CCDC81				13273_Galgal
ENSPSIG00000012216	ICE2				13316_Galgal
ENSPSIG00000012230	KCMF1				13318_Galgal
ENSPSIG00000012251	CCNB1IP1				13327_Galgal
ENSPSIG00000012253	DSN1				13336_Galgal
ENSPSIG00000012255	C9orf24				13343_Galgal
ENSPSIG00000012263	WBP2NL				13368_Galgal
ENSPSIG00000012277	ASB15				13375_Galgal
ENSPSIG00000012285	ATXN7L2				13380_Galgal
ENSPSIG00000012301	STIP1				13394_Galgal
ENSPSIG00000012329	HIBCH				13401_Galgal
ENSPSIG00000012335	OCSTAMP				13411_Galgal
ENSPSIG00000012337	AMIGO1				13425_Galgal
ENSPSIG00000012341	MVB12A				13428_Galgal
ENSPSIG00000012344	IKBIP				13432_Galgal
ENSPSIG00000012349	ATP13A1				13454_Galgal
ENSPSIG00000012364	YBX2				13483_Galgal
ENSPSIG00000012368					13486_Galgal
ENSPSIG00000012369	LURAP1L				13490_Galgal
ENSPSIG00000012371	ANGPTL5				13526_Galgal
ENSPSIG00000012372	LRRC4				13530_Galgal
ENSPSIG00000012375	TYRP1				13567_Galgal
ENSPSIG00000012378					13595_Galgal
ENSPSIG00000012385	PGRMC2				13597_Galgal
ENSPSIG00000012423	ACSM3				13601_Galgal
ENSPSIG00000012425	FBF1				13605_Galgal
ENSPSIG00000012427	C17orf98				13612_Galgal
ENSPSIG00000012430	THUMPD1				13637_Galgal
ENSPSIG00000012432	HIPK3				13639_Galgal
ENSPSIG00000012441	GPS2				13647_Galgal
ENSPSIG00000012474	JPH2				13692_Galgal
ENSPSIG00000012482	TTC23L				13726_Galgal
ENSPSIG00000012488	WASF1				13784_Galgal
ENSPSIG00000012491	GCDH				13805_Galgal
ENSPSIG00000012502	SLC5A10				13806_Galgal
ENSPSIG00000012504	BCKDK				13812_Galgal
ENSPSIG00000012525	PPP5C				13830_Galgal
ENSPSIG00000012528	VAMP5				13853_Galgal
ENSPSIG00000012536	EML5				13875_Galgal
ENSPSIG00000012547	C15orf48				13888_Galgal
ENSPSIG00000012552	SNRNP25				13921_Galgal
ENSPSIG00000012559	SPATA24				13922_Galgal
ENSPSIG00000012568					13942_Galgal
ENSPSIG00000012588	KANSL1L				13948_Galgal
ENSPSIG00000012589					13953_Galgal
ENSPSIG00000012601	R3HDML				13971_Galgal
ENSPSIG00000012603	WASL				13989_Galgal
ENSPSIG00000012606	DDX25				14048_Galgal
ENSPSIG00000012623	MED8				14057_Galgal
ENSPSIG00000012644	ACTR10				14058_Galgal
ENSPSIG00000012681	STX11				14074_Galgal
ENSPSIG00000012682	CCDC153				14076_Galgal
ENSPSIG00000012683	TOGARAM2				14091_Galgal
ENSPSIG00000012691					14122_Galgal
ENSPSIG00000012696	SYCE2				14152_Galgal
ENSPSIG00000012701	FARSA				14155_Galgal
ENSPSIG00000012708	PDZD3				14163_Galgal
ENSPSIG00000012719	CLHC1				14166_Galgal
ENSPSIG00000012731	GJB5				14193_Galgal
ENSPSIG00000012749	C9				14211_Galgal
ENSPSIG00000012750	CUBN				14275_Galgal
ENSPSIG00000012759	RPGRIP1				14281_Galgal
ENSPSIG00000012760	DNAH7				14296_Galgal
ENSPSIG00000012767					14307_Galgal
ENSPSIG00000012770	CPLANE2				14327_Galgal
ENSPSIG00000012782	XAF1				14334_Galgal
ENSPSIG00000012783					14357_Galgal
ENSPSIG00000012793	CAPNS1				14377_Galgal
ENSPSIG00000012795	TLE4				14424_Galgal
ENSPSIG00000012797					14439_Galgal
ENSPSIG00000012807	TSEN54				14520_Galgal
ENSPSIG00000012826	UBAP2				14589_Galgal
ENSPSIG00000012844	NEB				14592_Galgal
ENSPSIG00000012859	ZBTB41				14594_Galgal
ENSPSIG00000012867	GSR				14613_Galgal
ENSPSIG00000012868	SCYL1				14614_Galgal
ENSPSIG00000012872					14632_Galgal
ENSPSIG00000012882	SLC8A2				14633_Galgal
ENSPSIG00000012884	NT5E				14655_Galgal
ENSPSIG00000012889	GKN1				14668_Galgal
ENSPSIG00000012890					14701_Galgal
ENSPSIG00000012895	RELB				14742_Galgal
ENSPSIG00000012897	MPP2				14749_Galgal
ENSPSIG00000012909					14763_Galgal
ENSPSIG00000012910	SLC43A2				14779_Galgal
ENSPSIG00000012930	MFSD6L				14819_Galgal
ENSPSIG00000012934	C11orf65				14840_Galgal
ENSPSIG00000012937					14902_Galgal
ENSPSIG00000012943	CCDC42				15007_Galgal
ENSPSIG00000012951					15034_Galgal
ENSPSIG00000012961					15074_Galgal
ENSPSIG00000012979	MAMDC4				15111_Galgal
ENSPSIG00000012986					15141_Galgal
ENSPSIG00000012994	BSCL2				15172_Galgal
ENSPSIG00000013023					15221_Galgal
ENSPSIG00000013042	CCDC124				15227_Galgal
ENSPSIG00000013049	KCNN1				15252_Galgal
ENSPSIG00000013051	RAB25				15300_Galgal
ENSPSIG00000013052	ELK4				15348_Galgal
ENSPSIG00000013054	PYY				15369_Galgal
ENSPSIG00000013060	REC114				15373_Galgal
ENSPSIG00000013073	MYH10				15382_Galgal
ENSPSIG00000013083	EMC8				15395_Galgal
ENSPSIG00000013088	C17orf64				15405_Galgal
ENSPSIG00000013096	CHCHD5				15490_Galgal
ENSPSIG00000013122					15504_Galgal
ENSPSIG00000013124	MANBAL				15513_Galgal
ENSPSIG00000013133	GTPBP2				15521_Galgal
ENSPSIG00000013136					15538_Galgal
ENSPSIG00000013139	GRIN2B				15556_Galgal
ENSPSIG00000013159	LIX1				15570_Galgal
ENSPSIG00000013166	PHC3				15577_Galgal
ENSPSIG00000013167	PPP2CB				15595_Galgal
ENSPSIG00000013177	CLASRP				15596_Galgal
ENSPSIG00000013184	TNN				15626_Galgal
ENSPSIG00000013186	SRC				15647_Galgal
ENSPSIG00000013198	ST8SIA3				15654_Galgal
ENSPSIG00000013203	PRG4				15674_Galgal
ENSPSIG00000013212	AGRN				15696_Galgal
ENSPSIG00000013224	LMNA				15717_Galgal
ENSPSIG00000013228	CLNK				15737_Galgal
ENSPSIG00000013229	RAD23A				15781_Galgal
ENSPSIG00000013237					15824_Galgal
ENSPSIG00000013242	PFN3				15865_Galgal
ENSPSIG00000013268	FOXRED1				15877_Galgal
ENSPSIG00000013269					15920_Galgal
ENSPSIG00000013273	JHY				15926_Galgal
ENSPSIG00000013279	RIDA				16005_Galgal
ENSPSIG00000013281	ANHX				16067_Galgal
ENSPSIG00000013282	FAM136A				16090_Galgal
ENSPSIG00000013290					16111_Galgal
ENSPSIG00000013302	TP53				16121_Galgal
ENSPSIG00000013308	HDAC5				16155_Galgal
ENSPSIG00000013316	SMPDL3A				16184_Galgal
ENSPSIG00000013321	TMBIM1				16204_Galgal
ENSPSIG00000013342	ANKRD54				16254_Galgal
ENSPSIG00000013352	GPR37				16386_Galgal
ENSPSIG00000013357	ATP1B2				16395_Galgal
ENSPSIG00000013368					16451_Galgal
ENSPSIG00000013373	TPI1				16566_Galgal
ENSPSIG00000013375	WDR7				16601_Galgal
ENSPSIG00000013379	VAMP8				16647_Galgal
ENSPSIG00000013380	SCARF1				16666_Galgal
ENSPSIG00000013382					16676_Galgal
ENSPSIG00000013394	GNA15				16699_Galgal
ENSPSIG00000013401	MTMR7				16716_Galgal
ENSPSIG00000013411	WRN				16839_Galgal
ENSPSIG00000013425	LAMC2				16927_Galgal
ENSPSIG00000013432	GSE1				16934_Galgal
ENSPSIG00000013449	GRAMD4				16962_Galgal
ENSPSIG00000013454	POLG				16983_Galgal
ENSPSIG00000013468	UBL5				17150_Galgal
ENSPSIG00000013473	GPR22				17354_Galgal
ENSPSIG00000013474	STYX				17371_Galgal
ENSPSIG00000013478	MICAL3				17444_Galgal
ENSPSIG00000013483	FAM83G				17482_Galgal
ENSPSIG00000013490					17502_Galgal
ENSPSIG00000013501	WASHC3				17524_Galgal
ENSPSIG00000013549	CALR3				17526_Galgal
ENSPSIG00000013567	TIA1				17553_Galgal
ENSPSIG00000013577	ZC2HC1B				17558_Galgal
ENSPSIG00000013580	AKAP4				17615_Galgal
ENSPSIG00000013593	ATP6V0E1				17618_Galgal
ENSPSIG00000013595	MRAP2				17625_Galgal
ENSPSIG00000013597	FANCI				17651_Galgal
ENSPSIG00000013601	RASA1				17675_Galgal
ENSPSIG00000013605	GFAP				17677_Galgal
ENSPSIG00000013639	MYO18B				17727_Galgal
ENSPSIG00000013641	ARL10				17753_Galgal
ENSPSIG00000013646					17778_Galgal
ENSPSIG00000013669	CAMK2D				17832_Galgal
ENSPSIG00000013673	SPOCK2				17896_Galgal
ENSPSIG00000013681	CIART				17920_Galgal
ENSPSIG00000013685	CATSPERB				17927_Galgal
ENSPSIG00000013692					17987_Galgal
ENSPSIG00000013715					18007_Galgal
ENSPSIG00000013740	PIN1				18020_Galgal
ENSPSIG00000013742	EFCAB11				18023_Galgal
ENSPSIG00000013747	CD22				18030_Galgal
ENSPSIG00000013753	RSPH1				18079_Galgal
ENSPSIG00000013755	CYB5R4				18085_Galgal
ENSPSIG00000013762	GRK1				18146_Galgal
ENSPSIG00000013769	PTGIR				18191_Galgal
ENSPSIG00000013784	DOC2B				18201_Galgal
ENSPSIG00000013796	STX12				18228_Galgal
ENSPSIG00000013802	FBH1				18229_Galgal
ENSPSIG00000013805	KCNU1				18249_Galgal
ENSPSIG00000013809	FAM92B				18251_Galgal
ENSPSIG00000013810	TRIM28				18258_Galgal
ENSPSIG00000013827					18272_Galgal
ENSPSIG00000013828	PTRH1				20346_Galgal
ENSPSIG00000013830	KANSL3				LPPR2
ENSPSIG00000013841	CENPJ				MMP14
ENSPSIG00000013850					MRPL52
ENSPSIG00000013853	CCDC129				EPOR
ENSPSIG00000013854	TIMM50				EPO
ENSPSIG00000013863	ARHGEF17				SWSAP1
ENSPSIG00000013875	MSLNL				POP7
ENSPSIG00000013880	MAT2A				ALKBH7
ENSPSIG00000013881	CFAP157				BLVRB
ENSPSIG00000013898	UBE2D1				INO80E
ENSPSIG00000013902	NFIX				NDUFB7
ENSPSIG00000013906	LRRC43				OPLAH
ENSPSIG00000013907	CDC37				PCP2
ENSPSIG00000013912	CCDC110				PET100
ENSPSIG00000013913	POLR2F				MF000729.1 (TNFα)
ENSPSIG00000013914	ACR				KT970642 (leptin)
ENSPSIG00000013920	ABCG4
ENSPSIG00000013921	PLXDC1
ENSPSIG00000013935
ENSPSIG00000013942	LRRIQ4
ENSPSIG00000013965	TMEM135
ENSPSIG00000013967	SUN3
ENSPSIG00000013971	DOCK7
ENSPSIG00000013972	SIM2
ENSPSIG00000013974
ENSPSIG00000013989	PNPLA6
ENSPSIG00000013990	CENPP
ENSPSIG00000014002	LRRC46
ENSPSIG00000014006	POLR2A
ENSPSIG00000014021
ENSPSIG00000014024
ENSPSIG00000014035	EIF3M
ENSPSIG00000014048	C4orf47
ENSPSIG00000014057	PKD2L2
ENSPSIG00000014071
ENSPSIG00000014076	C7orf57
ENSPSIG00000014077
ENSPSIG00000014103	SEMA4A
ENSPSIG00000014117	SUPT5H
ENSPSIG00000014123	MEIOC
ENSPSIG00000014148	LRRC71
ENSPSIG00000014155	PIWIL4
ENSPSIG00000014159
ENSPSIG00000014170	A2ML1
ENSPSIG00000014184	SYNGAP1
ENSPSIG00000014187	MISP
ENSPSIG00000014196	PARP4
ENSPSIG00000014203	KIZ
ENSPSIG00000014237	ZBTB9
ENSPSIG00000014265	RAB11FIP5
ENSPSIG00000014269	COL2A1
ENSPSIG00000014275	NCAPH
ENSPSIG00000014281	AEN
ENSPSIG00000014290
ENSPSIG00000014296	CFAP69
ENSPSIG00000014297	WRAP53
ENSPSIG00000014304	PTPRR
ENSPSIG00000014305	TCF24
ENSPSIG00000014307	RFK
ENSPSIG00000014327	NDNF
ENSPSIG00000014344
ENSPSIG00000014345	ITPRIPL1
ENSPSIG00000014353	TBC1D21
ENSPSIG00000014367
ENSPSIG00000014382	NPHS1
ENSPSIG00000014411	PCSK5
ENSPSIG00000014422	RELT
ENSPSIG00000014437	C1orf131
ENSPSIG00000014439
ENSPSIG00000014467	CALY
ENSPSIG00000014468	AKNA
ENSPSIG00000014473	EXD1
ENSPSIG00000014478	FXN
ENSPSIG00000014480	LETMD1
ENSPSIG00000014488	SLC30A3
ENSPSIG00000014510	RUVBL2
ENSPSIG00000014521	MEX3C
ENSPSIG00000014524	PDIA4
ENSPSIG00000014528	GAL3ST4
ENSPSIG00000014550	ANKLE1
ENSPSIG00000014558	HLTF
ENSPSIG00000014562	TNFSF14
ENSPSIG00000014569	MRPS21
ENSPSIG00000014585	CSNK1G3
ENSPSIG00000014586	TREH
ENSPSIG00000014589	FAM219B
ENSPSIG00000014590	ATF5
ENSPSIG00000014592	ANAPC1
ENSPSIG00000014594	C2orf42
ENSPSIG00000014596	GPD1
ENSPSIG00000014601	UBXN1
ENSPSIG00000014604	SLFNL1
ENSPSIG00000014605	ATP6AP1
ENSPSIG00000014613	EFCC1
ENSPSIG00000014614	SMAD4
ENSPSIG00000014618	POR
ENSPSIG00000014625	TM9SF3
ENSPSIG00000014633	CSPP1
ENSPSIG00000014635	UBE2R2
ENSPSIG00000014648	MCCC2
ENSPSIG00000014655	TDRD1
ENSPSIG00000014668	HHIPL2
ENSPSIG00000014685	SHISA8
ENSPSIG00000014690	HRAS
ENSPSIG00000014701	FAM81B
ENSPSIG00000014725	CCDC68
ENSPSIG00000014730	RAB27B
ENSPSIG00000014741	DMAC1
ENSPSIG00000014742
ENSPSIG00000014743	GNG13
ENSPSIG00000014749	ZNRF3
ENSPSIG00000014751	DMWD
ENSPSIG00000014761	C11orf53
ENSPSIG00000014763	NOL6
ENSPSIG00000014767	ANKAR
ENSPSIG00000014770	ANKRD37
ENSPSIG00000014771
ENSPSIG00000014772	COLCA2
ENSPSIG00000014775	C1orf194
ENSPSIG00000014776	C1orf52
ENSPSIG00000014779	POU2AF1
ENSPSIG00000014784	LRP2BP
ENSPSIG00000014798	YTHDC2
ENSPSIG00000014812
ENSPSIG00000014819
ENSPSIG00000014825
ENSPSIG00000014840	RASSF7
ENSPSIG00000014849	KLF13
ENSPSIG00000014850	PTPRB
ENSPSIG00000014852	EML1
ENSPSIG00000014857
ENSPSIG00000014860	LAYN
ENSPSIG00000014869
ENSPSIG00000014877	PRPF3
ENSPSIG00000014880	LPAR2
ENSPSIG00000014900	PDZD9
ENSPSIG00000014902
ENSPSIG00000014903	GPHA2
ENSPSIG00000014910	CNPY1
ENSPSIG00000014942	CSKMT
ENSPSIG00000014959	ENPP5
ENSPSIG00000014965	CC2D1A
ENSPSIG00000014994	LAPTM4B
ENSPSIG00000015001	C7orf43
ENSPSIG00000015007	WDR88
ENSPSIG00000015021	PLGRKT
ENSPSIG00000015029	PAQR6
ENSPSIG00000015034	RPRD2
ENSPSIG00000015069	GANAB
ENSPSIG00000015070	FBXL3
ENSPSIG00000015074	NKAIN1
ENSPSIG00000015075	CSRNP2
ENSPSIG00000015079	SPACA3
ENSPSIG00000015100	MGAT1
ENSPSIG00000015101	PPP1R32
ENSPSIG00000015111	WDFY3
ENSPSIG00000015125	MRTO4
ENSPSIG00000015130	PARP12
ENSPSIG00000015137	CNNM3
ENSPSIG00000015141	LOXL1
ENSPSIG00000015148
ENSPSIG00000015162	SERTAD1
ENSPSIG00000015172	GMIP
ENSPSIG00000015173
ENSPSIG00000015182	TNFRSF9
ENSPSIG00000015196	CCDC150
ENSPSIG00000015198	SMG5
ENSPSIG00000015206	RPL28
ENSPSIG00000015210	RCVRN
ENSPSIG00000015213	TIMM17B
ENSPSIG00000015220	LRRC10B
ENSPSIG00000015221	CCDC69
ENSPSIG00000015227	E2F2
ENSPSIG00000015228	MTERF4
ENSPSIG00000015250	NKX2-2
ENSPSIG00000015251	SNRNP70
ENSPSIG00000015252	RP1
ENSPSIG00000015253	C19orf54
ENSPSIG00000015257	SNRPA
ENSPSIG00000015265	SNX15
ENSPSIG00000015272	ACRBP
ENSPSIG00000015300	GPR108
ENSPSIG00000015307	BCL2L11
ENSPSIG00000015314	ATP10A
ENSPSIG00000015325	S100A5
ENSPSIG00000015328	RHOA
ENSPSIG00000015338	CXorf58
ENSPSIG00000015340	SUPT16H
ENSPSIG00000015344	UBE2S
ENSPSIG00000015348	ODF3
ENSPSIG00000015365	TMEM79
ENSPSIG00000015369	NAGPA
ENSPSIG00000015373	FBLN2
ENSPSIG00000015382	RXFP3
ENSPSIG00000015387	PLOD3
ENSPSIG00000015388	LRRC4B
ENSPSIG00000015392	EMC1
ENSPSIG00000015395	VWA3A
ENSPSIG00000015397
ENSPSIG00000015401
ENSPSIG00000015404
ENSPSIG00000015405	GUCY1B1
ENSPSIG00000015408	RPS6KB2
ENSPSIG00000015421	ASPDH
ENSPSIG00000015423	JOSD2
ENSPSIG00000015426	ISOC2
ENSPSIG00000015432	CTPS1
ENSPSIG00000015445	ACP7
ENSPSIG00000015448
ENSPSIG00000015467	TMEM140
ENSPSIG00000015478	CACNG7
ENSPSIG00000015488	CDK2AP2
ENSPSIG00000015490	KIF13B
ENSPSIG00000015504	ADAMTS12
ENSPSIG00000015510	GTPBP3
ENSPSIG00000015513
ENSPSIG00000015521	CYP27C1
ENSPSIG00000015533	THYN1
ENSPSIG00000015538	CELF4
ENSPSIG00000015540	YJEFN3
ENSPSIG00000015543
ENSPSIG00000015544	ESPL1
ENSPSIG00000015547	PTX4
ENSPSIG00000015552	CCDC134
ENSPSIG00000015556	BBOF1
ENSPSIG00000015558	PXMP2
ENSPSIG00000015559
ENSPSIG00000015568	BAG2
ENSPSIG00000015570	BBS9
ENSPSIG00000015571	PRELID2
ENSPSIG00000015577	GRXCR2
ENSPSIG00000015579	RAB23
ENSPSIG00000015585	SH3RF2
ENSPSIG00000015595	PAQR5
ENSPSIG00000015596	TTLL8
ENSPSIG00000015607	STK31
ENSPSIG00000015609	PPP1R9B
ENSPSIG00000015626	ZBTB40
ENSPSIG00000015627	AGBL3
ENSPSIG00000015631	C11orf1
ENSPSIG00000015635	PLAC8L1
ENSPSIG00000015639	PAK4
ENSPSIG00000015643
ENSPSIG00000015647	ANAPC4
ENSPSIG00000015654
ENSPSIG00000015664	IPPK
ENSPSIG00000015666
ENSPSIG00000015674	TTC37
ENSPSIG00000015677	MIA3
ENSPSIG00000015682
ENSPSIG00000015686	SYCP2
ENSPSIG00000015696	POLE
ENSPSIG00000015698	STPG1
ENSPSIG00000015699
ENSPSIG00000015712	GLMP
ENSPSIG00000015713	BCAS4
ENSPSIG00000015717	GATAD2A
ENSPSIG00000015725	HPD
ENSPSIG00000015737	TMEM82
ENSPSIG00000015776	TSFM
ENSPSIG00000015781	KCNN2
ENSPSIG00000015783	MAPK4
ENSPSIG00000015784
ENSPSIG00000015787	DEUP1
ENSPSIG00000015796	CHMP2A
ENSPSIG00000015807	PSMC4
ENSPSIG00000015811	HELT
ENSPSIG00000015823	SNRPD2
ENSPSIG00000015824	ZFYVE28
ENSPSIG00000015847
ENSPSIG00000015851	LRRC8E
ENSPSIG00000015865	HELQ
ENSPSIG00000015877	IL22RA2
ENSPSIG00000015892	ABHD16B
ENSPSIG00000015901	C16orf89
ENSPSIG00000015917	EEF1AKMT3
ENSPSIG00000015919	METTL1
ENSPSIG00000015920	UTS2
ENSPSIG00000015922
ENSPSIG00000015926	NCAPD3
ENSPSIG00000015933	CD8A
ENSPSIG00000015941	UBXN7
ENSPSIG00000015945	DCAF15
ENSPSIG00000015951	ACP5
ENSPSIG00000015953	FLOT1
ENSPSIG00000015959
ENSPSIG00000015985	LAMTOR4
ENSPSIG00000016002	SMCO1
ENSPSIG00000016005	NTN5
ENSPSIG00000016010	C18orf54
ENSPSIG00000016011
ENSPSIG00000016030	SIPA1L3
ENSPSIG00000016042	SPICE1
ENSPSIG00000016067	CAPN9
ENSPSIG00000016075	SWI5
ENSPSIG00000016089	CNN1
ENSPSIG00000016090	SHISAL2A
ENSPSIG00000016096	POU4F3
ENSPSIG00000016098	CA1
ENSPSIG00000016099	SNAPC2
ENSPSIG00000016111	CNTNAP2
ENSPSIG00000016113	RFX1
ENSPSIG00000016121	HAPLN1
ENSPSIG00000016138	POLI
ENSPSIG00000016155	STYXL1
ENSPSIG00000016184	NXNL1
ENSPSIG00000016188	CAPRIN2
ENSPSIG00000016204	STX3
ENSPSIG00000016205	C11orf52
ENSPSIG00000016212	OSBP
ENSPSIG00000016235	RBBP9
ENSPSIG00000016249	STPG2
ENSPSIG00000016254
ENSPSIG00000016276	C19orf12
ENSPSIG00000016281	CCDC38
ENSPSIG00000016294	NRIP2
ENSPSIG00000016299
ENSPSIG00000016352
ENSPSIG00000016355
ENSPSIG00000016365	OCIAD2
ENSPSIG00000016386	PIM1
ENSPSIG00000016391	PRR5
ENSPSIG00000016395	SNAI2
ENSPSIG00000016402	ZPBP
ENSPSIG00000016423	PTPN20
ENSPSIG00000016445	FOXM1
ENSPSIG00000016451	NIT1
ENSPSIG00000016452
ENSPSIG00000016464
ENSPSIG00000016486	ART1
ENSPSIG00000016500	ARL2BP
ENSPSIG00000016514	GABPB2
ENSPSIG00000016525	DHX58
ENSPSIG00000016550	CCNA2
ENSPSIG00000016566
ENSPSIG00000016585	RLN3
ENSPSIG00000016586
ENSPSIG00000016598	SH2D7
ENSPSIG00000016601	AKIP1
ENSPSIG00000016605	MORN2
ENSPSIG00000016610
ENSPSIG00000016616	MBLAC1
ENSPSIG00000016647	TGIF2
ENSPSIG00000016666
ENSPSIG00000016676	XKR8
ENSPSIG00000016678	PHF1
ENSPSIG00000016684	NUP210L
ENSPSIG00000016699	THAP9
ENSPSIG00000016716	UACA
ENSPSIG00000016719	SERPINB10
ENSPSIG00000016734
ENSPSIG00000016742
ENSPSIG00000016767
ENSPSIG00000016770
ENSPSIG00000016772	ATF1
ENSPSIG00000016773	PYGO2
ENSPSIG00000016774	LRRFIP1
ENSPSIG00000016791	PIH1D2
ENSPSIG00000016802	SOX9
ENSPSIG00000016805	CAND1
ENSPSIG00000016806
ENSPSIG00000016811	MAP2K7
ENSPSIG00000016819	TRMT112
ENSPSIG00000016820
ENSPSIG00000016839	ST5
ENSPSIG00000016843	TAF6
ENSPSIG00000016850	HINT1
ENSPSIG00000016852	AP1M2
ENSPSIG00000016856	PRDX5
ENSPSIG00000016861	TIMM8B
ENSPSIG00000016864	TMEM80
ENSPSIG00000016871	CCDC112
ENSPSIG00000016878	MCPH1
ENSPSIG00000016879
ENSPSIG00000016889	SUGP1
ENSPSIG00000016890	CDH3
ENSPSIG00000016891	SEMA6C
ENSPSIG00000016894	SKA1
ENSPSIG00000016897	HEYL
ENSPSIG00000016927	MMP17
ENSPSIG00000016934	MTMR10
ENSPSIG00000016962	NRROS
ENSPSIG00000016972
ENSPSIG00000016983
ENSPSIG00000016988	TSPAN31
ENSPSIG00000016997
ENSPSIG00000017021	C1orf43
ENSPSIG00000017065	PRLH
ENSPSIG00000017072	CD96
ENSPSIG00000017088	MBD2
ENSPSIG00000017131	NOP10
ENSPSIG00000017150	RNF32
ENSPSIG00000017151	TNFRSF17
ENSPSIG00000017161
ENSPSIG00000017163	NUP50
ENSPSIG00000017173	SLC25A27
ENSPSIG00000017176	RWDD2B
ENSPSIG00000017177	TM4SF1
ENSPSIG00000017203	TMCC3
ENSPSIG00000017204	ZNHIT1
ENSPSIG00000017212	RPP14
ENSPSIG00000017221
ENSPSIG00000017237	WDR4
ENSPSIG00000017241	IL1R2
ENSPSIG00000017252	SPTSSA
ENSPSIG00000017286	CFAP53
ENSPSIG00000017309	MOK
ENSPSIG00000017312	TEX50
ENSPSIG00000017316	EXO5
ENSPSIG00000017324	OVCH1
ENSPSIG00000017329	B3GAT3
[truncated: 134 more rows]

## Sheet: Supplemental data 3b
Supplementary data 3b. List of 21 names of chicken cDNA models absent in galGal5 and galGal6 datasets available at NCBI and in WGS and TSA databases available at NCBI .et al (2017) and Rohde et al (2018) . Their GC content was indicated on the right hand.
	GC content
1515_GALgal	0.425620
1856_GALgal	0.578261
3153_GALgal	0.473384
6733_GALgal	0.591847
8985_GALgal	0.484568
LPPR2	0.727457
MMP14	0.718261
MRPL52	0.680672
EPOR	0.734985
EPO	0.719939
SWSAP1	0.767544
POP7	0.731544
ALKBH7	0.717063
BLVRB	0.711324
INO80E	0.724189
NDUFB7	0.716180
OPLAH	0.698682
PCP2	0.744479
PET100	0.648889
MF000729.1	0.699301
KT970642.1	0.685185

## Sheet: Supplemetal data 3c
Supplementary data 3c. List of best hits for the 16/21 orphan cDNA models when searches were done with SRR2028042-SRR2028057 and SRR2028138-SRR2028233 Pacbio datasets. The used significance threshold was 1E-7, taking into account that only hits with a value above 1E-20 are exploitable in alignements to reconstruct genes under our conditions.
Name	number_hits	best hit using blastn	evalue of best hit	%identity	length_query_sequence	Length_hit_sequence	start_in_hit	end_in_hit
LPPR2	56	SRR2028140.18764	7e-90	95	987	4014	2548	2824
MMP14	135	SRR2028142.59363	2e-126	95	1725	14220	12468	12853
MRPL52	19	SRR2028129.145526	7e-56	99	357	1815	872	997
EPOR	108	SRR2028143.61764	4e-163	94	1332	14549	9548	9989
EPO	500	SRR2028043.84594	2e-73	98	657	810	255	418
SWSAP1	30	SRR2028182.32039	4e-180	96	684	5128	2574	3043
POP7	31	SRR2028220.86707	3e-88	95	298	10583	1516	1838
ALKBH7	47	SRR2028141.89289	3e-70	91	463	19579	17151	17389
BLVRB	43	SRR2028221.151178	1e-60	95	627	12283	11887	12052
INO80E	32	SRR2028240.41826	1e-56	95	678	8749	3714	3929
NDUFB7	38	SRR2028138.48246	2e-61	97	377	12339	10214	10389
OPLAH	376	SRR2028046.12486	4e-87	97	3717	1040	739	934
PCP2	31	SRR2028179.129737	8e-40	91	317	6624	5561	5740
PET100	24	SRR2028049.59314	1e-31	100	225	1691	1263	1341
MF000729.1 (TNFα)	500	SRR2028193.73785	5e-140	92	858	9847	4447	4893
KT970642 (leptin)	61	SRR2028105.89712	1e-164	98	594	2326	1645	2034

## Sheet: Supplemental data 3f
Supplementary data 3e. List of best hits for the 16/21 orphan cDNA models when searches were done with SRR5444488-SRR5444513 Pacbio datasets . The used significance threshold was 1E-7, taking into account that only hits with a value above 1E-20 are exploitable in alignements to reconstruct genes under our conditions.
Name	number_hits	best hit using blastn	evalue of best hit	%identity	length_query_sequence	Length_hit_sequence	start_in_hit	end_in_hit
LPPR2	19	SRR5444503.91505	4e-88	95	987	13536	3	27
MMP14	40	SRR5444510.95223	5e-144	95	1725	22004	5576	5945
MRPL52	7	SRR5444510.95223	4e-39	96	357	22004	3743	3872
EPOR	13	SRR5444504.60775	3e-80	94	1332	23261	5569	5872
EPO	500	SRR5444510.47159	2e-70	95	657	11859	4300	4540
SWSAP1	5	SRR5444482.147250	3e-152	94	684	15860	12329	12786
POP7	5	SRR5444504.12391	3e-114	97	298	14592	1788	2086
ALKBH7	14	SRR5444493.19474	4e-70	95	463	33568	27730	27969
BLVRB	13	SRR5444487.19685	4e-57	94	627	12240	9754	9910
INO80E	10	SRR5444511.60256	6e-65	92	678	12582	2143	2342
NDUFB7	8	SRR5444493.78435	3e-60	97	377	33342	6069	6243
OPLAH	101	SRR5444490.158944	1e-108	98	3717	26174	8274	8534
PCP2	8	SRR5444486.155998	2e-56	97	317	5878	2093	2233
PET100	7	SRR5444504.139130	2e-30	98	225	15953	4861	4940
MF000729.1 (TNFα)	500	SRR5444512.114071	0	95	858	18792	12146	12614
KT970642 (leptin)	15	SRR5444483.115896	6e-159	97	594	19302	12740	13128
