# Supplementary material for: Sequence properties of certain GC rich avian genes, their origins and absence from genome assemblies: case studies
Source: BMC Genomics. 2019 Oct 14;20:734. doi: 10.1186/s12864-019-6131-1 (PMC6792250; doi:10.1186/s12864-019-6131-1)
Supplement: Supplementary file 4 — Additional file 4. Alignment of Illumina and Pacbio reads used to define the genomic sequence of the RJF leptin gene. [file 12864_2019_6131_MOESM4_ESM.fa]

>Legend of alignment locating exons
--------------------------------------------------------------------------------------------------------------------------------------------------------------------------------------------------------ATGEEEEEEEEEEEEEEEEEEEEEEEEEEEEEEEEEEEEEEEEEEEEEEEEEEEEEEEEEEEEEEEEEEEEEEEEEEEEEEEEEEEEEEEEEEEEEEEEEEEEEEEEEEEEEEEEEEEEEEEEEEEEEEEEEEEEEEEEEEEEEEEEEEEEEEEEEEEEEEEEEEEEEEEEEEEEEEEEEEEEEEEEEEEEEEEEEEEEEEEEEEEEEEEEEEEEEEEEEEEEEEEEEEEEEEEEEEEEEEEEEEEEEEEEEEEEEEEEEEEEEEEEEEEEEEEEEEEEEEEEEEEEEEEEEEEEEEEEGC--------------------------------------------------------------------------------------------------------------------------------------------------------------------------------------------------------------------------------------------------------------------------------------------------------------------------------------------------------------------------------------------------------------------------------------------------------------------------------------------------------------------------------------------------------------------------------------------------------------------------------------------------------------------------------------------------------------------------------------------------------------------------------------------------------------------------------------------------------------------------------------------------------------------------------------------------------------------------------------------------------------------------------------------------------------------------------------------------------------------------------------------------------------------------------------------------------------------------------------------------------------------------------------------------------------------------------------------------------------------------------------------------------------------------------------------------------------------------------------------------------------------------------------------------------------------------------------------------------------------------------------------------------------------------------------------------------------------------------------------------------------------------------------------------------------------------------------------------------------------------------------------------------------------------------------------------------------------------------------------------------------------------------------------------------------------------------------------------------------------------------------------------------------------------------------------------------------------------------------------------------------------------------------------------------------------------------------------AGEEEEEEEEEEEEEEEEEEEEEEEEEEEEEEEEEEEEEEEEEEEEEEEEEEEEEEEEEEEEEEEEEEEEEEEEEEEEEEEEEEEEEEEEEEEEEEEEEEEEEEEEEEEEEEEEEEEEEEEEEEEEEEEEEEEEEEEEEEEEEEEEEEEEEEEEEEEEEEEEEEEEEEEEEEEEEEEEEEEEEEEEEEEEEEEEEEEEEEEEEEEEEEEEEEEEEEEEEEEEEEEEEEEEEEEEEEEEEEEEEEEEEEEEEEEEEEEEEEEEEEEEEEEEEEEEEEEEEEEEEEEEEEEEEEEEEEEEEEEEEEEEEEEEEEEEEEEEEEEEEEEEEEEEEEEEEEEEEEEEEEEEEEEEEEEEEEEEEEEEEEEEEEEEEEEEEEEEEEEEEEEEEEEEEEEEEEEEEEEEEEEEEEEEEEEEEEEEEEEEEEEEEEEEEEEEEEEEEEEEEEEEEEEEEEEEEEEEEEEEEEEEEEEEEEEEEEEEEEEEEEEEEEEEEEEEEEEEEEEEEEEEEEEEEEEEEEEEEEEEEEEEEEEEEEEEEEEEEEEEEEEEEEEEEEEEETAA------------------------------------------------------------------------------------------------------------------------------------------------------------------------------------------------------------------------------------------------------------------------------------------------------------------------------------------------------------------------------------------------------------------------------------------------------------------------------------------------------------------------
>M01342:63:000000000-AAF9M:1:1102:18906:10677 1:N:0:2 strand (-)
--------------------------------------------------------------------------------------------------------------------------------------------------------------------------------------------------------------------------------------------------------------------------------------------------------------------------------------------------------------------------------------------------------------------------------------------------------------------------------------------------------------------------------------------------------------------------------------------------------------------------------------------------------------------------------------------------------------------------------------------------------------------------------------------------------------------------------------------------------------------------------------------------------------------------------------------------------------------------------------------------------------------------------------------------------------------------------------------------------------------------------------------------------------------------------------------------------------------------------------------------------------------------------------------------------------------------------------------------------------------------------------------------------------------------------------------------------------------------------------------------------------------------------------------------------------------------------------------------------------------------------------------------------------------------------------------------------------------------------------------------------------------------------------------------------------------------------------------------------------------------------------------------------------------------------------------------------------------------------------------------------------------------------------------------------------------------------------------------------------------------------------------------------------------------------------------------------------------------------------------------------------------------------------------------------------------------------------------------------------------------------------------------------------------------------------------------------------------------------------------------------------------------------------------------------------------------------------------------------------------------------------------------------------------C---------T----------------------------------------------------------------------TTGTCCTG--TTGG-ATAC---TTG--GGA-GG-GTT--CACTG-TC-TGACC-CC-CCTGACCCCCCCCTTCCCCCCCCCCCCCCCCACCCCCCCCCAAATT--A-CGGCCCCCC----------CCCCCATCACTC------CGCCTTTC-GGCTCCGGAT-CCCCTCCCC--CCGGC--GGACCC--CCCCCC-AAATT--TGGG-GGCTG---CAGAGC-AACGA-TTGAGG-C-GA--TTCCAA----CGCC-TACTGCAGGCTTTG----CCCCCCACCCC------------------TCT-ACT-GCT--GC-A--GCTG--CG-AAG-CG--ACCT---------------------------------------------------------------------------------------------------------------------------------------------------------------------------------------------------------------------------------------------------------------------------------------------------------------------------------------------------------------------------------------------------------------------------------------------------------------------------------------------------------------------------------------------------------------------------------------------------------------------------------------------------------------------------------------------------------------------------------------------------------------------------------------------------------------------------------------------------------
>M01342:59:000000000-A9NN7:1:2106:18102:27805 1:N:0:3 strand (-)
--------------------------------------------------------------------------------------------------------------------------------------------------------------------------------------------------------------------------------------------------------------------------------------------------------------------------------------------------------------------------------------------------------------------------------------------------------------------------------------------------------------------------------------------------------------------------------------------------------------------------------------------------------------------------------------------------------------------------------------------------------------------------------------------------------------------------------------------------------------------------------------------------------------------------------------------------------------------------------------------------------------------------------------------------------------------------------------------------------------------------------------------------------------------------------------------------------------------------------------------------------------------------------------------------------------------------------------------------------------------------------------------------------------------------------------------------------------------------------------------------------------------------------------------------------------------------------------------------------------------------------------------------------------------------------------------------------------------------------------------------------------------------------------------------------------------------------------------------------------------------------------------------------------------------------------------------------------------------------------------------------------------------------------------------------------------------------------------------------------------------------------------------------------------------------------------------------------------------------------------------------------------------------------------------------------------------------------------------------------------------------------------------------------------------------------------------------------------------------------------------------------------------------------------------------------------------------------------------------------------------------------------------------------------------------------------------------------------------------------------------------------------------------------------------------------------------------------------------------------------------------------------------------------GG-TCCGGGT-CCCCCCCCC--CCGGCC-GG-CCC--CCCCCC-AAATT--TGGG-GGCTG---CAGAGC-AACGA-TTGAGG-C-GA--TTCCAA----CGCC-TACTGCAGGCTTTG----CCCCCCACCCC------------------TCT-ACT-GCT--GC-A--GCTG--CG-AAG-CG--ACCTGG-AT-----------AACCTTTGCAGTTT---GC-TGCA--------AGCC-ATGGC-GG---T-GC-TGAAGGG--CT----GCGGGGACC---CCCCCGGACCG--GGA---CCCCCCCCTT-ATG-A-GC-ATCGC-GACC--CCCCCCAATTG-GAGCCTGA-GTTG--AA-------------------------------------------------------------------------------------------------------------------------------------------------------------------------------------------------------------------------------------------------------------------------------------------------------------------------------------------------------------------------------------------------------------------------------------------------------------------------------------------------------------------------------------------------------------------------------------------------------------------------------------------------------------------------
>M01342:60:000000000-AA8Y2:1:1108:15266:20799 1:N:0:3 strand (-)
------------------------------------------------------------------------------------------------------------------------------------------------------------------------------------------------------------------------------------------------------------------------------------------------------------------------------------------------------------------------------------------------------------------------------------------------------------------------------------------------------------------------------------------------------------------------------------------------------------------------------------------------------------------------------------------------------------------------------------------------------------------------------------------------------------------------------------------------------------------------------------------------------------------------------------------------------------------------------------------------------------------------------------------------------------------------------------------------------------------------------------------------------------------------------------------------------------------------------------------------------------------------------------------------------------------------------------------------------------------------------------------------------------------------------------------------------------------------------------------------------------------------------------------------------------------------------------------------------------------------------------------------------------------------------------------------------------------------------------------------------------------------------------------------------------------------------------------------------------------------------------------------------------------------------------------------------------------------------------------------------------------------------------------------------------------------------------------------------------------------------------------------------------------------------------------------------------------------------------------------------------------------------------------------------------------------------------------------------------------------------------------------------------------------------------------------------------------------------------------------------------------------------------------------------------------------------------------------------------------------------------------------------------------------------------------------------------------------------------------------------------------------------------------------------------------------------------------------------------------------------------------------------------------------------------------------------------------------------------------------------------------------------------------------------------------------------------------------------------------------------------TGCTGTT----GCCGGCA--------AGCC-AGGCC-GG---T-GC-TGAAGGG--CT----GCGGGGACC---CCCCCGGACCG--GGA---CCCCCCCCTT-AGG-A-GC-ATCGC-GCCC--CCCCCCAATGG-GAGCCTGA-GTTG--AAGGGGCGGCGG-----GAGGAGG--CG-CCG-CAT-CCGGTGGCGG---CGATG-GCGTTGGGG----CGG-CTGCG--GAG---CTG-TG---TGGAGGGG---GTGG-TTGT-GGGGCTGGAAGGGG-GGGTGGGG--TGTTAAGGGGTGGGGGGGGGATGGGGGGG-AGAAGAACG---------------------------------------------------------------------------------------------------------------------------------------------------------------------------------------------------------------------------------------------------------------------------------------------------------------------------------------------------------------------------------------------------------------------------------------------------------------------------------------
>M01342:60:000000000-AA8Y2:1:1105:11009:18710 1:N:0:1 strand (-)
----------------------------------------------------------------------------------------------------------------------------------------------------------------------------------------------------------------------------------------------------------------------------------------------------------------------------------------------------------------------------------------------------------------------------------------------------------------------------------------------------------------------------------------------------------------------------------------------------------------------------------------------------------------------------------------------------------------------------------------------------------------------------------------------------------------------------------------------------------------------------------------------------------------------------------------------------------------------------------------------------------------------------------------------------------------------------------------------------------------------------------------------------------------------------------------------------------------------------------------------------------------------------------------------------------------------------------------------------------------------------------------------------------------------------------------------------------------------------------------------------------------------------------------------------------------------------------------------------------------------------------------------------------------------------------------------------------------------------------------------------------------------------------------------------------------------------------------------------------------------------------------------------------------------------------------------------------------------------------------------------------------------------------------------------------------------------------------------------------------------------------------------------------------------------------------------------------------------------------------------------------------------------------------------------------------------------------------------------------------------------------------------------------------------------------------------------------------------------------------------------------------------------------------------------------------------------------------------------------------------------------------------------------------------------------------------------------------------------------------------------------CTA--TTGG-GTAC---TT----GAGGGGGTG--CACTGG-C-TGACCC-CAC-TG-CCCCCCCCC--TT---CCCCCCCCCCCCCCCCCCCTAAATT--A-CAGCCCCCC----------CCCCCATCACTC------CGCCTTTC-GGCTCCGGAT-CCCCTCCCC--CCGGC--GGACCC--CCCCCC-AAATT--TGGG-GGCTG---CAGAGC-AACGA-TTGAGG-C-GA--TTCCAA----CGCC-TACTGCAGGCTTTG----CCCCCCACCCC------------------TCT-ACT-GCT--GC-A--GCTG--CG-AAG-CG--ACCTGG-AT-----------AACCTTTGC--------------------------------------------------------------------------------------------------------------------------------------------------------------------------------------------------------------------------------------------------------------------------------------------------------------------------------------------------------------------------------------------------------------------------------------------------------------------------------------------------------------------------------------------------------------------------------------------------------------------------------------------------------------------------------------------------------------------------------------------------------------------------------------------------------------------------------
>M01342:63:000000000-AAF9M:1:1114:6556:18781 1:N:0:1 strand (+)
-------------------------------------------------------------------------------------------------------------------------------------------------------------------------------------------------------------------------------------------------------------------------------------------------------------------------------------------------------------------------------------------------------------------------------------------------------------------------------------------------------------------------------------------------------------------------------------------------------------------------------------------------------------------------------------------------------------------------------------------------------------------------------------------------------------------------------------------------------------------------------------------------------------------------------------------------------------------------------------------------------------------------------------------------------------------------------------------------------------------------------------------------------------------------------------------------------------------------------------------------------------------------------------------------------------------------------------------------------------------------------------------------------------------------------------------------------------------------------------------------------------------------------------------------------------------------------------------------------------------------------------------------------------------------------------------------------------------------------------------------------------------------------------------------------------------------------------------------------------------------------------------------------------------------------------------------------------------------------------------------------------------------------------------------------------------------------------------------------------------------------------------------------------------------------------------------------------------------------------------------------------------------------------------------------------------------------------------------------------------------------------------------------------------------------------------------------------------------------------------------------------------------------------------------------------------------------------------------------------------------------------------------------------------------------------------------------------------------------------------------------------------------------------------------------------------------------------------------------------------------------------------------------------------CGGAT-CCCCTCCCC--CCGGC--GGACCC--CCCCCC-AAATT--TGGG-GGCTG---CAGAGC-AACGA-TTGAGG-C-GA--TTCCAA----CGCC-TACTGCAGGCTTTG----CCCCCCACCCC------------------TCT-ACT-GCT--GC-A--GCTG--CG-AAG-CG--ACCTGG-AT-----------AACCTTTGCAGTTT---GC-TGCA--------AGCC-ATGGC-GG---T-GC-TGAAGGG--CT----GCGGGGACC---CCCCCGGACCG--GGA---CCCCCCCCTT-ATG-A-GC-ATCGC-GCCC--CCCCCCCATTG-GAGCCTGA-GGTG--AAGGAG---------------------------------------------------------------------------------------------------------------------------------------------------------------------------------------------------------------------------------------------------------------------------------------------------------------------------------------------------------------------------------------------------------------------------------------------------------------------------------------------------------------------------------------------------------------------------------------------------------------------------------------------------------------------
>M01342:129:000000000-AED22:1:2114:2884:13875 2:Y:0: strand (+)
-------------------------------------------------------------------------------------------------------------------------------------------------------------------------------------------------------------------------------------------------------------------------------------------------------------------------------------------------------------------------------------------------------------------------------------------------------------------------------------------------------------------------------------------------------------------------------------------------------------------------------------------------------------------------------------------------------------------------------------------------------------------------------------------------------------------------------------------------------------------------------------------------------------------------------------------------------------------------------------------------------------------------------------------------------------------------------------------------------------------------------------------------------------------------------------------------------------------------------------------------------------------------------------------------------------------------------------------------------------------------------------------------------------------------------------------------------------------------------------------------------------------------------------------------------------------------------------------------------------------------------------------------------------------------------------------------------------------------------------------------------------------------------------------------------------------------------------------------------------------------------------------------------------------------------------------------------------------------------------------------------------------------------------------------------------------------------------------------------------------------------------------------------------------------------------------------------------------------------------------------------------------------------------------------------------------------------------------------------------------------------------------------------------------------------------------------------------------------------------------------------------------------------------------------------------------------------------------------------------------------------------------------------------------------------------------------------------------------------------------------------------------------------------------------------------------------------------------------------------------------------------------------------------------------------------------------------------------------------------------------------------------------------------------------------------------------------------------------------G--ACCTGG-AT-----------AACCTTTGCAGTTT---GC-TGCA--------AGCC-ATGGC-GG---T-GC-TGAAGGG--CT----GCGGGGACC---CCCCCGGACCG--GGA---CCCCCCCCTT-ATG-A-GC-ATCGC-GACC--CCCCCCAATTG-GAGCCTGA-GCTG--AAGGAGCTGCTG-----GAGGGGG--CA-CTG-CAT-GCGGGGGCAG---CGATG-GCGTTGGGG----CGG-CTGCG--GGG---CTG-TG---TGGAGGGG---GGGG-TGGG-GGGGGCGGCAGGGG-GGGCGGGG--GGGTAGGGGGGGGGGGGGGGTGG-------------------------------------------------------------------------------------------------------------------------------------------------------------------------------------------------------------------------------------------------------------------------------------------------------------------------------------------------------------------------------------------------------------------------------------------------------------------------------------------------------
>M01342:9:000000000-A6JL7:1:1103:16713:20957 2:N:0:1 strand (+)
--------------------------------------------------------------------------------------------------------------------------------------------------------------------------------------------------------------------------------------------------------------------------------------------------------------------------------------------------------------------------------------------------------------------------------------------------------------------------------------------------------------------------------------------------------------------------------------------------------------------------------------------------------------------------------------------------------------------------------------------------------------------------------------------------------------------------------------------------------------------------------------------------------------------------------------------------------------------------------------------------------------------------------------------------------------------------------------------------------------------------------------------------------------------------------------------------------------------------------------------------------------------------------------------------------------------------------------------------------------------------------------------------------------------------------------------------------------------------------------------------------------------------------------------------------------------------------------------------------------------------------------------------------------------------------------------------------------------------------------------------------------------------------------------------------------------------------------------------------------------------------------------------------------------------------------------------------------------------------------------------------------------------------------------------------------------------------------------------------------------------------------------------------------------------------------------------------------------------------------------------------------------------------------------------------------------------------------------------------------------------------------------------------------------------------------------------------------------------------------------------------------------------------------------------------------------------------------------------------------------------------------------------------------------------------------------------------------------------------------------------------------------------------------------------------------------------------------------------------------------------------------------------------------------------------------------------------------------------------------------------------------------------------------------------------------------------------------------------------------------------------------CAGTTT---GC-TGCA--------AGCC-ATGGC-GG---T-GC-TGAAGGG--CT----GCGGGGACC---CCCCCGGACCG--GGG---CCCCCCCCTT-ATG-A-GC-ATCGC-GACC--CCCCCCAATTG-GAGCCTGA-GTTG--AAGGAGCTGCTG-----GAGGAGG--CG-CCG-CAT-ACGGTGGCGG---CGATG-GCGGTGGGG----CGG-CTGCG--GAG---CTG-TG---TGGGGGGG---GGGG-GTCG-GAAGAGCGGCGGGT-GGGGGAAG--GGGGGGGGTGTCGGGGGTGGCCGGAGCCT-TAAAAAAAAA--------------------------------------------------------------------------------------------------------------------------------------------------------------------------------------------------------------------------------------------------------------------------------------------------------------------------------------------------------------------------------------------------------------------------------------------------------------------------------------
>M01342:16:000000000-A7KN1:1:2104:12202:11767 1:N:0:1 strand (+)
----------------------------------------------------------------------------------------------------------------------------------------------------------------------------------------------------------------------------------------------------------------------------------------------------------------------------------------------------------------------------------------------------------------------------------------------------------------------------------------------------------------------------------------------------------------------------------------------------------------------------------------------------------------------------------------------------------------------------------------------------------------------------------------------------------------------------------------------------------------------------------------------------------------------------------------------------------------------------------------------------------------------------------------------------------------------------------------------------------------------------------------------------------------------------------------------------------------------------------------------------------------------------------------------------------------------------------------------------------------------------------------------------------------------------------------------------------------------------------------------------------------------------------------------------------------------------------------------------------------------------------------------------------------------------------------------------------------------------------------------------------------------------------------------------------------------------------------------------------------------------------------------------------------------------------------------------------------------------------------------------------------------------------------------------------------------------------------------------------------------------------------------------------------------------------------------------------------------------------------------------------------------------------------------------------------------------------------------------------------------------------------------------------------------------------------------------------------------------------------------------------------------------------------------------------------------------------------------------------------------------------------------------------------------------------------------------------------------------------------------------------------------------------------------------------------------------------------------------------------------------------------------------------------------------------------------------------------------------------------GA-TTGAGG-C-GA--TTCCAA----CGCC-TACTGCAGGCTTTG----CCCCCCACCCC------------------TCT-ACT-GCT--GC-A--GCTG--CG-AAG-CG--ACCTGG-AT-----------AACCTTTGCAGTTT---GC-TGCA--------AGCC-ATGGC-GG---T-GC-TGAAGGG--CT----GCGGGGACC---CCCCCGGACCG--GGA---CCCCCCCCTT-ATG-A-GC-ATCGC-GACC--CCCCCCAATTG-GAGCCTGA-GTTG--AAGGAGCCGCTG-----GAGGAGG--CG-CCG-CAT-ACGGTGGCGG---CGATG-GCGGTGGGG----CGG-CCGCG---------------------------------------------------------------------------------------------------------------------------------------------------------------------------------------------------------------------------------------------------------------------------------------------------------------------------------------------------------------------------------------------------------------------------------------------------------------------------------------------------------------------------------------------------------------------------------------------
>M01342:16:000000000-A7KN1:1:2107:23709:5998 1:N:0:1 strand (+)
---------------------------------------------------------------------------------------------------------------------------------------------------------------------------------------------------------------------------------------------------------------------------------------------------------------------------------------------------------------------------------------------------------------------------------------------------------------------------------------------------------------------------------------------------------------------------------------------------------------------------------------------------------------------------------------------------------------------------------------------------------------------------------------------------------------------------------------------------------------------------------------------------------------------------------------------------------------------------------------------------------------------------------------------------------------------------------------------------------------------------------------------------------------------------------------------------------------------------------------------------------------------------------------------------------------------------------------------------------------------------------------------------------------------------------------------------------------------------------------------------------------------------------------------------------------------------------------------------------------------------------------------------------------------------------------------------------------------------------------------------------------------------------------------------------------------------------------------------------------------------------------------------------------------------------------------------------------------------------------------------------------------------------------------------------------------------------------------------------------------------------------------------------------------------------------------------------------------------------------------------------------------------------------------------------------------------------------------------------------------------------------------------------------------------------------------------------------------------------------------------------------------------------------------------------------------------------------------------------------------------------------------------------------------------------------------------------------------------------------------------------------------------------------------------------------------------------------------------------------------------------------------------------------------------------------------------------------------------------------------------------------------------------------------------------------------------------------------------------------------------------------------------------------------------------------GGG--CT----GCGGGGACC---CCCCCGGACCG--GGA---CCCCCCCCTT-ATG-A-GC-ATCGC-GACC--CCCCCCAATTG-GAGCCTGA-GTTG--AAGGAGCTGCTG-----GAGGAGG--CG-CCG-CAT-ACGGTGGCGG---CGATG-GCGTTGGGG----CGG-CTGCG--GAG---CTG-TG---TGGAGGGG---GTGG-TTGT-GGGGCTGGAGGGGG-GGGGGGGG--TGGTAAGGGGTGGGGGGGGGAAGGGGGGG-AGAAGAACGGATGGGGGGAGGGGGGGGCTGGGG-ACAGTGG-------------------------------------------------------------------------------------------------------------------------------------------------------------------------------------------------------------------------------------------------------------------------------------------------------------------------------------------------------------------------------------------------------------------------------------------------------
>M01342:9:000000000-A6JL7:1:1103:16713:20957 1:N:0:1 strand (-)
---------------------------------------------------------------------------------------------------------------------------------------------------------------------------------------------------------------------------------------------------------------------------------------------------------------------------------------------------------------------------------------------------------------------------------------------------------------------------------------------------------------------------------------------------------------------------------------------------------------------------------------------------------------------------------------------------------------------------------------------------------------------------------------------------------------------------------------------------------------------------------------------------------------------------------------------------------------------------------------------------------------------------------------------------------------------------------------------------------------------------------------------------------------------------------------------------------------------------------------------------------------------------------------------------------------------------------------------------------------------------------------------------------------------------------------------------------------------------------------------------------------------------------------------------------------------------------------------------------------------------------------------------------------------------------------------------------------------------------------------------------------------------------------------------------------------------------------------------------------------------------------------------------------------------------------------------------------------------------------------------------------------------------------------------------------------------------------------------------------------------------------------------------------------------------------------------------------------------------------------------------------------------------------------------------------------------------------------------------------------------------------------------------------------------------------------------------------------------------------------------------------------------------------------------------------------------------------------------------------------------------------------------------------------------------------------------------------------------------------------------------------------------------------------------------------------------------------------------------------------------------------------------------------------------------------------------------------------------------------------------------TC-AAG---CAGAAGACGGCATACGAG-----ATAAAGGTATG------------------TGA-CTG-GAGTTC--A--GAC--AT-GTGCTCT--TCC-G--AT--------------CT---CAGTTT---GC-TGCA--------AGCC-ATGGC-GG---T-GC-TGAAGGG--CT----GCGGGGACC---CCCCCGGACCG--GGA---CCCCCCCCTT-ATG-A-GC-ATCGC-GACC--CCCCCCAATTG-GAGCCTGA-GTTG--AAGGAGCTGCTG-----GAGGAGG--CG-CCG-CAT-ACGGTGGCGG---CGATG-GCGTTGGGG----CGG-CTGCG--GAG---CTG-TG---TGGAGGGG---GT---------------------------------------------------------------------------------------------------------------------------------------------------------------------------------------------------------------------------------------------------------------------------------------------------------------------------------------------------------------------------------------------------------------------------------------------------------------------------------------------------------------------------------------------------------------
>M01342:9:000000000-A6JL7:1:1107:16290:16681 1:N:0:1 strand (-)
------------------------------------------------------------------------------------------------------------------------------------------------------------------------------------------------------------------------------------------------------------------------------------------------------------------------------------------------------------------------------------------------------------------------------------------------------------------------------------------------------------------------------------------------------------------------------------------------------------------------------------------------------------------------------------------------------------------------------------------------------------------------------------------------------------------------------------------------------------------------------------------------------------------------------------------------------------------------------------------------------------------------------------------------------------------------------------------------------------------------------------------------------------------------------------------------------------------------------------------------------------------------------------------------------------------------------------------------------------------------------------------------------------------------------------------------------------------------------------------------------------------------------------------------------------------------------------------------------------------------------------------------------------------------------------------------------------------------------------------------------------------------------------------------------------------------------------------------------------------------------------------------------------------------------------------------------------------------------------------------------------------------------------------------------------------------------------------------------------------------------------------------------------------------------------------------------------------------------------------------------------------------------------------------------------------------------------------------------------------------------------------------------------------------------------------------------------------------------------------------------------------------------------------------------------------------------------------------------------------------------------------------------------------------------------------------------------------------------------------------------------------------------------------------------------------------------------------------------------------------------------------------------------------------------------------------------------------------------------------------------------AA----CGCC-TACTGCAGGCTTTG----CCCCCCACCCC------------------TCT-ACT-GCT--GC-A--GCTG--CG-AAG-CG--ACCTGG-AT-----------AACCTTTGCAGTTT---GC-TGCA--------AGCC-ATGGC-GG---T-GC-TGAAGGG--CT----GCGGGGACC---CCCCCGGACCG--GGA---CCCCCCCCTT-ATG-A-GC-ATCGC-GACC--CCCCCCAATTG-GAGCCTGA-GTTG--AAGGAGCTGCTG-----GAGGAGG--CG-CCG-CAT-ACGGTGGCGG---CGATG-GCGTTGGGG----CGG-CTGCG--GAG---CTG-TG---TGGAGGG---------------------------------------------------------------------------------------------------------------------------------------------------------------------------------------------------------------------------------------------------------------------------------------------------------------------------------------------------------------------------------------------------------------------------------------------------------------------------------------------------------------------------------------------------------------------
>M01342:9:000000000-A6JL7:1:1114:20961:13121 1:N:0:1 strand (-)
------------------------------------------------------------------------------------------------------------------------------------------------------------------------------------------------------------------------------------------------------------------------------------------------------------------------------------------------------------------------------------------------------------------------------------------------------------------------------------------------------------------------------------------------------------------------------------------------------------------------------------------------------------------------------------------------------------------------------------------------------------------------------------------------------------------------------------------------------------------------------------------------------------------------------------------------------------------------------------------------------------------------------------------------------------------------------------------------------------------------------------------------------------------------------------------------------------------------------------------------------------------------------------------------------------------------------------------------------------------------------------------------------------------------------------------------------------------------------------------------------------------------------------------------------------------------------------------------------------------------------------------------------------------------------------------------------------------------------------------------------------------------------------------------------------------------------------------------------------------------------------------------------------------------------------------------------------------------------------------------------------------------------------------------------------------------------------------------------------------------------------------------------------------------------------------------------------------------------------------------------------------------------------------------------------------------------------------------------------------------------------------------------------------------------------------------------------------------------------------------------------------------------------------------------------------------------------------------------------------------------------------------------------------------------TCCG-A-TTTGG---GGGGCC--------------------------------------------------TTTTCCTG--TTGGTATA----TTG--AGA-GG-GTG--C-CCTGTCTTG-T-CCCACTTG------CCCCCCCCAACCCCCCCCCCCCCCCCACCCTAAATT--A-CAGCCCCCC----------CCCCCATCACTC------CGCCTTTC-GGCTCCGGAT-CCCCTCCCC--CCGGC--GGACCC--CCCCCC-AAATT--TGGG-GGCTG---CAGAGC-AACGA-TTGAGG-C-GA--TTCCAA----CGCC-TACTGCAGGCTTTG----CCCCCCACCCC------------------TCT-ACT-GCT--GC-A--GCTG--C-----------------------------------------------------------------------------------------------------------------------------------------------------------------------------------------------------------------------------------------------------------------------------------------------------------------------------------------------------------------------------------------------------------------------------------------------------------------------------------------------------------------------------------------------------------------------------------------------------------------------------------------------------------------------------------------------------------------------------------------------------------------------------------------------------------------------------------------------------------------------
>M01342:9:000000000-A6JL7:1:2106:20237:18787 1:N:0:1 strand (-)
-------------------------------------------------------------------------------------------------------------------------------------------------------------------------------------------------------------------------------------------------------------------------------------------------------------------------------------------------------------------------------------------------------------------------------------------------------------------------------------------------------------------------------------------------------------------------------------------------------------------------------------------------------------------------------------------------------------------------------------------------------------------------------------------------------------------------------------------------------------------------------------------------------------------------------------------------------------------------------------------------------------------------------------------------------------------------------------------------------------------------------------------------------------------------------------------------------------------------------------------------------------------------------------------------------------------------------------------------------------------------------------------------------------------------------------------------------------------------------------------------------------------------------------------------------------------------------------------------------------------------------------------------------------------------------------------------------------------------------------------------------------------------------------------------------------------------------------------------------------------------------------------------------------------------------------------------------------------------------------------------------------------------------------------------------------------------------------------------------------------------------------------------------------------------------------------------------------------------------------------------------------------------------------------------------------------------------------------------------------------------------------------------------------------------------------------------------------------------------------------------------------------------------------------------------------------------------------------------------------------------------------------------------------------------------------------------------------------------------------------------------------------------------------------------------------------------------------------------------------------------------------------------------------------------------------------------------------------------------------------------------------------------------------------CCCCACCCC------------------TCT-ACT-GCT--GC-A--GCTG--CG-AAG-CG--ACCTGG-AT-----------AACCTTTGCAGTTT---GC-TGCA--------AGCC-ATGGC-GG---T-GC-TGAAGGG--CT----GCGGGGACC---CCCCCGGACCG--GGA---CCCCCCCCTT-ATG-A-GC-ATCGC-GACC--CTCCCCAATTG-GAGCCTGA-GTTG--AAGGAGCTGCTG-----GAGGAGG--CG-CCG-CAT-ACGGTGGCGG---CGATG-GCGTTGGGG----CGG-CTGCG--GAG---CTG-TG---TGGAGGGG---GTGG-TTGT-GGGGCTGGAAGGG------------------------------------------------------------------------------------------------------------------------------------------------------------------------------------------------------------------------------------------------------------------------------------------------------------------------------------------------------------------------------------------------------------------------------------------------------------------------------------------------------------------------------------------
>M01342:9:000000000-A6JL7:1:1106:3078:11790 2:N:0:1 strand (-)
-------------------------------------------------------------------------------------------------------------------------------------------------------------------------------------------------------------------------------------------------------------------------------------------------------------------------------------------------------------------------------------------------------------------------------------------------------------------------------------------------------------------------------------------------------------------------------------------------------------------------------------------------------------------------------------------------------------------------------------------------------------------------------------------------------------------------------------------------------------------------------------------------------------------------------------------------------------------------------------------------------------------------------------------------------------------------------------------------------------------------------------------------------------------------------------------------------------------------------------------------------------------------------------------------------------------------------------------------------------------------------------------------------------------------------------------------------------------------------------------------------------------------------------------------------------------------------------------------------------------------------------------------------------------------------------------------------------------------------------------------------------------------------------------------------------------------------------------------------------------------------------------------------------------------------------------------------------------------------------------------------------------------------------------------------------------------------------------------------------------------------------------------------------------------------------------------------------------------------------------------------------------------------------------------------------------------------------------------------------------------------------------------------------------------------------------------------------------------------------------------------------------------------------------------------------------------------------------------------------------------------------------------------------------------------------------------------------------------------------------------------------------------------------------------------------------CCCCGCCCCCCCCACCCCCCCCCCCCCCCCCCCCCTAAATT--A-CAGCCCCCC----------CCCCCATCACTC------CGCCTTTC-GGCTCCGGAT-CCCCTCCCC--CCG--------------------------------------------------------------------------------------------------------------------------------------------------------------------------------------------------------------------------------------------------------------------------------------------------------------------------------------------------------------------------------------------------------------------------------------------------------------------------------------------------------------------------------------------------------------------------------------------------------------------------------------------------------------------------------------------------------------------------------------------------------------------------------------------------------------------------------------------------------------------------------------------------------------------------------------------------------------------------------------------------------------------------------
>M01342:16:000000000-A7KN1:1:2103:12916:16096 1:N:0:1 strand (+)
-------------------------------------------------------------------------------------------------------------------------GTGGGATGGGGGTCCGCCGTTGCCCCTTCCCCCTATAACCCCCCCCCCCCCCCCCCCCCCCCCCCCCCC-CCCCCCCCCCCCGGCCCTCCCCCCCCCCCGGCC----TTTTTTTTTTTTTTTT--GG-CTGGGGGGGGGGGGGGGGGGGGGGGGGGGGGG----GGGGGGGGCGC-----------CC-GGGTTGGGGGGGGGGG------GCCG-TGGGGCCCCCTTTT------CCCCCCCCCCCCCCCCCACCGTCCCCCCC-CCGGGC--T-GAAAAA-----CTACGGGCG--------------------------------------------------------------------------------------------------------------------------------------------------------------------------------------------------------------------------------------------------------------------------------------------------------------------------------------------------------------------------------------------------------------------------------------------------------------------------------------------------------------------------------------------------------------------------------------------------------------------------------------------------------------------------------------------------------------------------------------------------------------------------------------------------------------------------------------------------------------------------------------------------------------------------------------------------------------------------------------------------------------------------------------------------------------------------------------------------------------------------------------------------------------------------------------------------------------------------------------------------------------------------------------------------------------------------------------------------------------------------------------------------------------------------------------------------------------------------------------------------------------------------------------------------------------------------------------------------------------------------------------------------------------------------------------------------------------------------------------------------------------------------------------------------------------------------------------------------------------------------------------------------------------------------------------------------------------------------------------------------------------------------------------------------------------------------------------------------------------------------------------------------------------------------------------------------------------------------------------------------------------------------------------------------------------------------------------------------------------------------------------------------------------------------------------------------------------------------------------------------------------------------------------------------------------------------------------------------------------------------------------------------------------------------------------------------------------------------------------------------------------------------------------------------------------------------------------------------------------------------------------------------------------------------------------------------------------------------------------------------------------------------------------------------------------------------------------------------------------------------------------------------------------------------------------------------------------------------------------------------------------------------------------------------------------------------------------------------------------------------------------------------------------------------------------------------------------------------------------------------------------------------------------
>NS500446:31:H2WJFAFXX:1:21212:6823:11533 1:N:0:CTTGTA strand (+)
----------------------------------------------------------------------------------------------------------------------------------------------------------------------------------------------------------------------------------------------------------------------------------------------------------------------------------GGGG------G--GTTGCGG--GC-TCTT------ACCCCCCCCCCCCCCCCACCGTCCCCCCC-CCGGGC--T-GAAAAA-----CTACGGGCGG-A---------TGCG----------------------------------------------------------------------------------------------------------------------------------------------------------------------------------------------------------------------------------------------------------------------------------------------------------------------------------------------------------------------------------------------------------------------------------------------------------------------------------------------------------------------------------------------------------------------------------------------------------------------------------------------------------------------------------------------------------------------------------------------------------------------------------------------------------------------------------------------------------------------------------------------------------------------------------------------------------------------------------------------------------------------------------------------------------------------------------------------------------------------------------------------------------------------------------------------------------------------------------------------------------------------------------------------------------------------------------------------------------------------------------------------------------------------------------------------------------------------------------------------------------------------------------------------------------------------------------------------------------------------------------------------------------------------------------------------------------------------------------------------------------------------------------------------------------------------------------------------------------------------------------------------------------------------------------------------------------------------------------------------------------------------------------------------------------------------------------------------------------------------------------------------------------------------------------------------------------------------------------------------------------------------------------------------------------------------------------------------------------------------------------------------------------------------------------------------------------------------------------------------------------------------------------------------------------------------------------------------------------------------------------------------------------------------------------------------------------------------------------------------------------------------------------------------------------------------------------------------------------------------------------------------------------------------------------------------------------------------------------------------------------------------------------------------------------------------------------------------------------------------------------------------------------------------------------------------------------------------------------------------------------------------------------------------------------------------------------------------------------------------------------------------------------------------------------------------------------------------------------------------------------------------
>NS500446:31:H2WJFAFXX:4:11606:5029:1907 1:N:0:CTTGTA strand (+)
-----------------------------------------------------------------------------------------------------------------------------------------------------------------------------------------------------------------------------------------------------------------------------------------------------------------------------------GCG------G--G-TGGGG--GCGTTTT-----CCCCCCCCCCCCCCCCCCACCGTCCCCCCC-CCGGGC--T-GAAAAA-----CTACGGGCGG-A---------TGCG----------------------------------------------------------------------------------------------------------------------------------------------------------------------------------------------------------------------------------------------------------------------------------------------------------------------------------------------------------------------------------------------------------------------------------------------------------------------------------------------------------------------------------------------------------------------------------------------------------------------------------------------------------------------------------------------------------------------------------------------------------------------------------------------------------------------------------------------------------------------------------------------------------------------------------------------------------------------------------------------------------------------------------------------------------------------------------------------------------------------------------------------------------------------------------------------------------------------------------------------------------------------------------------------------------------------------------------------------------------------------------------------------------------------------------------------------------------------------------------------------------------------------------------------------------------------------------------------------------------------------------------------------------------------------------------------------------------------------------------------------------------------------------------------------------------------------------------------------------------------------------------------------------------------------------------------------------------------------------------------------------------------------------------------------------------------------------------------------------------------------------------------------------------------------------------------------------------------------------------------------------------------------------------------------------------------------------------------------------------------------------------------------------------------------------------------------------------------------------------------------------------------------------------------------------------------------------------------------------------------------------------------------------------------------------------------------------------------------------------------------------------------------------------------------------------------------------------------------------------------------------------------------------------------------------------------------------------------------------------------------------------------------------------------------------------------------------------------------------------------------------------------------------------------------------------------------------------------------------------------------------------------------------------------------------------------------------------------------------------------------------------------------------------------------------------------------------------------------------------------------------------------
>NS500446:31:H2WJFAFXX:3:21501:12682:18303 1:N:0:CTTGTA strand (+)
----------------------------------------------------------------------------------------------------------------------------------------------------------------------------------------------------------------------------------------------------------------------------------------------------------------------------------------------------------------------------------CCCCACCGTCCCCCCC-CCGGGC--T-GAAAAA-----CTACGGGCGG-A---------TGCG-CGGA-GT-CTGA--GCCGAACCC--TC--A-GCGCG-CGGC----------------------------------------------------------------------------------------------------------------------------------------------------------------------------------------------------------------------------------------------------------------------------------------------------------------------------------------------------------------------------------------------------------------------------------------------------------------------------------------------------------------------------------------------------------------------------------------------------------------------------------------------------------------------------------------------------------------------------------------------------------------------------------------------------------------------------------------------------------------------------------------------------------------------------------------------------------------------------------------------------------------------------------------------------------------------------------------------------------------------------------------------------------------------------------------------------------------------------------------------------------------------------------------------------------------------------------------------------------------------------------------------------------------------------------------------------------------------------------------------------------------------------------------------------------------------------------------------------------------------------------------------------------------------------------------------------------------------------------------------------------------------------------------------------------------------------------------------------------------------------------------------------------------------------------------------------------------------------------------------------------------------------------------------------------------------------------------------------------------------------------------------------------------------------------------------------------------------------------------------------------------------------------------------------------------------------------------------------------------------------------------------------------------------------------------------------------------------------------------------------------------------------------------------------------------------------------------------------------------------------------------------------------------------------------------------------------------------------------------------------------------------------------------------------------------------------------------------------------------------------------------------------------------------------------------------------------------------------------------------------------------------------------------------------------------------------------------------------------------------------------------------------------------------------------------------------------------------------------------------------------------------------------------------------------------------------------------------------------------------------------------------------------------------------------------------------------------------------
>SRR2028215.150964 length=11611 strand (+)
GCCCCCCCC--ATATCACCCCC--ATATCGGCCCCCCCAATATAAC-C-CCCCATATCTACCCCCCCGATACGCCACC----CCCCCATATAACCGCCCC--T-CTT-A-GACCGCCCCCACAATA----CCCCCCCA-CCCCC--TTCTAA----ACCCCTC-------CCCCCCC----------CACATCCCCCCCCATT-CCT-CCTCCTCCGCTAC-CC----TTTGT-GC--CTG-C-A-GG-CTGTTGGCGG--C-AGGTTGGCCGAAGG-T---------GGGGGGCGCG---------CCTGCGTTGGGGGGGGCGC----------CTGGGCTCCGCTCTTTT-----------CCCCCCCCCCACC-TCCCCCCCC-AGGAC--T-GAACCCA----CTACGG-CGG-ATAG------CGCGCCGGATTC-CTGA--GCCGAACTGCCTC--A-GCGCG-CGGCT-CGGGG--A-TG-G------AAG-CAA-----GGGGGGGGGGGGATTTTGGGGGGGG------CT---GGGGG-AGG-TT---CCA-TTGG---TC-A-TTGGGG----AA--GT---GGGGGGGG---ATTT-GGGGGGGGGCGG--------CGTTGGGGGGC-------A---TTTTTGAAGGGGG--CCTT-GGGGGGGG-------C-TT-GGGGG--------ATTTTT--GAGGGGG----CTTT-----------GGGGGCTGTTT---------GGGGGGGTTCC--ATTGGTCGC---ATTGGGGG-GGGAGTTT----GGGGTGGATTTTT--------GAGGGGCGGCGTGGGGGGGGGG-----CCTAT-TG-A---GGGGGGGG-TCCGCA--ATGGG-TTCTT--GGGGGG----AGTCTT--------GGGGGGGACT---TGGGG----GC-GG-GCTTTGG------GGGTTTGGGGGG---GGTACCC-----ATTGTA-TCCTTGTGCGC-AG--GGG----TA-CT---------T-CA-ACTAGAGGGGTTC----CGGACGGGGG---C-AC-ATAGATTCACTGGGGGGGGGGAT----GGGGGGGCA----TC-T----GGGGGGG-T---GGG----TGGTTTCACCA-----T----GTCCC----------------------TGGG-GGGGGACGTT-AGGGGGG---TTCCCC-ATTGGTT--CTGGGGGGGGTA---TC---TTTAGTA-TCTATA---GGGGACT---GGGGGGCGAAACTGGGGGGGGGGT----CACACCTGG--------GGGGGAGACGATTTGG--GGGGG--CA---TT---GGGCGG---CGTTG----------GGCGGACCT-A--TCGGGT---CCCT--------------GGGGGGCATTTT-AGT-AGCCT-ATA--GGCGGGTATGG----------------------GGTGGGGGACATTT---------GGGGGAGC-ATCGTTGGAGGGG----------A-CA--CTTA----GGGGTTAT---TTGGGGG--------CA-------TTGGGGGGC-----A--C-----------AGAGGGGGGG----TCC---A-TTGG----TCCTTGGGGGGGT-----AAAATAT--TCAGT--C--CTATAGGC----GTGGGGAGGGA----------TC-ACATTT-------GGGGGTCAACTTTGATGGCGGGGGG------TGGGG-------------GCCCATTTT----GGGG--GAGGATTT----GGGGGGGCCGTTGGGGGGGGG--TCACCATC-GG---------T-CCTTGGG-----GGGGG-ATTTT--A-TTCC--TAT----GGGGGG---CACA-CCTGG--GG-----CCCTTTTGGGGGGGGTCCATCTTTGTG-GAGGGGGGT-------TT--GGGGGGGGCGTCCAAAT-GAG-TTCTTGG----------GGGGGGCATTTT---AGTACCTATAGCGGG-----TGGGG----AGGGG-TGCAC--ATTTGGGGGGCGG-CG--TCA--TCTTGG-ACG--GGGGGGGAATTGGG-------CTGCATTTGGGG--GGCGGCATT-TGGGGGGTG---CG-GCATGTGGG-------------------GGGCA--TGG-C---GGGGCTTCC--ATT-GG--TCC--TTGGGGGG---GG-TATCT-TTAGTA-TCT-TA-GGGGG-GT--AGGGGGGGGG----TAAA--CTT--GGGACAGGGG---ATTT------CGGGGCGG---C-----TTT---GGGCGG--------------TTTGGGGGGG------T-C-CATTGG-TC-GCTTGGCGGG-------GAGTTCTGG------GGGCGCGGATT----GGGGGGCTTT----GGCAGGGCGTTT-GCGGGCGGGTTCCC-A-TTGG-CTCC--TGAGGGGGCGGGGGGGCAATTT--AG---ACTA-TA----GGGGATGGG---AGGG-------GGGCAC---------TCCCCA--TTGAG-GGGGGCG---------------------------------------------------TGTCC-G--TTGG-ATAC---TTG--AGA-GGTGTG--C-ACTGTC-T-AT-CACAC-TGACCCCCCTGCA-TTCCCCCCCCCTCCACCCACACGCTAAAT---A-CCGCCCCCC---------CCCCGCATCACTCTC----CGCCTTTCGGCCTCCGGAT-CCCCTCCCC--CCGGC-AGGACCTCCCCCCCCTAAATT--TGG--GGCTGCACGAGCAATAGCGA-TGCAGGTCAGATTACCAAAA---CGCC-TACTGCAGGCTTTG----CCCCCCACCCC------------------GCT-ACT-GC---G-----GCAGCGCG-AAG-CG--ACCTAGGAT-----------AACCACTGCAGTTC---GC-TGCA--------A-CC-ATAGC-GG---T-GC-TGAAGGG--CT----GCGGG-ACCC--GCCCCGGACCG--ACC----CCCCCGCTT-ATGGA-GC-ATCGCTGACC-CCCCCCAAATT--GACCCTGA-GT-G--AAGAGCCTGCTG-----GAGGCAGG-CTGCCG-CAA-ACGGTGGCGGCT--GATG-GC-TTGCTG----CGGACTGCG---AG---CTGTTG---TGGAGGG----GTGG-TTGT--GGGCTGGAA-----GGGGTGGG--TGTTACCAGGTGGGGG--------TGACG-GCAGGTGG-------GGGGTGGGGGGGG-AG-A-AAACAGCGTGGGGGTG-----------GGGATG-GGG-----ACAGTGGGG---ACA-ATGTTAG-ATG-TTGAGA---TGAAA-GCGA-----TG-TGTG---TCCAAGTTGGGG-TGT-TG-TAGT-CATT-----GGGTCA-GT-GGGG---GT-GGGG--TCATATC----------GGGGTCAAT-G-GG-CC-ATTGG-GGTC-ATGGG---T--CAA-T---GG--T-C-AATG--G-TCA--ATGG--GACAA-T--GGG---T-----CA-A-TGG---ACA-GA-G-A-GCGA--ATTGGGT----TCA--TG---GGCCA--TT----GGACACAATC--GG-CACATTGGCGAAACAG--CGGCGGTCAAT--CG-GGTCAAG----AGAC--ATTGG-------GTC-AAGGGGGA--CG--TT--GGGTCAA
>SRR2028204.94876 length=15428 strand (+)
-----CCCC--ATATGACCCCC--ATTA--G--CCCCCAATATAA--C-CCCCATATACG---CCCCCATAGCGCCCC----CCCCCATATAACCCCCC-T---CTT-ATGAGCCCACCCATACGC----CCCCCATAACCCCCGCTTCTAT----ACCCTTC-------CCCCCCCA-----------CAGCCCCCACCATGGCCTTCCCCGTC--CGCTGCC----TTTGT-GCT-CTG-CTATGG-CTGT-GGCTGG-C-AG-TTGGCG-AAGG-TGGGG-----GGGGGCGGCG----------CTGCGATTGGGGGGGGGGG---C-GC-GATGGG-TCGCCTTTT------------CCCCCCCCCCCACCGTCCCC----CGGGGC--T-GAAAAA-----CTACGG-CG--A---------TGTC-CGGACGT-CTGA--GCCGAACCC--TC--A-GCGCG-CGGCT--CGGG--A-TGTG------AAGGCAC-GGGGGGGGGGGGGTCGATTTTGGGGGGGGGGG---CTT--GGGG--AGGGTT-CCACAATTGGG--T--A-TTGGGGGGGGA---GTT--GGGGGGGGGGAATTT-GGGGGGGGGGG---------CGTTTGGGGGGGGGG---ATTTTTTTTGAGGGGGG--CCTTTGGGGGGGGG------C-TTTGGGGGGGGGGG--ATTTTTT-GAGGGGGGG--CTGT---------GGGGGGGC-GTTT------GGGGGGGGGGTTCCC-ATTGG-GTC---ATTGGGGG--GGAGTTTGGGGGGGGGGAATTTTTTG----AGGGG--GGGGCTTTGGGGGGG--------CTT-TG-AGTG-GGGGGGGGTTCCC-A--TTGGGTTTCTT--GGGGGGGG--AGTTT---------GGGGGGGACT---TTGGG----GC-GGGGCTT-GGGGG---GGGTTTGGGGGGG--GTTCTCC-----ATTGGG-TCGCTTGGGGG-AG--GGG----TA----TTTAC-TAT-CT-AA--TAGGGGTTC----GGGAGGGGGCAT-C-AC-CT---------GGGGGGGGGGCTTTTTGGGGGGGTA-------TGCTTGGGGGG--GTT-GGG----GGGTTTTCCCA----TT--GGGTCCT----------------------TGGG--GGGGGGTTTCAGGGGGGG--TTCC---ATTGGTTT-CTGGGGGGGGGGT---A--TTTTAGTA-T-TATA----GGGGAT---GGGGGGGAAAACTTGGGGGGG---------CACCTGG-------GGGGGGAGACGATTTGGGGGGGAGAGCA---TTGGGGGGCGG---CGTTT-----GGGGGGCGGGTCCCGA--TTGGTCT------------------GGGGGGGGGATTTT--GT--ACAT-AT---AGGGGATGGGG------------------------GGGGGGACATTT-------GGGGGGGAGC-ATCTTGGGAGGGGGG--------A--C--CTTA----GGGTTTATT--TTGGGGGGGGG----CA-------TTGGGGGGG---C-ATTC-------------AGAGGGGG----TTCCGCA-TTGGG---TC-TTGGGGGGGG-----TAATCAT--TTAGTT-C--CTATAAGG----GGGGTGGGG-AGGG------ATC--C-TTT------GGGGGGTCACT-TTGATGGGGGGGGGT-----TGGGGG------------CGCCATTTT----GGGGGGGAGGATTG----GGGG-GGCGTTTGCGGGGGG--TTTCCCATTTGG---------TTC-TTGGGGGG--GGGGGTATTTTT-AGTTCC--T-TGGGGGGGGGC---CACA-CTTGG--GGGG-----CTTTTGGGGGGGG-C-ATTTTTGTG-GAGGTGGGGGGGTTTTTTGGGGGGGGGGTCTCCCATT-GAG-TTCTTGG-T-----GGGGGGGGCTATTTT---AGTAC-TATAGGGGG-----TGGGG----AGGGGGT-CAC--ATTTGTGGGGG---CG--TCA--TCTTG--ACG-GGGGCGGGATT-GGGGGG----CTATTTTGGGGG--GGGCGGATT-TTGGGGGGG--GCG--GATTTGGGG-----------------CGGGCA-TTG--CGCGGGGGCTTCCC-ATT-GG--TCC--TTGGGGGG-GCGG-TACTTTATATTA-TA-----GGGGG-GT--AGGGGGGGG-----TAAA--CTT--GGGACAGGGGGGTATTTT------GGGGCGGGG-C-----TTT-GGGGGCGG--------------TTTGGGGGGGGG---TTTC-CATTGGGTC----TGGGGGG-------GAGTTTGGG------GGGGGCGGATTT-TGGGGGGGCTTTG---GGGGGGGCGTCT--GGGGGGGGT--CC-A-TTGG-GTC---TT-----GGGGGGGGGCATTAT--GT---ACTA-TAG--GGGGGATGGGG--AGG--------GGGCAC---------TCC--AACTTGG---GGGGCG--------------------------------------------------TTGTCC----TTGGCTTACG--TTG--AGA-GG-GTG--CACCTGTC-TGAT-CACAC-TGA---CCCCCA--TTTCCCCCCACCACCACCA-----TAAATT--A-CAGCCCGGA---------CCCATCACC----------CGCCTTTC--GCTCCGGAT--CCCTCCC---CCGG---GGAC----CCCCCC-AAGCT--TGG--GGCTG---CAGAGG-CACGA-TTGAGG-C-GA--TTCCAA----CGCTACTGCGCAGGCTTTG-----CCCCCACCC-------------------TCT-ACT-GCTG-GC-A--GCTG--CGAAAG-CG--ACCTGG-AT-----------AACCTTTGCAGTTT---GC-TGCA--------AGCC-ATGGC-GG---TGGCTCGAGGGG--CTG---GCGGGG------ACCCCCGACCG--GGA----CCCCCCCTT-ATG-A-GC-ATCGC-GACC-CCCCCCC-ATTGG---CCTGA-GTTGAAAAGGAGCTGCT------GAGGAGG--CGCCCG-CAT-AACGGTGCGCGG-CGATGCGTGG---------CGG-CTGCGGTAGG---CT--TG---TGGAGGGG---GTGG-TTGTG-GGGCTGGGAGGG--GGGGTGGGG-TGTTAAGGGGTGGGGGGGG-----TG-GG-A--GGTGGGG-----GGGGTGGGGGGG--AG-A-AGAAAGTGGGGG-TGG-----------GGGATT-GGG-----ACAGTGGGG----AA-ATG-GAG-ATG-TTGAGA---TGA---GCGA-----TGGTGTG-GATCAA--TTTGGG-CGTGTG-TAGT--ATTG------GTCA-GTCGGGG--TGTTGGGTG--CATT------------GGGGT-AAT-G-GG-CC-ATTGG--GTCAATGGGG--T--CAA-T---GGGTT-C-AATGGGG-TCA--ATAGG-GACAA-T--GGA---T-----CA-A-TGGG---CA-GA-G-A-GGAAC-ATTGGG-----TCAATTTGGCGGCCATCTT---GGGA--CAATG--GGGCCCCTTG--GGGACAG--TGGGG-TCAAT---G-GGTCGAGAGA-GGAC--ATTTTGG-----GTC-AATGGGGG--AGCGTTGGGCGTCAA
>SRR2028172.15932 length=9764 strand (+)
---------------------------A-A-CCCCCCC-ATAT-----------------CCCCCCCCATAGCCC-------CCCCCATATTAACCCCACACT-CTT-ATGACCCCCCCCATACGCCCCGCCCCCATAACGCCCC-TTCT-----AA-GCCTT-------CCCCCCCGCACACAG----CCCCCCCCCAATGGGCCTTCCCCGTCGCGCCTGC------TTGT-GCT-CTG-CTA-------TGGGTGGCTGCAG-TTG-CG-AAGG-TGGGGG----GGGGGCGGCC--------GGCTGCGTTGGGGGGGGGGGCGCCTCGCTCCCGG--TCGCCTTTT------------CCCCCCCCCCCACCGTCCCCCCC--CGGGC--T-GAAAAAT----CTACGG-CG-AA---------TGCG-CGGA-GT-CTGA--GCCGAACCC--TC--A-----G-CGGCGCTCGGG--A-TGTG------AAGGCAA-T-GGGGGGGGGGGGGGATTTTGGGGGGGGGGG---CTTT-GGGG--AGGGTT--CCCA-TTGGG--T--A-TTGGGGGGG-A---GTTT-GGGGGGG----ATTTTGGGGGGGGG-----------CGTTTGGGGGGGGG----A--TTTTTTGAGGGGGGGGCCTTGTGGGGGGGGGG----C-TTTGGGGGGGGG----ATTTTTT-GACCCTGCGGGGGGGGC-GCTTTGGGGGGGGC-GTT---------GGGGGGGGTTCCC-ATTGG-GTC---ATTGGGGGGCGGAGTTT--------GGGATTTTTTG----AAGGGGAGGGGCTTTGGGGCGGGG-----CCTT-TG-AGTGGGGGGGGAGTTCCC-A--TTGGG-T-CTC-TGGGGGGG---AGTTT-------GGGGGGGGGACC---TTTGG----GC-GGGGCTT-GGGGG---GGGTTTGGGGGGG--GTTCCGC-----ATTGG---CC-TTAGGGG-AG--GGGG---TA-CT--TTACCTAT-CT-ATC-AGGGGGTTC----GGGAGGTGGG---C-AC-CT--------GGGGGGGGGGGATTTT-GGGGGGGTA----TC-TGGGGGGG-----TTT-GGG----GGGGTTTCCCA----TGT--GGTCCT----------------------TGGG-GTGGGGAGTTTAGGGGG----TTCCC--ATTGTTTTGCTGGGGGGGGG----TAGATTTTAGTA-TCTATA---GGGGGAT---GGGGGGGGAAACTTGGGGGGGG------CACACCTGG--------GGGGGAGACAAGTTTGGGGGGGGG-CA--TTGGGGGGGCGG---CGTGTCTGGGGGCTGGGGTTCCGCGA--TTGGTTTTTCCCTGGG----------GGGGGGGCATTTTTAGT--ACCT-ATC--AGGGGATGGGG----------------------GGGGGGGGACTTTT---------GGGGGAGCCATCTTTGAGGGGGGG--------A--A--CTTAAGGGGGGTTTATTACTTGGGGGGGGGGGCACA-------TTGGGGGGGG--C-ATTC-----------AGAGGGGGGG----TTCCGCA-TTG------CCTTGGGGGGGG--------TAAT--TTAGTT-C--CTATAAGG----GGGGTGGGG-AGGG-----AATGCACATTT-----GGGGGGGTCATT-T-GATGGGGGGGGGGT----TGGGGG------------GGCCAGTTTTG--GGGGGGGAGGATTT----GGGGGGGCGTTTGGGGGGGGG--TTCCCATT-GGG--------T-CCTTGGGGGGCGGGGAGTATTTT--AAGCTT-CTAT--GGGGGGGG---CACATCTTGG--GGGGGCAGCTTTTTGGGGGGGGGC-A-TTTTGTG-GAGGGGGGCGG-----TTGGTGGGGGGGGTTCCCATT-GAG-TTCTTGGGT------GGGGGGGGCATTTTT--AGTACCTATAGGGGGG----TGGGG----AGGG--T-CAC--ATTTCGGGGG----CG--GCC--TCTTG--ACG--GGGGGGGATTCTGGGGGGG-CCTGATTTTGGGG--GGGCGGATT-TTGGGGGGG---CG--GATTTGGGG----------------GGGGGCA-TTG--CGGGGGGGCTTCCCCATT-GGAATCC--TTGGCGGGGGGGG-TACTG-TTAGTAGTCTATAAGGGGGCGT--AGGGGGGG------TAAA--CTT-GGGGACAGGGGG--ATTTT-----GGGGGCGGGGGC-----TTT---GGGCGG--------------TTTGGGGGGT-----TTCC-CATTGGGTC-GCTTGGGGGGG------GAGGTTTTT------GGGGGGGGATTT-TGGGGGGGGCTT----TGGGGGGTTTT---GGGGGGGGTTCCC-A-TTG---TGC--T---GGGGGGGGGGGGCATTTT--AG-TACCTA-TA----GGGGATGGGG--AGGG-------GGGCAC---------TCC--A-TCTGGG--GGGGCG--------------------------------------------------TTGTCCTG---TGG-ATAG---CTG--TGAGAGGGTG--CAATGT-C-TGAT-CAGATACGA--CGCCCCA--TTCCCCCCCCCCCCACTCA--CCCTAAATT--AGCAGCC-CCC---------CCCGCCATCACTCCC----CGCCTTTC-GGCTTCGGATCCCCCTCCCC--CCGGC--GGACCC--CCCCCC-AAATT--TGG--GGGCT---CAGAGC-AACGATTTGAGG-C-GATCGTCCA-----CGC--TACTGCAG--TTTG-CCCCCCACGCCCTT------------------TCT-A-T-GCT--GC-A--GCTG--CG-ACG-CG--CCCTGG-AT-----------AACCTTTGCAGCTTTTGGC-TGCA--------CGCC-ATGGCGGG---TGGCGTGGAAGG--CAT---GCGGGGACCCGGCCCCCGGACCG--GGA----CCCCCCCTT-ATG-A-GC-ATCGC-GACCAGCCCCCCAATTGGGAGCCTGA-GTTTGAACGGAG--GCTGCTGCGAAGGAGG--CGCCGG-CAT-AAGGTGGCG--G-CGATG-GCGTTTTGGGCGCCGG-CTGCCG-GAG---CTG-TG---TGAAGGGG---GTGGATTGTG-GGGCTGGAA--G--GGGGTGGGG-TGTTAAAGGGGTGGGGGGGG----TGAGG-A--GGTGG-------GGGGTGGGGGGG--AG-A-AGAACGTGGGGGGTGGGG---------GGGATG-GGG-----ACAGTGGGGA--CAG-ATG-GAG-ATG-TTGAGA---TGAAAGGCGA-----TGG---GTGGTCAA--TTGGGG-TGT-TG-TAGT-CATTGT---GGGTCA-GTGGGGG--TGTTGGGGC-TCAT--------------GGGTCAAT-G-GG-CC-AATTG-GGTCAATGGGT--G--CAA-T---GGGGT---AATGGGG-TCAG-ATGGG-GACA--T--GGGG--T-----CA-AATGGG--ACAGGA-G-A-GG-AC-ATTGGGG----TCA--TG---GGCGACATT---GGGA--CACTG--GGGCCAATTG--GGGA-AG--TGGGG-TCCAT---G-GGTCAGAGA--GGAC--ATTGGG------GTC-AAATGGGA--GC--TT-CGGGTCAA
>SRR2028181.79275 length=11031 strand (+)
------------------------AATA-AGCCCCCCC-ATATCACGCGCCCCA------CCCATAGGGTACGCC-------CCCCCATATAACCGGACCGCT-CTT-ATGACCCCCCC-ATACTCCCCCCGCCAAACCCCGCC--TTCTAAG---ACCCCGT-------TCCCCCCGGCCCCAC-ATCCCCCCCCCATATTGCCCTTCCCCGTCCTCCTT-CC---TTTTGT-GCT-CTG-CTATGG-CTGTGGGCTGC-C-AG-TTTGGCGAAGGGTGG-------GGGGGGGGCG------CGGCCTGCGTTGGGGGGGGGCG-------CTG-TGGG-TCGCCTTTTT---------CCCGCCCCCCCCCACC-TCCCCCCCCCCGGGC--T-GAAAAA-----CTACGGGCGGGA---------TGCG-CGGA-GT-CTGA--GCCGAAACCCGTC--A-GCGCG-CGGCTTCGGGG--A-TGTG------AGAGCAA---GGGGGGGGGGGGGGATTTTGGGGGGGG----GGCTTTTGGGG--AGG--T-CCGCA-TTGGG--TC-A-TTGGGGGGGGA---GTTGTGGGGGGGGGG-ATTTGGGGGGGGGGGG---------CGTTTGGGGGGG------A---TTTTTGAGGGGGG--CCTTTGGGGGGGGGGG----C-TTTGGGGGGG------ATTTTT--GAGGGGGGGG-CTT----------GGGGGGGC-GTTT---------GGGGGGGTTCCCCATTGGGGTC---ATTGGGGG---GAGTT---GGGGGGGGGATTTTTTG----AGGGAGGGG--CTT-GGGGGGGGGG----CCT--TG-AGTGGGGGGGGG-TTCCGCA--TTGGG-TTCT---GGGGGGGGG-ATGTTGGTGGGGGGGGGGGGGACT---TGGGG----GCGGGGGCTTTGGG-----GGGTTTGGGG-----GTTCGCC-----ATTGGG-TCCTGTGGGGG-AG--GGGG---TA-CT-GTTAC-TAT-CT-AT--AGGGGTTTC----GGGAGGGGCGGCAC-AC-CT---------GGGGGGGGGGATTTTGGGGGGGGGGTC--TCAT-CTTGGGGG-------GGGTTGGGGGGTTTTCCA----TT---GGTCCC----------------------TTGGG-GGGGGGAGTTAGGGGGGG--TTCCCC-ATTCGGTTTTCGGGGGGGG-----TA---TTTAGTAATCTATA-----GGATGGGGGGGGGAGAAACCTTGGGGGCA------CACCCTGGG--------GGGGGAGACGATTTTG--GGGGG--CA----TTTGGGGACGG---CGTTT-----GGGGCGGGTTCGCC-A--TTGGGT---CCCT-------------GGGGGGCTATTTT-AGT--ACG-CAT--AGGGGGATGGGG--------------------------GGGGACATTT---------GGGGGAGC-ATC-TTGGAGGGGG---------A-CA--CTATA--GGGGTTTATT--TTGGGGGGGG-----CAA------TTGGGGGGGG--C-ATTC-----------GGAGGGGGG-----TTAC--A-TTGG----TCCTTGGGGGGGG--------GTAT--TTAGTT-C--C--TAGGG----GGATTGGGG-AGGG------ATC-ACATTT-----GGGGGGGTCACT-TTGA----TGGGGGG-----TTGGGG------------GGCCATTT-----GGGGGGGAGGATTT----GGGGGGCGTTTTGGGGGGGGG--TTCCCGATTGG---------T-CCT-GGGGGG-GGGGGTAATTTT--AGTTCC-TGAT-GGGGGGGGG---CACA-CTTGG--GGGGG--GCCTTTTGGGGGGGGGC-A-TTTTGTG-GAGGGGGGG------TTTTAGGGGGGGTTTCCCAATT-GAG-TTCTTGG-T-------GGGGGGGCAT------AGTAGCCTATAGGGGG----TGGG-----AGGG--T-CAGCGATTTGGGGG-----CG--TCA--TCTTGAAACG--GGGGGGGATTTGGGGGG----CTATTTTGG-----GGGCGGATT-TTGGGGGGG---CG--GATTTGGGG-----------------GGGGCATTTGG-C-GGGGGGCTTCGC-AATTGGG-TCCCCTTGGGGGG-GGGG-TACTT-TTAGTA-TCTATA--GGGG-GT--AGGGGGGT-------AAAA-CTT-GGGGACAGGGGGG-ATTTTT----GGGGGGCGGGGC-----TTT-GGGGGCGG--------------TTTTGGGGGCGGG-TTTCCCAATTGGGTC--CT-GGGGG--------GAGTTTT--------TTGGGGGGATTT-TGGGGGGGCGCTT---TGGGGAGCGTTT--GGGGGGGGTTCCC-A-TTGG--T-C--TT---GGGGGGGGGGGCATTTT--AG-TA-CTA-TA---GGGGGATGGGG--AGG--------GGGCAC---------TCC--A--TTGGG--GGGGCG--------------------------------------------------TTGTCCTG--TTGGAATAC---TTG--AGATGG-GTG--CAACTGTCCTGAT-CACAC-TGACCCCCACCA--TTCCCCCCCCCCCCCACCATGCCCTAAATT--A-CAGCCACCC---------CCCCCCATG-CACC-----CGCCTTTC--GCTCCGGAT-CCCCTCCCC--CCGGC--GGACCCCGCCCCCA-AAATT--TGG--GGGTG---CA-AGCAGACGA-TTGAGG-C-GAATTCCCAAC---CGCC-TACTGCAGGCCTTG---CCCCCCACCCCT------------------TCTAACT-GCTG-GC-A--GCTG--CGAAGA-CG---CCTGG-ATAA---------AACTT---CAGTTT---GC-TGCA--------AGCCGATGGC-GG---T-GCTTGAAGGG--CT----GCGG--ACCCCCTTCTTGGAC-G---GA----CCCCCCCTTGATG-A-GC-ATC-C-GATC-CCCCCCCAATTG-GAGCCCTGA-TTG--AAGGAA--GCTGGCTAAGAGGAGG--CG-CCG-CAT-ACGGTGGCGTGC-GGATG-GCGTTGGGG----CGGCTTGCGG---A---CTG-TG---TGGAGGG----GTGG-TTGTG-GGGCTGGAA--G--GGGGTGGGG-TGTTAAGGGGTGGGGGG-------TGAGG-AG-GGTGG-------GGGGTGGGGGG---AG-A-AGAACGTGGGGGGTGGG----------GGGATG-GGG-----ACAGTGGGA---CAG-ATG-GAGTATGTTTGAGA---TGAAA-GCGA-----TGGT-TGTGGTCAA--TTGGGG-TGT-TG-TAGT-CATTG----GGGTCA-GT-GGGG--TGTTGGGG--TCATT------------GGGGTCAATGG-GG-CC-ATTGG-GGTCAATGGG---T--CAA-T---GGGGTCC-AATGGGG-TCA--ATGGG-GACAAAT--GGGGG-T-----CATGGT-GG--ACAAGA-G-A-GG-AC-ATTGGGG----TCAA-TGG--GGCCAA-TT---GGGAA-CAATG--GGGCC-ATTGGTGGAACAG--TGGG--TCACAT--G-GCTCAGAGA--GGAC--ATGTGGG-----GTC-A-TGGG-A--CAG-TTAGGGGTCAA
>SRR2028233.129154 length=15323 strand (+)
---------------------------------CCGCC-ATA-----CG-CCTATGACAG----CCCCATAGAACCGC---CCCTCTTGATGACCACCCCCCATACC-GCACCACCACACACAATAACCCCCCC-TTCGCCTAG--AGC-------GCCCCTT-------CCACCCCGCCGCA----CGAGCCCCCCCC-ATG-CCTTCCGCCCGTCCGCTGGC----TTGGT-G-T-CTGGCTA--G-CTGTGGCTTTCGC-AG-TTGGCGGAAGG-TGGGG-----GGGGGCGGCG---------CATTCGTTGGGGGGGGGGC-----GCCTG-TGGG-TCGCCTTTCCGACCCCCGACCCCGCGACCGGCCCCGCCCGCCCCGCCGAGC--T-GAAAAA-----CTACGGGCGGGAC--------TGCG-CGAGTCT-CGCA--GCCGGAAACG-TCC-A-GCGCG-CCGGCCTCGGCGGACTGTGCAGGCCAAGGGGG-GGGGGAGGGCGATTTTGGGGCGGGGGGGCTTT-GG-----GGG---AGGGTT--CCCA-TTGG---TCCACTTGCTGGGGGGA--GTTT-GGGGGGGGG--ATTTATGGAGGGGGGGCGGGGG---CGTTTGGGCGGGGGGGATA--TTTTTTGAGGGGGG--CCTTTGGGGGGG--------C-TTTGGGGGGGGG----ATCTTCTTGAGGGGGGGG-CTTGT--------GGGGGGGC-GTTT-------GGGGGGGGGTTTCCCATTG--GTCC--ATTGGTGG--GGAGTTTGGGCAGGCGGGGGATTTTT----ATGAGGGTAGGCTTTGGGGGCGGG----CCCTT-TGCAGT-GGGGGGG---TCCC-A--TTGGG-TTCTT--GGGGGGG---AGTTG--------GGGGGGGGACC---TTTGGGGCCGC-GGGGCTGGAGGGGGTTGGGGTGGGGCGGGT-GTGCCCT-----ATTGGGCTCT-TTGGGG--AG-GGGCC---T------TTACCAAT-CT-AT--AGGGGTTTC----CGGAGGGGGG-CAC-AT-CCTGG------GGGGGGGGGGATTTT-GGGAGGGGGGGCGTCAT-CTGGGGGG--TCTGGGGG----GGGGTTCGCAA----CTT-GG-TCCT-----------------------GGG-GGGGGGAGTTCAGGGGGGG--TTTCCCAATTGTTT--CTGGGGGGGGGGAG-TAA-TTTTAGTATTCTATA---GGGGGATGGGGGGGCGGGAAACTTGGGGGGGGGG----CACACCCTG-------GGGGGGA-ACGCCATGG--GGGGG--CA---TT-GGGGGCGG---CGTTT---GGGGGGTCGGGTTCCC-A--TTGGGT---CCCT-----------CGGGGGCAGCATTTT-AT---ACCT-ATA--GTGGGGATGGG--------------------GCGGAGGGGACTATTT--------GGGGGGAGC-ATC-TTGGAGGGGGG--------A-CA--CTTA--GGGGGTTTAT---TTGGGGGGGG-----CA-------TTGGGGGGG---C-ATATTC---------AGACAGGGGGGGTTTCTCCGA-TTGGT---TA-TTGGGGGGGG------GGTAATTTTTAGTT-C--CTATAGG-----GGGGTGGGG-AGGG------ATC-ACATTTGG---TGGGGGGTCACT-T-GATGGCGGGGG-------TGGG--------------GGCCATTTT----GGGGGGGAGGAATT----GGGGGGGCGTTTGGGGGGGGG--TTCCCATT-GGG--------T-CCTTGGG----GGGGGGTATTTT--AGTGTCC-TCT--GGGGGGGG---CACAGCTTGG--GGGG---GCCTTTT-GGGGGGGGCATTTTCTGTG-GAGGGGCGGG-----TTTGGGGGGGGGTTCTCCAATT-GAGATTCTTGG-T---------GGGGGCATTGT---AGTACCTATCAGGGGG---GTGGGCG--GAGGGGGT-CAC--ATTCTGGGGTG---CG--TCA--TCTTG--ACG--GGGGGGGATTTTGGGG-----CTATTTTGGGGGGCGGCTGGATTGGTTGGGGGG---CG--GATTGGGGG------------------GGGCAATTGG-C-GGGGGGCTTCCC-ATTTGGG-TCGCGTTTGGGGG-GCGG-TACTGATTAGTA-TCTATA--GGGG-GT--AGGGGGGG------TACAA-CTT-GGGGACAGGGG---ATTTTT----GGGGGCGGGGGC-----TT-GGGGGTCGG--------------TATTGGGGCGGGGG-TTCC-CATTGGGTC--CTTGGGAGG------CGAGTTT-GG------GGGGGGGAATTT-TGGGGGGGCTTGGGGAGGGGGGGCGTTT-GGGGGGGGGTCCCC-A--TGG-GTCC--TTCTGGGGGGGGGGGGCATTTT--A----CCTA--A----GGGGATGGGG--AGG--------GGGCAC---------TCC--A---TGGG--GGGGCG--------------------------------------------------TTGTCCTGGCTTGG-ATAC---TTG--AGA-GG-GTG--CACTCGTC-TGATCCACAC--GA---CCACCAGTTCCCCCCCCCCCCCAACCA--CCCTAAATT--ACCAGCGCCCCCCG------CCCCCCATCTCAACCGCCGCGCCTTTC-GGCTCCGGAT--CCCTCCCC--CCGGC--GGACCC--CCCCCC-AAATT---GGG-GGCTC--GCAGAGCAAACGAATTGAGG-C-GA--TTCCA-----CGCCTTACTGCAGGCTTTG---CCGCCCCA-CCC------------------TCT-ACT-G-T--GC----GCTG--CGGAAA-C---ACGTGGAAT-----------AACCTTTGCAGTT----GC-TGCA--------AGCC-ATGGC-GG---T-GC-TGAAGGG--CCG---CCGG--AC---CCCCCGCGAC-GCGGGA----CCCCCCCTT-ATG-A-GC-ATCGC-GA---CCCCCCCAATTG-GAGCCTGA-GTTGAAAGGAAGCTGCTG-----GAGGAGG--CG-CCG-CAT-ACCG--GTGGCG-GGATGCGCGTTGGGGCC--CGG-CTGCGT-GAG---CTG-TG---TG-AGGGGG--TCGGTTTGTG-GGGCTGGAAGGG--GGGGTGGG--TGTAAGGGGGGGGGGCGGGGAGCGTGAGA-GACGGTCGGGGCGGCGGCGTGGCGGGG--AG-A-AGAAACTGGGGGGTGGCGCGG------GGAATG-GGA-----GCAGTGGGG---ACA-ATG-GAG-ATG-TTGAGA---TCCAAGAGCA-----TGGTGTG-G-TCAA--TTGGGG-TGTTTG-TAGT-CATTG----GGGCCA-GT-GGGGTGT-TTGGGGG-TCAT---------------GGGCA-TGGAGG-CC-ATT---GGGCAATGGGGC-T--CAACT---GGGGT---AATGG-G-TCA--ATGGG-GACA--T--GGGG--T-----CA---TGGGG-ACAGGA-G---GG-ACCACTTGGG----ACAGATGG--GGACC--TTG--GGGA--CAATG--GGGCC-ATTG--GGGACAG---GG---TCATG-----GGTCAGAGTA-GGAC--ATTGG-------GGC-A-TGGGGA--ACG-TT-GAGGTCAA
>SRR2028231.93067 length=21536 strand (+)
CCCCCCTCA--GTAAGACCCCC--ATT--CGCCGCCCCCATATAACCCGTATCA------CCCCCCCCATACGCC-------CCCGCATATAAGCGCC--TC--TTT-ATGACCCCCC---T-CGCCGCCGACCCATAACCC-----TCT------ACCCCTT-------CCCCCCC-----------CACACCCCCCC-ATGGCCTCCCG-GTCC-GCCTGGC----TTTGT-GC--CTG--------C-GTAGGCTGGTG-TG-ATGGCG-AAGG-TGGGGGG---GGGGGGGGCG----------CTGCGTGTGGGGGGTGCG---------G-TGGCG--CCCTTTG-------------CCCCCCCCCCACGCCCCCCTCG-CCGGGC--T-GCAAAAA----TTACGGTCGG-A---------TGCG-CGGA--T-C-GA--GGCGAACCC--TC--A-GCCGC-GCGCT-CGGG---A-TGTG------AAGGCAA----GGGGGGGTGGGGGATTTTGGGGTGGGGGG-GGCTTT-GGG---AGGGTT----CAATTGGGG-TC---TTGGGGATTTG--------GGGGG------ATTTTGGGGGGGGGGGGG-------CGTTGGGGGG--------A---TTTTTTAGGGGGG--CCTTTTGGTGGGGCG-----C-TTTGGGGG--------ATTTT---GAGGGTGG---CTT------------GGGGGC-GTT---------GGGGGGGGTTCCG-ATT---GTC---ATTGGGGG--GGAGTTT--GGGGGGGGGATTTTT--------GAGGGTAGGCTTTGGGGGGGGG-----CCTTTTG-AGTGCGGGGGGGGTTCCC-A--TTGG--TTCTT--GGGGGGGGGGAGT---------TGGGGGGGGACT---TTGGGCTGACG-GGGGCTTTTGGG----GGTTATGGGG-----GTTCGCC-----ATTGG--TCC-TTGGG---AG--GG-----TA--------C-TTTACT-ATCTAT--ACGGG----GTGTGGGAAGGGGC-AC-ACAC-------TGGTGGGGGGATTGTTGGGGG--------TCATGCTTGGGGGG---T--GGG----GGGCTTTCCCG---ATTGTGGTTCCT----------------------TG----GGGGGAGTTGAGGGGGGA--TTCCC--AGTGGTTT-CCGGGGGGT-------A--TTTTAGTAATT-ATA----GGGGAT-----GGGGGGAAACTTGGGGGG---------ACACGTGG--------GGGGGAGACGGATTG---GGGCG--CA---TTT--GGGCGG---CGTTG-----GGGGCGGGGTTCCC-AAGATTGGT---ATCGCTG---------GGGGGGGGCATTTT-AGT--AACT-TTA--GGGCGGATGGG------------------------GGGGGGACATT------------GGGAGC-ATCCGTGAGGGGGG---------A--A--CTTA----GGGTT-ATT--TTGGGGG--------CA-------TTGGCGGGG---C-ATTC--------------AGAAAGG----TTCCCTA-TTGGT---TCCTTGGGGGGG--------TAAGTTTTAAGTT-C--CTATAGT-----GGGGTGG---AGG-------ATC-ACATT------GGGGGGCTCACTCTTGATGGGGGGGGGT-----TGGG--------------GGCCATTT-------GGGGGAAGATTT-------GGGGCGTTTGTGGGGG----TTCCCATT-GG---------TGCCTTGG-----GGGGGGTATTTT--AGTTCGC-TAT-GGGGGGGGG---CACA-CTTGG---------TCTTTCTTTTGGGGGGC-A-TTTGTTG-GAGGGGGGT-----------TGGGGGTTTTTCC-AT--GCGTTCCTTGGGT-------GGGGGGGCATTTT---AGTAACCAA-GGGGG--------------AAGGGGT-CAC--ATTTGGGGG-----CG--TCA--TCT-G--ACG--GGGGGGGATT-GGGGG-----CTATTT-GG-----GGCCGCATT-TTGGGGGGG---C---GATTTGGGG-----------------GGTGCAATTGG-C----GGGCTTCC--ATTTGG--TC---TTGGGGGG--GGG-TACTT---AGTA-TCTATAGGGGGG-GT--AGGAGGGG------TAAC--GT-GGGAGCCAGGAGGGGATTTG-----GGGGGCGGGG-------TTTCGGGGGCGT--------------TGGGGGGGG------TTCC-AATTGTAAC--CTTGGGGG--------GAGTTT-GG------GGGGGTTGATTT-TGGGGGGCT-------TGGGGGGCGTTT---GGGGGGGGTCCC-A-TTGG--TCC--TT----GGGGGGGGGGCATTTTTAGTATGCCTA-TAAGTGGGGAATGGG---AGGGGGGGGGGGGGC-G---------TCGGCA--TTG----GGGGGG--------------------------------------------------TTGTCCTG--TTG--ATAC--------TGAAGGAGTG--CACT--TC-TGAT---CACCTGA-CCGCCCCA--TTCCCCCCCCACC--------CCCTAAATT--A-CAGCC-------------CCCCCCATCACTC------CGCCTTTCGCTGCCGGGAC--CCCCCCCT--CCGGC---GAG----CCCCCC-AAATA--T----GGCTG--CCAGAGCACATGA------G-C-GA---TCCAA----CCCC-TAC-GCAGCCTCTT-GCGCCCCGCCCGCC------------------TCT-ACT-GCTC-GC-A------CGCG-AAG-CG--CGTTGG-AT-----------AAC-TTTGCAGTTTT--GC-TGCA--------AGC--ATGGC--G---T-GC-TGA-G----CTG---GCGG--A----CCCCCCGG-CGG---GC---CCCCGCCCTT-ATG-A----CTCGC-GACCGCCCCCCCAATTG-GAGCCTGA-GT---GAAG-AGCTGCTG-----GAGAGGGC-CG--AG-CAT-ACGGTGG----G-GGATATGCGTTGGGGG---CGG-CTGCGGAGAT---CTG-TGG-TTGGAGGGG--GGTGT-------GGGCTGGAAGGG--GGGGGGG---TGCTTAGGGTGGGGGGC-------TGAGG-A--GGTTGG------GGGGTGGGGGGG--AG-A-TAACCGTGGG-----------------GGGGCGGGAG-----GAAGTGGGG----AA-ATCGGAG-ATG-TTGAGA---TAACAGCCGA-----TGATGTG-G-TCAATGTTGGGG-TGT-TG-TAG--CATTG----GGGTCA-GT-GGGG---GTTGG----TCATT----------GGTGGTCAACTGT-GG-CC-ATTGGTGGTCAATGGGTG-T---AA-T---GGGGTCC-AATG--G-TCA--ATGGG-GACAA-T--GGG---T-----CATA-TAGGG-ACAAGA-GTA-GG-A--ATGTGGG----TCAA-TGT--GGCCA--TT---GGGA--CAG----GGGCC-ATT---GGGGCAG--TGGG---CAAT--GG-GGTCAGCAGATGGATCAATTGG-------GTC-A-TGGGGA--CG--TT--GGGTCAA
>SRR2028183.113128 length=15114 strand (-)
-----------------CCCCA--ATATAACCCCCCCC-ATACGTCACCCCCCATTACGCCCCCCCCCCCACCCCCCC---ACCCCCATATAAACCCCCGTC--TTT-ATGACCCCCAC-A-AATACGCCCCCCCATAACCCCC--TTCT------A-CCCTT-------CCCCCCCA----------CAGCCCCCCCC-ATGGC-TTCCC-GT---CGCTGC----TTTTGT-GCT--TG-CTATGG-CTTT-GGCTG--C-AG-TTGGCG-AAGG-TTAGGGGGGGGGGGGCGGCG----------CTGCGTTAGGGGGGCGGG-----GGCGGCTGGGGTCGCCTTTT-----------CCCCCCCCCCCCACCGTCCCCCCC-CCGGGC--TCGATAAA-----CTACGGGCGG-A---------TGCGCGGAGAGT-CTTG--AGCGAAACCC-TC--AAGCGCG-CGGCTCCGGGG--A-TGTG------AAGGCTA-AGGGGCGGGGGGGGGGATTGGGGGGGGGCGGGCGGCTT--GGGGGGAGGGTT--CCCATATGGCG-TC-A-TTAGGGGGGGGAAAGTTT-GGGGGGAGGGGATTATCGCAGTGGGGGGG---GGGTTTAGGGGGGGGCGA--------TTTTTGAGGGGGG-GCCTTTGGGGGGGGGGGG---C-TTTGGGGCGGGGG---ATTTTT--GAGGGCGGGGGCTTT--------GGGGGGGGC-AGTTG----CCCGGGCGGGGTTCCC-ATTGGAGTC---ATTGGAGGGGGGAGTTTGGGGCGGGGGGATTTTTTG----AGGGAG-AGGGCTTCGTGGGCCGGGGGGGCCTC-TGGAGTGGGGGGGGGGTTCCC-A--TTGGG-TTCTTGTGGGGGCGGG-A-TT-----TGGGCGGGGGGGACTATATGGGGGCCGGC-GG-GCTTTGGGGG--GGGGTTTGGGGGGGG-G-TCCCA-----CTTGGG-TCCATTTGGCG-----GGAGAG-TA-CT--TTAC-TAT-CT-AT--AGGGGGTTC----GGGAGGGGGTGCAC-AC-CTG--------GGGAGGGGGGATTTGGGGGCGGGGG----TCAT-CTTGGGGGG-CC---GGTT-GGGGGGGTTATTC--CATTT-GAGTCCT----------------------TGG--GGGGGGAGTTTAGGGGG----TTCCATTTGCTGTTT-CTGGGGGGGCGGG--TA--TTTTAGTTATCTATAG--AGGGGAT---GGGGGGGGAAACTTGGGGGGGGCG-----GCAACTGG------GGGGGGGAGACGATTTGG--GGGGG--CA---TTGGGGGGCGG---CGCTTTTTGGGGGGCGGG-TTCCC-AT-TGCGGT---CCCTGGGAG-------GGGGAGGCATTTTC-CGT--ACCT-ATA--GGGGGATGGGG-------------------------GGGGGGAATTT------GGGGCGGAAGC-ATC-TTGGACGGTGAGGGCG---A-CA--CTTA---GGGGTTTATTTATTGGGGGGGGGGCT----------TGAGGGCGGGG-C-ATTC--------------AGGGGGG----TTCCA-AGTTTGGG--TCCTTTGGGGGGGGG--GGTGTACTGTTTAGTTTC--CGTTAGGGGC--AGGGTGGGCGAGGG------ATC-AC-TTCTTGCGGGGAGGGTCA-TTTAGATGGAGGGGGGGAG-TTTGGGGG-----------GTGCCACTTTTT--GGGGGGGAGGGATTT---GGGGGGGCGTGATTGGGGGGGGGTTCCCATT-GGG-------GT-CCTTGGGGGG-GGGGGGTATTTT--TGTTCC--TAT----GGGGGG---CACA-CTTGG--GGGC-GGACCATTTTGGGGGGGGC-A-TTTTGTG-GAGGGGGGG------TTT-GGGGGGGGGGTTCC-ATT-GAGTTTTGCG--T----GGGGGGGCGGCAATTTTT-AGTACCTTAGGGGGTG----GGGG-----AGGGGGT-CAC--ATTTGGGGGG----CG--TCA--TCTGAGGAGGACGGGCGGGATTTGGGGGGCG--CTATTTTCGGGGG--GGGCGGATTTTTCGGGGGGGGCGGACTATTGGGGG-----------------GGGCA-TTGG-CGGGGGGGCTTCC--ATT-GGG-TCC--TTCGGGGGGGGGA-TACTT-ATAGTA-TCTATA---GGG-GT-AAGGGCGGGGGG---TAAAAAGT-GGCGGACAGGGGGG-ATTTT--GTTGGGGGCGGGGGC-----TTT-GGGGGCGG--------------TTTGGGGGGGG------TC-CATTGGGTC--CTTGGGGT--------GGGTTTTGG------GGGGGGGGATTT-TGGGGGGGCTTT----GGGGGGGCGTTT---GGGGGGGGT--C-A-TTGG-GTCC--GT--GGGGGAGGGGGGCATTTT--AGCTACTAA-TAG--GGGGATTGGGG--AAG--------GGGCGG---------CACTCA--TTGG---GGGGCG--------------------------------------------------TTGTCCTG--TTGG-ATACC--TTG--AGACGGAATG--CACTGATC-TGATCCACAGCTTGGAACCCCCA--TTTCCCCCCCCCCCCCC--ATGCCTAAGATT-A-CAG---CCC---------CCCCCCATCACT-------CGCTTTCGACTCCGCGAAT--CCCTCCC---CCGGC--GGAC----CCCCAC-AAATTACTGGG-GGCTG-CTCAGAAGCAACGA-TTGAGG-C-GA--TTCCAAT---CGCC-TA-TGCAGGCTT-----GCCCCCCA--CC------------------TCT-ACT-GCT--GC-A--GCTGACCGGAAG-CG--ACCTGG-TA-----------ACCTTCTGCAGTTTT--GCATGCA--------AGCC-ATGGCCCGGCCT-GC-TGAAGGG--CTGCGCCCGCG-ACC--CCCACCGGACCGTGGGA---CCCCCCCCCT-ATG-AGGC-ATCCGCGA---CCCACCAATTCGAGAGCCTGATGTTG--AAGGAGCTTGCTGG---TAGGAGG--CG-CAG-CATCAGGGTGGCGG---CGATTGGCGTTGCGGG---CGA-GTGCGG--AG---CTG-TG---TGGAGGGA--GGTGGTATGTGAGGGCTGGAAGGG--GGGGTGGCGGTGTTAAGGGGTGGGGGGGACCAGGTCGAG-CGAGGCGTGAGG---GGGGTGGGGGGG--AG-A-GAATAACGGGGGGTGCGAGGG------GGGATAGGGG-----ACAGTGGGG---ACA-TGGAGCGGATG-TTGAGAGGGTGAAA-GCGA-----TGGTGTG-GGTCAA--TTGGGG-TGTCTGTTAGT-CATTGGT-CGGTCCA-GT-GGGG--TGTTGGAGT-ACATT--------GAGAGCATCAAATGGGGG-CC-ATTGGGGGTCAATGGGG--T--CAA-T---GGCGT-C-AATGG-G-TCA--ATGG--GACAA-T--GGGGGGTGTT--CA-A-TGGGG-AC-AGA-G-A-GG-ACGATTGGGCG---TCAA-TGG--GGCCA--TT---GGGA--CAATGGCGCGCC-ATTGG-GAGACAG--TGGGGGTCAAAT--GAGGTCAGAG---GGA---ATTGGGC-----GTC-AATTGGGA--CG--TT--GGGTCAA
>SRR2028233.13299 length=15418 strand (+)
-------------------GCC--GT-----CCCTCCCAAT-----------GACTGCGGCCCCCTCGA-------------CCAGATGATGACCCCTCCTCTGCTT-ATACGCCCCCCGATACTCCCTCCCCCCATAACCCGC--GTCTTGACTAACCCCTT-------CCCCCTCACCCACA---GC-G-CCCCCCT-AAGGCCTTCCCCTCCGTCCGCTGCC-TTTTTGTT-CTTCTG-CTATTGTCTTT-GGCTGGTC-TG-TTGGCG-AAGG-TGGGGG----GGGGGCGGGG------GCGCTTGCTGTTGGGGGGGGGGC-----GCTG-TTGGTTCGCCTTTCT--------CCCCCCCCCCCCCCACCGTCCTCCCC-TCCCGTGCT-GAAAA------CTACGT-TTGGCGGGATGTT-CGCGGTTGAGTG-CTGAATGCCGTAACTCCTC--A-GCACT-CCGGCCTGGGT--A-TG-GT-GATCTAGGCAA---GGGTGGGTGGGGGGATTTTGGGGGGGGTGG-GGCTTT-GGGGG-TGG-TT---CCA-TTGGGT-TC-A-TTTGGGCGGGA---GTTTTGTGGGGGGGGGATTTTTGGGGTGGGGGGG-------CGTGTTGGGGGGGG----A--TCTTGTGAGGGGGG--CCTTGTGGGGGGGGT-----C-TT-GGGTGGGC------TTTT----AGGGGGGG--CTTT--------GTGGGGGGC-GTTCT-----GTGGGTGGGGTCCCCCATTGGCGTCCATGTGGGGGAAGGGAGTTCTTGGGGGGGG-ATTGGTTT----GTTGA-GGGAGCGGCTTTGGGTGGTG---CCTT-TT-A---GGGGGGGGGTTCCCTATTTTGGG-TTCTTTTGGGGGGGGA-AGTAGTT------GGGGGGGTACT---TGGGG-------CGGGCTT-GGGGG---GGGTTTGGGGGGG--TTCCC-------AT-GGG--CC-TTGGG---AG--GGGG---TAACTTATTTCTCAT-CTTAT-AA-GCGGT-C-----GGAGGGGGCTACA-AA-CTC---------TGGGGGGGTGGCTTTTGGGGGG------TCAT-CT-GGTGGG--TT-GGGG----GGGGTTTCCCGTTCATT--GG-TC-T----------------------TGG---GGGGGAGTTTTTAGGGGG--TTCCGCCATTGTT---CTGGGGCGGGTTGG-TA--TTTTAGGTATCTATA---AGGGGATT---GGGGGGGCAACTTGTGGGTGGGGGGCTCACTC-TGGG-------GGGGGAGACGATTTTGGTGTGGGGGCTAGTGTGGGGGCTGGTTCGTCGTTTGGGGGGTGGGCGGTCC--A-TTTGTCG---CGCTT----------GGGGGGCGGCATTT--AGT--ACCT-ATA--TGGTGATTGTG--------------------GGGGGGGGCGGTATCTATTTTGGGGTGATGTTC-ATGCTTGGTAAGCGGGGGCGGCGATCATTCGTA--GGGGTTTTATTTTCTGGGGGGGG-----CAATTTTGTTTGTGGGGT---C-ATATGCT--------CAAGAGGGTGGGTTTCTCC-ATTTCGGG--TCCTGTGGGGGG------GGGTAAT-TTTAGTTTCTGCTATAAGGGCGCGGCCTGGGG-AGGG----TGACATACATTTGTT---GGGGGGTCACT-TGTATGTGGGGGG-------TGGGGGGG----------GTCCATTTT----GGGGGCGACGGATTG--TTGTGGGGCGTTTGGGGGGGG---TTCCCGATTTGG-------CTCGTCTGGGGG--GGGGGCGTCTTT--A-TTCC-TTATGGGGGGGGTG---CACA-CTTGGGTGTGGCCGGCCTTTGGGTGGGGGGC-A-TTTTGTG--ACTGGGGGGG------T-GTGGGGGGGGTTGCCATT-GG--TTCGGGGCT-----GGGGGGGGGCATTG----AGTACCGTATAGGGG---GGTGGCGG---AGGGGGT-CAC--ATT-GGGGGGG---CGGTCCAGTTCTTGC-ACG---GGGGGGATT-GGGGGGGC----ATTTTGGGG---GCGCGGATT-TGTGGGGGGGG-CG--GATTTGGGTGGGGGGG------GGGGGGGGCA--TGG-C---GGGGCTTCCC-ATT-GGG-T-----TTGGGGG-GGGG-TATTTAGTAA---TCTATAGGTGGG-GT--AGGGGGGG------TAAACACT----GGACAGGGGGGGCTTTT-----GGGGGCGGGGGC-----TT-----GGCGT--------------TGGGTGGG-------TTCC-CAT--GGTC--CT--GCCGA-------GATTTATTG------GGGGGGGGATTT-TGGGG-----------GGCTGGGCGTT-----GGGGGGGTTCC-A-TTGG-GTCC--TT----GAGGGGGGGCAATTTTAAAG-TACCG--TATA-GGGGGATGGGGG-AGGG-------GGGCAC---------TCC--A--TTGGG--GGGGCG--------------------------------------------------TTGTCGCT--GTGG-ATAC---TTG-AAG--GG-GTG--CACTG-TC--GAT-CACAC--GACCCAATCCTATTCCAGCCCCGCATCCACCT-ACCCTATGAAT-A-CAGCC-CCC---------CCCCCCATCACTGC-----CGCCTTTCGTCTTCCGGAT-CCCCTCACCCGCCGGC--GGACCC--CCCCCC-AAATT--TGGTGGGCTG---CAGAGC-AACGA--TGAGG-C-GA--TCACAAA---CGCTCTAC-GCAGGCTTTTGTCCCCCCACCGTCC------------------TCT-ACT-GGTG-GC-A--GCTG--CGAAAG-CG---CCTGGAACT----------AACCCTTGCAGTTTGT-GC-TGCA--------AGCC-ATGGC--G---TGGCTGAATGGG--CT----GCGGG-ACGCCCGCGCCGGACGG-CGGA-TCTCCCCCCCTT-ATG-A-GC-AACGC-GACC-GCCCCCCAAT---GA-CC-GA-CTTG--AAGGAGCTGCTG-----GAGGAGGCGTGCCCG-CAT-GCCGGGG-GCGG-CGCTATGGCTTGGGT----CGG-CTCGCGGCAG---CTGCTG---TG-AGGGGG---TGGGTTGT--GGGCTGGAAGGG---GCGTGGGCGTGTATAGGGTGGCGGGG-------TGAGG-AA-GGTGGGGTGC--GAGGTGGAGGGGGAAG-A-ACA-----GGGGGTGGGG---------GGGAT--GGG-----ACAGGGGAC-------ATG-GAG-ATG--TGAGA---TAAA--GCGA-----TGG-GTG-GTCGAA--TTGGG--T-T-TGATAGT-CATTTG---GGGTCA-GT------GGGTTGGGT--GCATT-----------GGGGTGCACT-G-GG-CCC-ATTGGAGTCAATGGGG--T--CAA-T---GGG---T-AAGGG-G-TCA--ATGTG-AGCACAT--GGGGG-T-----CA-A-TGGGG-AGCCAGAG-A-GG-ACGCTATGGG----GCA--TG---GGCCA--T----GGGA--CAATG--TGTGC-ATCTGGGGGACAG--TTGGTTCCAAA--GT-GGTCAGAA---GGAC--AGTTCCGCCCGTGTC-AATGGGTG--GA--CG-TGGG----
>SRR2028233.151926 length=16437 strand (+)
GCCCCCCCC--ATATGACCCCC--ATTCGCCGCCCCCCAATATAACCCCCCCCATATCA-CCCCCCCCATACGCCC------CCCATCGATAACCCCCC-TC---TT-ATGCCCCCCC--ATACGC----CCCCCATACCCCCC--TTCTA-----ACCCCTTTTCGCCACCCCCCCAC---------CAGCCCCCCCC-ATGGCCTTCCCCGTCC--G-TGCC---TTTCGT-GCT-CTG-CTATGCGCTGT-GGCTG--C-AG-TTGGCG-AAAG-TGTGGGCGGCGGGGGCGGCG----------CTGCGTTGGGGAGGGGGG------GC-GCTGGGGTCGCCTTTT------------CCCCCCCCCCCACCGTCCCCCCC-CCGGGCACTTGAAAAA-----CTACGG-CGGGTGA-------TGCG-CGGCAGT-CTGA--GCCGAAACC--TC--ACGCGCG-CGGCT-CGGGG--A-TGTG------AAGGCAA-GCGGGGGGGGGGGAGGATTTTTGGGGGGGGGGCGGCTTT-GGGGG-AGGGTT---CCA-TTGGGGTTC-A-TTGGGGGGGCG---GTT--GGGCGGGGGGGATTTCTTGGCGGGGGGGGGGGTCGGCGTTTGGGGGCGCGGG--A--TTTTTTGAAGGGGGGGCCTTTGGGGGGGGGGGG---C-TTTGTCAGGGGGGGG-ATTTTTT-GAGGGGGGCGGCTT--------GGGGGGGG-C-GCTTTTGGCTGGGCGGGGGGTTCCC-ATGGG--TCG--ATTGGGGG--CGAGTTTGGGGGGGGGGGATTTTTTG----AGGGA--GGGGCTTTGCTGGGTCGGGGGGGCCT-TG-AGTGGGGGCGGGGTTCCC-A--TTGGG-TTCTT--GGGTGGGCGCGGAGTTT--GCGGGGGGGGGACCT---TTGGG---GGC-GGGGCTATTGCGGGGGGCGATTGGGG-----GGTTCC------AGTGGGTTCCATTGGGG--AGGCCGGCTGATA-CT--TTACT-AT-CT-ATAGTCGGGGTTC----GGGAGGGGGG-CAC-AC--TG--------GGGGGGGGGTATTTT-GGGGGGG------TCAT-CTTGGGAGG-TTTGGCGGGTGCGGGTATTCCCA----TT--GGGTCCT----------------------TGGGCGGGGGGAGTTTAGGGGGG---CTCC---ATTGGTT--CTTGGGGGGGG----TA-TTTTTAGTA-TCTATAG--TCGGGAT---GGGCGGGAAAACATTGGGGGGGCGC---CACACCTGGCTCCTGACGGGGGAGACGGACTTG--GGGGGG-CATTTGCGGGGGGCGG-----CTATTGGGGGCGCGGGATTCCA-A--TTGCGT---CCCCTTGGGGGTCTGCGGGCGTGGCATTTT-AGTCCACCT-CTC--ATAGGCCCGGGTCTGATGCGGCGTCCCCCCCGGCCGCGGGGACATTT------GCGGGGCGAGC-ATC-TTGGACGGGGGGG--------CATTCTTA-GCCGGGGTTATTTGAGCGGCGGGCGGGG-CAAA-----TTCGGGGGAGGTGCAT-C-----------AGAGGGGGGG----TTCCC-A-TTGGGCGTCCGTTGCGGGGGGGCCCTCGGTAATCTTTAGTTAC--CTATAGGG----CGCGTGCG--ACGCGG-TCGATC-ACATTCT-GGTGGAGGGGTCACT-TGGCCTGGGGGGGCG----CGGGGGCCGGGTTGCGGGCGGCCATTCTT---GGGGGGGAGGATCTT----GGGGGGCGTTTGGGGGGG---TCTCCCAGTTGCGTCTT---GGGCGCGCGGGGGGGCGGGGTATTTCTTAGTTCT---ATGGGGGGGGGC---CACA-CTTCG--GGGG---GCCTT---GGGGGGGGC-A-TTTTGTG-GAGGGGGCGGGGATTTGGGGGCGGGCGGTCTCCCATT-GCGTGTCTTGGTGCGGGGGCGGCGGGCCATTTTTC-AGTACCTATAGGGGCAGCCCGGGTGGGAGAGGGG-T-CAC--ATTTTAGGGTCGGGCG-TCCA--TCT-GTGACG-GGGGGGGGATTTGGCGGGGG--CTAGTTTTGGGGG-GCGCGGATA-TTTGGTGATCGGCGGCGATTTGGGGTCGCGAGCGCCCAGGTCGAGGCA-TTGGACGCGGGGGCTTCGCCATTTGGG-TCCC-TTGGCCGGTGGGG-TACTT--TAGTA-TCTCTAGGCGGC-GT--AGGGGGGCG-G---TCAAA-CTT-GGGGACAAGGGGG-ATTTTT-GGCCGGGGGGGCGGCGGGC-TTAAGGGGGCGG--------------TTCTGAGGGGGGGG-TTCC-CATTGGGTC--CTTGGGGG--------GAGTTTCTGGTGCGTGGGGGGGGATTTCTTGGGGGGCTGT----TGGGGGGCGTT-GTGGTGGGGGTTGCC-A-TTGGCGTCC--TC-TCGGGGGGGGGGGCATTTT--AGTAACCTA-TA---GCGGGATGGGG--AGGTGGGCCC-GGGCAC---------TCC------TGGG-CGGGGCG--------------------------------------------------TTGTCCCTGTTCGG-ATAC---TTGTGAG--GGTGGC--AGCTGGTCATGAT-CACAC-TGA-CCCCCCCA-GTTCCCCCCCCCG-CCACCA--CCCTAAATT--A-CACCAGCCC---------CCCCCCATCACCGT-----CGCCTT-C-GGCTC-GGATCCCCCTCCGC--CCGGCCAGGCACC--CCCCCC-AAATT--TGGGCGGCTG---CCG-GC-AACGA-TTGAGG-C-GAATTCCCAA----CGCC-TACTGCAGGCTTTG-----CCCCCACCCC------------------TCT-ACT-GCAT-GCCA-AGCTG--CG--AG-CG--ACCTGGCAT-----------AACCTTTGCATGTTCCTGC-TGCATCCAGGATGGCCAATAGC-GG---T-GC-TGAAGGGCCCTT---GCGGGGCACCCCCCCCCGGACCG-GCGA-----CCCCCCTTGATG-A-GC-ATCGCGCACCCCCCCCCACAT---GGGCCTGACGT-G---AGGAGCTGCTGCC---GAGGACGG-CG-CGG-CAT-CTCGTGGGGCGATTGTCGTGTGTGGGGCCGGTCCCCCTGCCG-GAG---CTG-TGCTGCGAACGGG--GGTGG-TCGTG-GGGCTGGAAGGGA-GGGGTGGAGCTGTTAACGGGGTGGGGGGGGGG--TGAGCCC-GAGGGTGGTGCC--GGGTGCGGGGGG-AG-A-AGACGTCGGGGGGTCCGGGGGTTGGCCGGGATG-GGG-----ACAGTGCGG----CA-ATG-GAG-ATG-TTGAGA---TGAAA-GCGA-----TGGTGTGCGTCCAA--TTGGGG-TGT-TG-TAGTCCATTG----GGGTCA-GTAGGGGGGTGTTGAGG---CATT----------GGCGTGTCA-TATCGG-CCAATTGGGCGTCAATTGGGG-T--CAA-T---GGTGT-C-AATGG-G-TCAG-ATGGGGCACAA-T--GGCG--TTTT-CCA-ACTGGGG-ACA-GACG-AAGG-AC-ATTGGGG----TCAA-TCG--GGCCAC-TTGCCGAGA--CAATGGGGGCCT-ATCG--GCGACAGAGTAGCGGTCAAT---G-GGT-AGGAT--GGAC--ATTGGGGTC---GTCAAATGGGGA--CG--TT-CGCGCT--
>SRR2028224.159427 length=10288 strand (-)
-------------------------------------------------------------------------------------------------------------------------------------------------------------------------------------------------------------------------------------------------------------------------------------------------------------------------------------------------------------------------------------------------------------------------------------------------------------------------------------------------------------------------------------------------------------------------------------------------------------------------------------------------------------------------------------------------------------------------------------------------------------------------------------------------------------------------------------------------------------------------------------------------GGGGCGGGCTTCCC-A--TTGGG--TCC-----------------------------------------------------------------------------------------------------------------------------------------------------------------------------------------------------------------------CTCGGGGG-----------------------------------------------------------------------------------------------------------------------------------------------------------------------------------------------------------------------------------------------------------------------------------------------------------------GGGGGCATTTTTAGT--ACCT-AT---AGGGGATGGGG------------------------GGGCGGACATTT-------GGGGGGGAGC-ATC-TTGGAGGAGGCGG------A-CA--CTTT---AGGGTTTATT--TTGGCCGGGGGGGG-CA-------TTGGGGGGGG--C-ATT--------C---AGAGGCGGGGG---TTCCC-A-TTGGG---TCCTTGGGGGGG------GGGTAATT-TTAGTT----CCATAGG-----GGGGTGGGG-AGGGCCGGGGATC--CATTG-----GGGGGCGTCACT-TTGAATGGGGGGGCGGGGTCTGAGG-------------GGCCATGTTTGCGGGGGGCGAGGATTTT-GGGGGGCGGCGTTTGGGGGGGGGG-TTCC-ATT-GGTCCTGGCCGT-CCTTGGGGTG-GGGGGGTATTTT--AGTTCC--TATTGGCGGCGGGGCGCACA-CTTGG--GGGGG---CCTTTGGGGGGGGGGC-A-TTTTGTG-GTGAGGGGCGGGGG-TTT--GGGGGGGGGTTCCCATT-GAG-TTCTTGGGGT-GGCGGCCGGGGGCATTTT---AGTACTACTAGGGGGG----TGGGG----AGGGG-T-CAC--ATTTGGGGGG----CGTTTCA--TCTTG--ACGGGGTGGGGGATTTCGGGCGCTGGCTATTTTGGGG---GGGCGGATT-TTTGGGGGGCGGCG--GATTTGGGG------------------GGGCA-TTGG-CGGGCTGGCTTCCC-ATT-GGGCGCTCCTTGGGTGGCGGGGTTACTT--TAGTA-TCTATA-GGGGG-GT--AGGGGGGGGTGCTGTAAA--CTT--GGGACAGGGGGG-ATTTT----GACGGGCGGCGGCCGGCCTTTGCGGGGGCG--------------GTTTGGGGGGCGGGGGTTC-CTATTGGGT--CTTGGGGGCGGGGGGAGATTTTTGG------TGGGGGGGATTT-TGGGGCGGCTTTG---GGGGGGGCGTTTGGCGGGCGGGGTTCC-A-TTGG-GTCC--TT-GGGGGGGGGGGGCCATTTT--AGATACCTA-TAG--TGGGGATGGCGGGAGGG-------GGGCAC---------TGC--A--TTGGGGCGGGGCG--------------------------------------------------TTGTCCTG--TTG--ATACTGATTTGCAG--GG-GTG--CACTG-TC-TGAT-CACAC-TG----CCCCCA--TTTCCCCCCCCCTCCACCA--CCCTAAATT--ACCAGCC-CCC---------CCGCCCATCACT-------CGCCTT-C-GGCCC-GGAT-CCCCTCCCC--CCGGC--GGACC---CCCCCC-AAATT--TGGG-GGCTGCCCCCAGAGACACGCATTGAGG-C-GA--TTCCCAA---CGCC-TACT-CAGGCTTTGCTGCCCCCCCACCCC------------------TCTTACT-GCCT-GC-AGCCCTGCCCCGAAG-CG--ACCTGG-AT-----------AACCTTTGCCGTTT---GCCTGCA---------GCC-AT-GC-GG---T-GC-TGAAGG---CT----GCGCGGACC---CCCCCGGACCG-GCGA---CCCCCCCCTT-ATG-A-GC-ATCGC-GACC--CCCCCCAATTGGGAGCCTGA-GTTG--AAGGAGCTGCCTG----GAGGAGGC-CGGCCG-CAT-ACGGTGGCGGCG-GGATT-GCGTTGGCGG---CGG-CTGCCG-GAG---CT--TG---TGGGGGGG----TGCGTTGT--GGGC-GGAAGGGG-TGGGTGGGG-TGTTAAGGGCGTGGGGGCGCGGGGTGAGG-AGTGGTGGGAGGC---GGGT--GGGGG--AGCA-AGAACGTGGGGG-TGGGGG--------GGGATGCGAC-----GCAGCTGGCG--ACA-ATG-GAG-ATC-TTGAGA---TGAAGAGCGA-----TGTT----GGTCAA--TTGGGG-TGT-TG-TAGT-CATTGG---GGTCCA-GT-GGGGCGTGTTGGCGG-TCATT------------GGGGTCAAT-G-GG-GC-AT----GGGGCATGGGG--T--CAA-T---GGGGT-C-AATGGGG-TCA--ATGGGCGACAAAT--GGCGGAGGAGGTCA-A-TGCGGGACA-GA-G-A--G-AC--TTGGGTGGTGTCAA-TGG--GGCCA--TT---GGGA--CAATG--GGGCC-ATTG--GGGACAGGTTGGGTGTCAAATGGGTGGTCAGATGA-GGAC--ATTGCCGGCC--GTC-AATGCGGA--CG--TG-CGGGTCA-
>SRR2028105.89712 length=2326 strand (-)
-----------------------------------------------------------------------------------------------------------------------------------------------------------------------------------------------------------------------------------------------------------------------------------------------------------------------------------------------------------------------------------------------------------------------------------------------------------------------------------------------------------------------------------------------------------------------------------------------------------------------------------------------------------------------------------------------------------------------------------------------------------------------------------------------------------------------------------------------------------------------------------------------------------------------------------------------------------------------------------------------------------------------------------------------------------------------------------------------------------------------------------------------------------------------------------------------------------------------------------------------------------------------------------------------------------------------------------------------------------------------------------------------------------------------------------------------------------------------------------------------------------------------------------------------------------------------------------------------------------------------------------------------------------------------------------------------------------------------------------------------------------------------------------------------------------------------------------------------------------------------------------------------------------------------------------------------------------------------------------------------------------------------------------------------------------------------------------------------------------------------------------------------------------------------------------------------------------------------------------------------------------------------------------------------------------------------------------------------------------G-GT--AGGGGGGGG-----TAAA--CTT--GGGACAGGGGGG-ATTTTT---GGGGGGCGGGGGC-----TTT-GGGGGCGG--------------TTTGGGGGGGG----TTCC-CATTGGGTC--CTTGGGGGG-------GAGTTTT-G------GGGGGGGGATTT-TGGGG---CTT------GGGGGGCGTTT--------GGTTTCC-A-TTGG-GTCC--TT------GGGGGGGGCATTTT--AG-TACCTA-TA---GGGGGATGGGG--AGGG-------GGGCAC---------TCC--A--TTGGG--GGGGCG--------------------------------------------------TTGTCCTG--TTGG-ATAC---TTG--AGA-GG-GTG--CACTG-TC-TGAT-CACAC-TGA-CCCCCCCA--TTCCCCCCCCCCACCA-----CCCTAAATT--A-CAGCC-CCC---------CCCCCCATCACTC------CGCCTTTTCGGCTCCGGAT-CCCCTCCC---CCGGC--GGACCC--CCCCCC-AAATT--TGG--GGCTG--CCAGAGC-AACGA-TTGAGG-C-GA--TTCCAA----CGCC-TACTGCAGGCTTTG-----CCCCCACCCC------------------TCT-ACT-GCT--GC-A--GCTG--CG-AAG-CG--ACCTGG-ATTTTTTTTTTTGTACCTTTGCAGTTT---GC-TGCA--------AGCC-ATGGC-GG---T-GC-TGAAGGG--CT----GCGGGGACC---CCCCCGGACCG--GGA---CCCCCCCCTT-ATG-A-GC-ATCGC-GACC-CCCCCCCAATTG-GAGCCTGA-GTTG--AAGGAGCTGCTG-----GAGGAGG--CG-CCG-CAT-ACGGTGCGG----CGATG-GCGTTGGGG----CGG-CTGCGG--AG---CTG-TG---TGGAGGGG---GTGG-TTGT--GGGCTGGAA-----GGGGTGGG--TGTTAAGGG-TGGGGGG-------TGAGG-AG-GGTGGG------GGGGTGGGGGGG--AG-A-AGAACGTGGGGG-TGGG----------GGGATG-GGG-----ACAGTGGGG---ACA-ATG-GAG-ATG-TTGAGA---TGAAA-GCGA-----TGGTGTG--GTCAA--TTGGG--TGT-TG-TAGT-CATTG----GGGTCA-GTGGGGG--TGTTGGGG--TCATT------------GGGGTCAAT-G-GG-CC-ATTGG-GGTCAATGGGG--T--CAA-T---GGGGT-C-AATGGGG-TCA--ATGGG-GACAA-T--GGGG--T-----CA-A-TGGGG-ACA-GA-G-A-GG-AC-ATTGGGG----TCAA-TGG--GGCCA--TT---GGGA--CAAT---GGGCC-ATTG--GGGACAG--TGGGG-TCAAT--GG-GGTCAGAGA--GGAC--ATTGGG------GTC-AATGGGGA--CG--TT-GGGGTCAA
>SRR5444482.73706 length=7299 strand (-)
GCCCCC-----ATATGA-CCCC--ATT--CGCCCCCCC-ATATA-CCCCCCCCATAATCA---CCCCCATACGCCC------CCCCCATATAACCCCC----T-CTT-ATGAACCCCCC-ACTCGC----CCCCCATAACCCC---TTCTA-----A-CCCTT-------CCCCCCCA----------CAGCCCCCC---ATGGCCTTCCCCGGTC-CGCTGCC-----TTGT-GCT-CTG-CTATGG-CTGT-GGCTGC----G-TTGGCG-AAGG-TGGGGG---GGGGGGCGGGG--------CGCTGCGTTGGGGGGGGGGC------GCTG-TGGG-TCGCCTTTT-------------CCCCCCCCCCACCGTCCCCC----CGGGC--T-GAAAA------CTACGGGCGGTA---------TGCG-CGGA-G--CTG-----CGAACCC--TC--A-GCGCG-CGG-T-CGGG---A-TGTG------AAGG----TCCAGGGGGGGGGGGGATTTTGGGGGGGGG---GGCTTTTGGGGG-AGG-TT--CCCA-TTGG---TC-A-TTGGGGGG--A---GTTTTGGGGGGG----ATTTTGGGGGG--------------CGTTTGGGGGGG----------TTTTTGAGGGGGG--GCTTTGGGGG----------C-T--GGGGGGG------ATTTTTT---GGGGG----CTT-----------GGGGGGC-GTTT-------GGGGGGGGGTTCC--ATTGG-GTC----TTGGGGG---GAGTTT---GGGGGGGGATTTTT-G----AGGGGGGG----TT-GGGG---------CCCTT-TG-AGT-----GGGGGTTCC-----TTGG--TT-TT--GGGGGGG---AGTT----------GGGAGGGACT---TGGGG-----CGGGGGCTTTGGT-----GGGTTTGGGGG----GTTCC--------TTGGG-TCC-TTGGGG--AGTTTATTTACTATCT--------------AT--AGGGGGTTC----GG-AGGGGGG-CA---C-CT---------GGGGGGGGGGATTT--GGGGGG-------TCAT-CTTGGGGGG-GTT--GGG------GGTT-CCCA-----T--GGGTCCA----------------------CCT---------------------------------------------------------------------------------------------------------------------------------------------------------------------------------------------------------------------------------------------------------------------------------------------------------------------------------------------------------------------------------------------------------------------------------------------------------------------------------------------------------------------------------------------------------------------------------------------------------------------------------------------------------------------------------------------------------------------------------------------------------------------------------------------------------------------------------------------------------------------------------------------------------------------------------------------------------------------------------------------------------------------------------------------------------------------------------------------------------------------------------------------------------------------------------------------------------------------------------------------------------------------------------------------------------------------------------------------------------------------------------------------------------------------------------------------------------------------------------------------------------------------------------------------------------------------------------------------------------------------------------------------------------------------------------------------------------------------------------------------------------------------------------------------------------------------------------------------------------------------------------------------------------------------------------------------------------------------------------------------------------------------------------------------------------------------------------------------------------------------------------------------------------------------------------------------------------------------------------------------------------------------------------------------------------------------------------------------------------------------------------------------------------------------------------------------------------------------------------------------------------------------------------------------------------------------------------------------------------------------------------------------------------------------------------------------------------------------------------
>SRR5444483.115896 length=19302 strand (+)
GCCCCCCCC--ATATGACCCCCCCATT--CGCCCCCCCAATATAAC--CCCCCATATA-CCCCCCTCCATAGCCCC-----CCCCCCATATAACCCCCC---T-CTT-ATGACCCCCCCCATACGC----CCCCCATAACCCCC--TTCTA-----A--CCTT----CCCCCCCCCCA----------CAGCCCCCCCCCATGGCCTTCCCCGTCC--GCT-CC----TTTGTTGCT-CTG-CTATGG-CTTGTGGCTGC---AG-TTGGCGGA-GGGTGGGGG-GGGGGGGGCGGCG---------CTTGCGTTGGGGGGGGG-C------GCTG-TGG--TCGCCTTTTT--------CCCCCCCCCCCCCCACCGTCCGCCCCCCCGGGC--TTGAAAAAA----CTACGGGCGG-A---------TGCG-CGGA-GT-CTGAA-GCCGAACCC--TC--AGTCGCG-CGGCT-CGGGG--A-TGTG------AAGG-AA-GGGGGGGGGGGGGGGAATTTTGGGGGGGGGG--GGCTTTGGGGGG-AGGGTTTTCCCA-TTGGG--TC-A-TTGGGGGGGGA---GTTTTGGGGGGGG---ATTTTGGGGGGGGGGGG--------CGGTTTGGGGGGGGG---A-TTTTTTTGAGGGGGG-GCCTTGGGTGGGGGGGGGGGGCCTTTGGGGGGGGG----ATTTTTT-GAGGGGGGG--CTTT-------GGGGGGGGGC-GTTT-----GGGGGGGTGGTTTCCC--TTGG-GTCC--ATTGGGGG-GGGAGTTTGGGGGGGGGGGATTTTTTG----AGGAGGGG--CCTTTGGGGGGG-------CCTT-TG-AGTGGGGGGGGGGTTCCC-A-TCTGGGGTTCTT-TGGGGGGTG--AGTTT------GGGGGGGGGGGCT---TTGGGG---GCGGGGGCTTTGGGGGG--GGGTTTGGGGGG---TTTCCC------ATTGGG-TACCTTGGGG--AT-GGGGG--TTA-CT-TTTACT-AT-CT-AT--AGTGGTTTC----GGGAGGGGGG-CAC-AC-CT---------GGGGGGGGGAATTTTTGGGGGGGG-----TCAT-CTTGGGGGGGGTT--GGG----GGGGTTTCCCA----TT-GGGGTCCT----------------------TGGG---GGGGAGTT-AGGGGGGG--TTCCC--ATTGGTTT-CTGGGGGGGGG----TA-TTTTCAGTA-TCTATA---GGGGGAT--GGGGGGGGGAAACTTGGGGGGGGG-----CACAC-TGG--------GGGGGAGACGATTTGGGGGGGGG--CA---TT-GGGGGCGG---CGGTTTTGGGGGGCGGGTTTTCCC-A--TTGGTT---CCCT----------GGGGGGGGGGCATTTT-AGT--ACCT-ATA--GGCGAAGGAAT------------------GGGGGGGGGGGGACATTT-------GGGGGGGAGC-ATC-TTGGAGGGGGGG-------A--A--CTTA--GGGGGTTTACTT-TTGGGGGGGGGG---CAA------TTGGGGGGGGG-C-ATTC-----------AGAGGGGGG-----TTCC--A-TTGGG---TCCTTGGGGGGGG-----GGTTAATT--TAGTTT---CTATAGGG-----GGGTGGGG-AGGGG-----ATC-ACAATT----TGGGGGGGTCACTTTTGATGGGGGGGGGG---TTTGGGG-------------GGCCATTTT---GGGGGGGAAGGATTT---GGGGGGGGCGTTTTGGGGGGGGGGTTCCCATT-GGG--------T-C-TTGGGGGG--GGGGGTATTTT--AGTTCC--TATGGGGGGGGGA---CAC--CTTGG--GGGC---GCTTTAATGGGGGGGGC-ATTTTGGTG-GAGGGGGGGG-----TTT-GGGGGGGTGGTTCCCATTCGAG-TTCTTGGGTGGGGGGGGAGATTTCA--------GT-CCTATAGGGGGG----TGGGG----AGGGGGT-CAC--ATTTGGGGGG---CCG--TCA--TCT-GTGACGGGGGGGGGGATTTGGGGGG----CTATTTGGGGGG----GCGGATT-TTGGGGGGGG--CG--GATTTTGGGGGG---------------GGGCAATTGG-C--GGGGGCTTCCC-ATT-GGG-TCC--TTGGGGGG-GGGG-TACTT--TAGTA-TCTATACGGGGG-GTT-AGGGGGGGGGG---TAACAACTT-GGGGACAGGGGG--ATTTTT---GGGGGGCGGGGGC-----TTT--GGGGCGG--------------TTTTGGGGGGGGG--TTCC-CATTGGGTC---TTGGGGGGG------GAGTTTTTG------GGGGGGGGATTTTGGGGGGGGCTTTT---GGGGGGGCGTTT-GGGGGGGGGTTCCC-A-TTGG-GTCCCCTT--GGGGGGGGGGGGCATTTT-CAGTAACCTAATA----GGGGATGGGA--AGGG-------GGGCAC---------TCCC-A--TTGGG-GGGGGCG--------------------------------------------------TTGTCCTG-TTTGG-ATAC---TTG--AGA-GG-GTG--CACTG-TC-TGATCAACAC-TGA-CCCCCCCA--TTCCCCCCCCCGCCCACCA--CCCTAAATT--A--AGCCTCCC-------------CCATCACTCC-----CGCCTTTC-GGCTCCGGAT-CCCCTCCCCCCCCGGC--GGACCC--CCCCCC-AAATT--TGGG-GACTG---CAGAGC-AACGATTTGAGG-C-GA-TTTCCAA----CGCC-TACTGCAGGCTTTG----CCCCCCACCCC------------------TCT-AC--GCT--GC-A--GCTTG-CG-AAG-CG--ACCTGG-AT-----------AAC-TTTGCAAGTTTT-GA-TGCA-------AAGCC-ATG-C-GG---T-GCCTGAAGGG--CT----GCGGGGACC---CCCCCGGAC-G--GGA---CCCCCCCCTTTATG-A-GC-ATCGC-GACC--GCCCCCAATTG-G--CCTGAAGTTG--AAGGAGCTGCTG-----GAGGAGG--CG-CCG-CAT-ACGGTGGCGG---CGATG-GCGTTTGGGG---CGG-CTGCG--GAG---CTG-TG---TGGAGGGG---GTGG-TTGT-GGGGCTGGA-GGG---GGGTGGGG-TGTTAAGGGGTGGGGGGGGGG---TGAGG-AG-GGTGGGGG----GGGGTGGGGGGG--AG-A-AGAAAGTGGGGGGTGGGGG--------GGGATG-GGG-----ACAGTGGGGG--ACA-ATGGGAG-ATG-TTGAGA---TGAAA-GCGA-----TGGCTGT-GGTCAA--TTGGGG-TGT-TG-TAGT-CATTG----GGGTCA-GTGGGGG--TGTTGGGGTCTCATTC-----------GGGGTCAATGGGGG-CC-ATTGG-GGTCAATGCGCGGTACCAA-T--GGGGGT-C-A-TGGGG-TCA--ATGGG-GAAAA-T--GGGGG-T-----CA-A-TGGGG-ACA-GA-G-AAGG-AC-ATCTGGGCGC-TCAA-TGG--GGC-A--TT---GGGA--CAATG--GGGCC-ATTT-GGGGCCAG--TGGGG-TCAAT--GG-GGTCAGAGA--GGAC--ATTGGG------GTC-AATGGGGAAACGCTTT-GGGGTCAA
>SRR5444484.136481 length=16476 strand (+)
--CCCCCCC--ATATGACCCCC-CATT--CGCTCCCCCAATATA-C---CCCCATATA---CCCCCTCATACGCCC---------CCATATAACC-------TCCTTTATGACCCCC--AATAACG--CCCCCCCATAACCCCC--TTCTA-----A-CCCTT-----CCCCCCCCCA----------CAGCCCCCCCC-ATGGC-T-CCC-GTCC--GCTGCC----TTTGT-GCT-CTGGCTATGGGCTGT-GGCTGC---AGTTGGGCG-AAGG-TGGGGG-GTGTGGGACGGCG---------C--GCGTTGGGGGGGGGGGC-----GCTG-TGGG-TCGCCTTTT-------CCCCCCCACTCCCCCCGACGTCCCC-----CGGGC--T-GAAAA------CTTCGGGCGG-A---------TGCG-CGGATGTTCTGA--GCCGAACCC--TC--AGGCGCG--G-CT-CGGGG--A-TGTG------AAGGCAAAGGGGGGGGGGGGGGGGATTTTTGGGGGGGGGG-GGCTTT-GGGGG-AGG-TT---CCA-TTGGG--TC-A-TTGGGGG---A---GTTT-GGGGGGGG---ATTTTGGGGGGGGGGGGGG------CGTTGGGGGGGGGG----A--TTTTTTGAGGGGGGGGCCTTTGGGGGGG--------C-TTTGGGGGGGG-----ATTTTTT-GAGGGGGGG--CTTTT-------GGGGGGGGC-GTTT--------GGGGGGGGTTCCC-ATTGG-GTC---ATTGGGGG--GGAGTTTGGGGGGGGGGGATTTTTTTTGTGAGGGAGGG---CTTTGGGGGGG------CCTTCTTG-AGTGGGGGGGGGGTTCC--A--TTGGG-TTCTT--GGGGGGG---AGTTT--------GGGGGGGGACT---TTGGGG--GGC-GGGGCTT-GGGGGG--GGGTTGGGGGGG---GTTCC-------ATTGGTGTC--TTGGGGG-AGGCGGG----T--CT-TTTACT-AT-CT-AT--AGGGGTGTC----GGGAGGGGG--CATCA--CT-------GGGGGGGGGGGGATTT--GGGGGGGG-----TCAT-CTTGGGGGGG-TTGGGGG-----GGGTTTCCCA----TT--GGGTCCT----------------------TGGG--GGGGGAGTTTAGGGGGGG--TTCCC--ATTGGTTT-CTGGGGGG-------TA--TTTTAGTA-TATATA---GGGGGAT--GGGGGGGGGAAACTTGGGGGGGGGG----CACACCTGG-------GGGGGGAGACGATTTGGGGGGGGG--CA---TTGGGGGGCGG---CGTTT-----GGGGGGCGGTTCCC-A--TTGGGT----CCT----------GGGGGGGGGGCATTTT-AGT--ACCT-ATA--GGGGGATGGGG-----------------------GGGGGGGACATT-------GGGGGGGGAGC-ATC-TTGGAGGGGGGG-------A-AA--CTTA--GGGGGTTTAGT--TTGGGGGGGGG----CAG------TTGGGGGGGG--C-AT-CTC---------AGAGGGGGG-----TTCC--A-TTGGG---TCCTTGGGGGGGG-------GTAATT-TTAGTT----CTATAGGG-----GGGTGGGGCGGAC-------TCTACA-TT--GGGGGGTGGTTCACTTTTGATGGGGGGGGGG----TTGGGGG------------GGCCATTTT-----GGGGGGAG-ATTT----GGGGGGGCGTTTGGGGGGGG---TTCCCATT-GGG--------T-CCTTGGGGGGGGGGGGTTAATTTT-AGTTC---AAT-GGGGGGGGG---C-C--CTTGG--GGGG---GC-TTTGGGGGGGGGTC-A-TTTTGTGCGAGTGGGGGGG---TTTT---GGGGGGGGGTCCCATT-GATGTTCTTGG-T-----GGGGGGGGGCATTTT---AGTACTCATAGGGGGG----TGGGG----AGGGG-T-CAC-TATTTGGGGGG----CG--TCA--TCTTG--ACG---GGGGGGATTTGGGGGGG---CTATTTTGGGGG--GTGCGGATT-TTGGGGGG----CG--GATT-GGGGGG----------------GGGCA-TTG--CGGGGGGGCTTCCGCATT-GGG-TCC--TTCGGGGGGGGGGGTACTT--TAGTAATCTATA-GGGGG-GT--ACGGGGGGGG----TAA---CTT-GGGGA--GGGG---ATTTTT----GGGGACAACGCGGAAGACAGACCTCTTCGCAGAGAGCAGGGCATTTAGCGGGGGGGG-TTCCACATTGGGTC--CTTGGGGGGG------GAGTTT--G-------GGGGGGGATTTGGGGCGGGGCTTTT----GGGGTGCGTTT--GGGGGGGGTT-CC-A-TTGG-GTTCC-TT--GGGGGGGGGGGGCATTTT--AG-TACCGTATA----GGGGATGGGG--AGGG--------GGGCC---------TCC--A---TGGG-GGGGGCG--------------------------------------------------TTGT--TG--TTGG-ATATC--TTG-AAGA-GG-GTG--CACTG-TC-TGAT--ACACCTGACCCCCCCCA---TCCCCACCCCCC--AC-AC-CCCTAAAATT-A--AGCCGCCC---------CCCCCCATCACT-------CGC-TTT--AGCTCCGGAT-CCCCTCCCC--CCGGC--GGAACC---CCCCC--AATT--TGGG-GGCTG---CAGAGC-AACGA-TTGAGG-C-GA--TTC--A----CGCC-TACTGCAGGCTTTG-----CCCCCACCC-------------------TCTAACT-GCT--GC-A--G-TG--CGAAAG-CG--ACCTGG-AT-----------AA---TTGCAGTTT---GC-TGCA---------GCC-ATGGC-GG---T-GC-TGAAGGG--CT----GCGGG-ACC------CCGGAC-G--GGA-------CCCCTT-ATA---GC-CTCGC-GCCCTCCCAG---ATTGGCGGCCTGA-GTTG--AAGGAGCTGCTG-----GAGGAGG--CGGCCG-CAT-ACGGTGGCGG---CGATG-G-GTTGGG-----CGG-CTGCG--GAG---CTG-TG---TGGAAAGGGGGGTGG-TTGT--GGGCTGGAACAGGGGGGGTGGG--T-TTAAGGGGTGGGGGGGGGG---TGAGG-AG--GTGGGGG-----GGGTGGGGG--AAAG-A-AG----TGGGGG-TGGGGG--------GGGATG-GGG---AAACAGTGGGG---ACA-ATGAGA--ATG-TTGAGA---TGAA--GCGA-----TGGTGTG-G-TCATTTGTGGG--TGT-TG-TAGT-CATTG---GGGGTCA-GT-GGGG--TGTTGGGG--TCATT------------GGGGTCAAT-GGGG-CC-ATTGG-GGTCAGTGGGG--T--CAA-T---GGGGT-C-AATGGGG-TCA--ATGGG-GACA--T--GGG---T-----CA-A-TGGG--ACA-GT-ATGAGGACC-ATTGGGG----TCAAGTGG--GGCCTA-TT---GGGA--CA-TG--GTGCC-ATTG--GCGACAG--TGGGG-TCAAT--GG-GGTCAGAGA--GGAC--ATTGGG------GTC-AATTTGGGGACG--TT-GGGGTCAA
>SRR5444483.115896 length=19302 strand (+)
GCCCCCCCCCAATAT-ACCC----A------CCCCCCCAATCAAACGCCCCCCCCA------CCGCCCATAACAGCCCGCCCCCCCCATATAACCCCCC---TCCTT-ATGACCCCCCC-ATACGC---CCCCCCATAACCGCCCCTTCTA-----ACCCCTT-----CCCCCCCCCA----------CAGCCCCCCCC-A-GGCCTTCCCCGTCC--GCTGCATGCCTTTGT-GCT-CTGGCTATGG-CTTGTGGCTGC---AGTTGGGCG--AGG-TGGGGG----GGGGGGGGCG---------CTGGCGTTGGGGGGGGGGC------GCTG-TGGG-TCGCCATTTT------CGCCCCCCCCCCCCCCACCGTCCCCC----CGGGCC-T-GAAAAA-----CTACGCGCGGCCGCGGCGGATTGCG-CG-A-GT-CTG---GCCGAACCC--TCCCAAGCGCG-CG-CT-CGGGG------TG----GAAAG-CA---TGGGGGGGGGGGGGGATTTTGGGGGGGGGG--GGCTTTTGGTTGGAGG-TT--CCCA-TTGGG--TCCA-TTGGGGGGGGA---GTTT-GGGGGGGGGG-ATTTTTTGGGGGGGGGGGG------CGTTTGGGGGGGGG----A-TTTTTTGAAGGGGGGGGCCCTTTGGGGGGGG------CTTTTGGGGGGGGG----ATTTTT--GAGGGGGGG--CTTT---------GGGGGGGC-GTTT-----GGGGGGGGGGTTTCCC-ATTGG-GTC---ATTGGGG---GGAGTTTTGGGGGGGGGGATTTTTTTT---GGGGAGGGG--CTTTGGGGGGGGGG---CCCTTTTG-AGT--GGGGGGGGTTCCC-A-TTTGG--TTCTT--GGGGGGG---AGTTT-------GGGGGGGGGACT---TTGGGGG---C-GGGGCTTTGGGG----GGGTTTGGGGGGGG-GTTCCCA-----ATTGG--TCC-TTGGGGG-AG--GGGG---TA-CT--TTACT-AT-CT-AT---GGGGGTTC----GGGAGGGGGGCAAC-AC-CTGGGGG-TTTT-GGGGGGAAATTTTGGGGGGGGG----TCCAATCTTGGGGGGGGGTTTGGG---GGGGTTTTCCCA----TT-GGGTTCCT----------------------TTGGGGGGGGAAGTTTAGGGGGGG--TTCCC--ATTGGGTTTCTGGGGGGGGG----TA-TTTTTAGTA-TCTATA---GGGGGAT---GGGGGGGGAAACTTGGGGGGGG------CAACACTGG-------GGGGGGAGACGATTTTGGGGAGGGGGCA---TTGGGGGGCGG---CGGTTTTTGGGGGGGCGGGTTTCCCA--TTGGGT----CCT----------GGGGGGGGGGCATTTT-AGT--ACCT-ATA--GGGGGAATGGG--------------------GGGGGGGGGGACATTTT-----GGGGGGGGAGC-ATC-TTGGAGGGGGG--------A-CA--CTTA--GGGGGTTTTATT-TTGGGGGGGGGG---CA-------TTGGGGGGG---C-ATTC-----------AGAGGGGGGG----TTCC--ACTTGGG---TCCTTGGGGGGGG-------GTAATT-TT-GTT-C--CTATAGGG-----GGGTGGGGGAAGGGG----ATC-ACATTT---GGGGGGGGGTCACT-TTGATGGGGGGGGGG----TTGGGGG------------GGCCATTTTTT--GGGGGGGAGGAATTTT-GGGGGGGGCGTTTGGGGGGGGGG-TTCCCATT-GGG--------T-CCTTGGGGGGG-GGGGGTATCTTT-ACT------AT-GGGGGGGGG---CACAACTTGG--GGGG---GC-TTTTGGGGGGGG-C-A-TTTTGTG-GAGGGGGGG-----TTTT--GGGGGGGGTTTCCCATT-GAGTTTCTTGG-T------GGGGGGGGCATTTTAAAAGTACCTATAGGGGG-----TGGG-----AGGGG-T-CAC--ATT-GGGGGG----CG--TCA--TCTTG--A-GCGGGGGGGGATTTGGGGGGGG-CCTATTTTGGGGG--GGGCGGATT-TTGGGGGGG---CG--GATTTGGGGGG----------------GGGCA-TTGG-C--GGGGGCTTCCC-ATT-GGGGTCC--TTGGGGG--GGGG-TACTT--TAGTATGCTATAGGGGGG-GT--AGGGGGGGGG----TAAA--CTT-GGGGACAGGGGGG-ATTTT----GGGGGGCGGGGGC-----TTT--GGGGCGG--------------TTGGGGGGGGG----TTCC-CATTGG-TC--CTTGGGGGGG------GAGTTT--G------GGGGGGGGATTTTGGGGGGGCCTTT------GGGGGCGTTTTGGGGGGGGTTTCCC-AATTGG-GTCC--TT--GGGGGGGGGGGGCATTTT--AG-TACGCTATA---GGGGGATGGGG--AGGG--------GGCAC---------TCC--A--TTGGG--GGGCCG--------------------------------------------------TTGTTGT---TTGG-ATAC---TTG--AGA-GG-GTG-CAACTG-TC--GAT-CAGCACTGA--CCCCCCA--TTCCCCCCCCCCCCCACCA-ACCCTAAATTAGA-CAGCCCC-----------CCCCCCATCACTC------CGCCTTTC-GGCTCCGG-T--CCCTCCCC---CGGC---GAACC--CCCCCCCAATTTTTTGGGGGCTTG---CAGAGC-AACGA-TTGAGG-C-GA--TTCCCAA---CGCCCTACTGCAGGCTTTG-----CCCCCCCCCC------------------TCT-ACT-GCT--GC-A--GCTG--CG-AAG-CG--ACC-GG-AT-----------AACCTTTGCAGTTT---GC-TGCA--------AGCC-ATGGC-GG---T-GC--GAAGGG--CT---GCCGGGGACC-----CCCG-ACCG--GGA-CCCGCCCCCCTT-ATG-A-GC-ATCGC-GACCCCCC----AATTG--AGCCTGA-GTTG--AAGAAGGAGCTGCT-GGAGGAAGG--CG-CCG-CATAACGGTGGCGG--GCGATGGGCGTTGGGG----CGGCCTGCG--GAG---CTG-TG---TGGAGGGG---GTGG-TTGT-GGGGCTGGAAGGG---GGGTGGGGTTGTTAAGGG-TGGGGGGGGG----TGAGG-AG-GGTGGGGG-----GGGTGGGGGG---AGAA-AGAACGTGGGGGGTGGGGGG-------GGGATG-GGG----ACAAGTGGGGA--ACA-ATG-GAG-ATGTTTGAGA---TGAAAGGCGA-----TG-TGTG-G-TCAA---TGGGG-TGT-TG-TAGT-CATTG-----GGTCA-GT-GGGG--TGTTGGGG--TCATT------------GGGGTCAAT-GGGG-CTCATTGG-GTTCAATGGG---T--CAATT--GGGGGT-C-AATGGGG-TCA--ATGGG-GACAA-T--GGGG--T-----CA-A-TGGGG-ACA-GA-G-A-GG-AC-ATTGGG-----TCAA-TGG--GGCCA--TT---GGGA--CAATG-GGGGCC-ATTG--GGGACAAG-TGGGG-TCAAT--GG-GGTCAAGAGA-GGAC--ATTGGGG-----GTC-AATGGCGA--CG--TT-GGGGTCAA
>SRR5444487.129698 length=21251 strand (-)
-----------------------------------------------------------------------------------------------------------------------------------------------------------------------------------------------------------------------------------------------------------------------------------------------------------------------------------------------------------------------------------------------------------------------------------------------------------------------------------------------------------------------------------------------------------------------------------------------------------------------------------------------------------------------------------------------------------------------------------------------------------------------------------------------------------------------------------------------------------------------------------------------------------------------------------------------------------------------------------------------------------------------------------------------------------------------------------------------------------------------------------------------------------------------------------------------------------------------------------------------------------------------------------------------------------------------------------------------------------------------------------------------------------------------------------------------------------------------------------------------------------------------------------------------------------------------------------------------------------------------------------------------------------------------------------------------------------------------------------------------------------------------------------------------------------------------------------------------------------------------------------------------------------------------------------------------------------------------------------------------------------------------------------------------------------------------------------------------------------------------------------------------------------------------------------------------------------------------------------------------------------------------------------------------------------------------------------------------------------------------------------------------------------------------------------------------------------------------------------------------------------------------------------------------------------------------------------------------------------------------------------------------------------------------------------------------------------------------------------------------------------------------------------------------------------------------------------------------------------------------------------------------------------------------------------------AAGGACCC--CCCCCC--AATT---GGG--GCTG---CAGAG--AACGG-ATGAGG-C-GA--TTCCAAAAACCGCC-TACTGCAGGCTTTG----CCCCCCACCCC------------------TCT-ACT-GCTTTGCCA-GCCTG--CG-AAG-CG--ACCTGAGAT----------AAAACTTTGCAGTTT---GC-TGCA---------GCCGATGGC-GG---T-GC-TGAAGGG--CT----GCGGGGACC---CCCCCGGAC-G--GGA---CCCCCCCCTT-ATGCA-GC-ATCGC-GACC--CCCCCCAATTT-GAGCCTGA-GTTG--AAGGAGCTGCTG-----GAGGAGG--CG-CCG-CAT-ACGGGTGCTG--GCGATG-GCGTTGCGGG---CGG-CTGCG--GAG--GCTG-T----TGGAGGGG---TTGGTATGTTGGGGCTGGAAGCGGGGGGGTGGGG-TGTTAAGGCGGTGGGGGGTGA---GGAG-----GGTGGGGG---GCGGTGGGGGGG-AGAGGAAAGAACAGTGGCGGTGGGG---------GGGATG-GGG----AACAGTGGGG---ACA-A-G-GAG-ATGTGCAAGA---TGAAA-GCGA----ATGGTGCTGGTCCAA---TGGGG-TGT-TTATAGT-CATTG---CGGGTCA-GTTGGCGGGTGTTGGGG--TCATT-------------GGGTCCAATGGGG-CC-ATTGG-GGTCAATGGG---T--CAA-T--GGACGT-C-AATGGGG-TCA--ATGGG-GACCAAT--GGGG--T-----CA-ATTGGG--ACA-GACG-A-GG-ACCATTGGGG----TCAAATGG--GGCCA--TT---GCGAAACAATG----GCC-ATTG--GGGACAG--TCGGGGTCAAT--GG-GGTCAGAGA--GGAC--ATTGGGG-----GTC-AATGGG-A--CG--TTCGGGGTCCA
>SRR5444494.99797 length=29365 strand (-)
-CCCCCCCC--ATATGAACCCCCCCTTC-GGCCCCCCCAATATAGAACCACCCCCAACA-CCCCCCCATTACGCCC------CCCCCATATAACCCCCC---T-CTT-ATGACCCCCCCAATACGC---CCCCCCCTACCCCC----TCTA-----ACCCCCGT----CCCCCCCCCA----------CAGCCCCCCCCCATGGGCCTTCCCGTTCC-GCTGCG----CTTGT-GCT-CTG-CTATTGGCTGGTGGCGGT-G-AG-TTG-CG-AAGG-TGGGGG-----GGGGCGGC-----------CTGCGTTGGGGGGGGGGGC-----GCTTGTAGGGTCGCCTTTT-------CCCCCCCCCCCCCCCCACCGTCCCCCCC--CGGGC--T-GAAAAAA----CTACGGGCGGGC----------G-G-CGGAGAT-CTGA--GCCGAACCCA-TC--A-GCGCGACGGCT-CGGGG--A-TGTG-------AGGCAAGGGGGGGGGGGGGGGGGATTTTAGGGGGGGGGG--CCTTCTGGGGG-AGGGTTTTCCCA-TTGGG--TC-ATTTGAGGGGGGA---CTTT-GGGGAGGGGG-ATTTTGGGGGGGGGGG---------CGTTTGGGGGGGGGG---A--TTTTTTGAGGGGGGGGCCTTTGGGGGG---------C-TTTGGGGGGG------ATTTTTT-GAGGGGGGG-ACTT--------GGGGGGGGGC-GTT--------GGGGGGGGGTTCCC-ATTGG--TC---ATTGGGGG--GGAGTT-----GGGGGGG-TTTTTTG--AGAGGA-GGGGG-CTTTGGGGGGCGGGG---CCTT-TG-AGTGGGGGGGGGTTACCC-A-GTGGGGTTTCTT--GGGGGGG---AGTTT--------GGGGGGGGACT---TTGGGGG--GCGGGGGCTTTGG------GGGTTGGGGG-----GTTCC-------ATTGAGGTCC-TTGGGG--AG--GGG----TA-CT-ATTACG-AT-CATAT-CAGGGG-TTCTGT-CGGAGGGGCGGCACCACACT----------GGGGTGGGGATTTTTGGAGG--------TCAT-CTTGGGGGG--T---GGG----GGGGTTTCCCA----TTGGGGGTCCT----------------------TGGG--GGGGGAGTTTAGGGGGGGAGTTCC---ATTGGTTT-C-GGGGGGGG-----TA--TTTTAGTA--CTATTA--GGGGGAT---GGGGGGGGAAACTTGGGGGGGGG-----CACACCGGG---------GGGGAGACGATTTGG--GGGGG-GCA---TTGGGGGGCTGG--CGTTT---GGGGGCGGG---TCCC-A--TTGGGT--CCCCT---------GGGGGGGGGGACATTTT-AGT-AACCT-AT---GGGGGATGGGG---------------------GGGGGGGAAACATT--------GGGGGGGAGCCATC-TTCTTGGGGGGGG------ACGA--CTTC--GGGGGTT-ATT--TTGGGGGGGGGG---C--------TTGGGGGGGGGGCGATTC-----------AGAGGGGG------TTCCC-A-TTGGG--TTCCTTTGGGGGGGGG--AGGGTAATT---AGTT-C--CTATAGG------GGGTGGGGGAGGG-------TCGACATTT-----GGGGGGGTCACT-TTGATGGGGGGGGG-----TTGCGAAATGGG-------GGCCATT-----GGGGGGGGAGGATTTT--GGGGGGGGCGTTTGGGGGGGGG--TTCCCATT-GGG--------T-CCTTGGGGG---GGGGGTATTTT--AGTTCC--TAT---GGGGGGG----A-T-CTTCT-----------------------------------------------------------------------------------------------------------------------------------------------------------------------------------------------------------------------------------------------------------------------------------------------------------------------------------------------------------------------------------------------------------------------------------------------------------------------------------------------------------------------------------------------------------------------------------------------------------------------------------------------------------------------------------------------------------------------------------------------------------------------------------------------------------------------------------------------------------------------------------------------------------------------------------------------------------------------------------------------------------------------------------------------------------------------------------------------------------------------------------------------------------------------------------------------------------------------------------------------------------------------------------------------------------------------------------------------------------------------------------------------------------------------------------------------------------------------------------------------------------------------------------------------------------------------------------------------------------------------------------------------------------------------------------------------------------------------------------------------------------------------------------------------------------------------------------------------------------------------------------------------------------------------------------------------------------------------------
>SRR5444495.18147 length=20587 strand (-)
GCCCGCCCCCCATATGTACCCCCCATCG---CCCCCCAATCATAA-CCCCCCCATAATA-CCCCCCCCATACGCCC-----CCCCCCAG-TAACCCCCC---T-CTT-ATGACCCCCCCATGACGC---CCCCCCATAACCCCCCCTTCTA-----ACCCCTT-----CCCCCCCCCAC--------AGAGCCCCCCCC-ATGGCCTTCCCCGTCC--GCTGCC----TTTGT-GCG-CTG-CTATGG-CTGTGGCCTGC----G-TTGGCG-AGGG-TGGGGG----GGGGGCGGCG----------CTGCGTTGGGGGGGGGGC------GC---TGGG-TCGCCTTT----------CCCCCCCCCCCCCCACCATCCCCCCC-CCGGGC--T-GAAAAAAAA--ATACGG-CGG-A---------TGCG-CGGA-GT-CTGA--GCCGA-CCC--TC--A-GCGC--CGGCT-CGGGG--ATTGTG------AAGGCAA----GGGGGGGGGGGGGATTTTTGGGGGGGGG----CTTT-GGGG--AGGGTT--CCCA-TTGG---TC-A-TTGGGGG---A---GTT--GGGGGGGGG--ATTTTGGGGGGGGGG----------CGTTTGGGGGGG------A---TTTTTGAGGGG----CCGT-GGGGGGGG-------C-TT-GGAGCTTGGGGGGATTTTTT-GAGGGGGGG--CTT----------GGGGGGGC--TTT---------GGGGGGGTTCCC-AT-GG-GTC---ATCTGGGG--GGAGTTT-GGGGCGAGGGATTTT-----GGAGGGGAGCGGGCTTTGGGGGGGGG-----CCTT----GGT-GGGGGGGGGTTCCC-A---TGGG--TCTT--GGGGGGG---AGGTTT-------GGGGGGGGACT---TTGGGGG---CGGGGGCTTTGGGGGGGGGGTGTTGGGGGGGG-GTTCCC------ATTTGGGTC--TTGGCGGGAG--GGG----TA-CT---TACTGATTCT-AT--AGGGGGTTTC---GGGAGGGGGG-CACCAC-CT---------GGGGGGGGGGATTTTGGGGGGGGG-----TCAT-CTTGGGGGG-GTT--GGG-------GTTTCC-A----TTT--GGTC-T----------------------TACT-GGGGGG--TTTAGGGGG----TTCCC--ATTGGTT--CTGGGGGGGGG----TA--TTTTAGTA-TCTATA-CGCGGGGAT----GGGGGGGAAACTTGGGGGGGG------CACACCTGG--------GGGAGGACCGATTTTG-GGGGGAGGCCA--TT-GGGGGCGG---CGTTT-----GGGGGGCGGTTCCC-A--TTG--T----CCT------------GGGGGGGGCATTT--AGT--ACCTTATA--GGGGGATGGGG------------------------GGGGGAGCATTT-------GCGGGGGAGC-ATC-TTGGAGGGGGGG-------A-CA--CTTA---GGGGTTTATT--TTGGGGAGGGGA------------TTGGGGGGGG--C-ATTC-----------AGAGGGGG------TTCCC---TTGGG--TGCCTTGGGGAGGG-----GGGTAATT-TT-GTT-C--CTATAG-------GGGTGGGG-AGGGG-----ATC-ACATT-----GGGAGGGGTCACT-TTGATGGTGGGGGGG----TTGG---------------GGCCATTTT----GGGGGGGAGG-TTT----GGGGGGGCGTTTGGGGGGGGG--TTCCCATT-GGG--------T-CCT-GGGGGG--GGGGGTATTTT--AGTTTCC-TAT--GGGGGGGG---CACA-CTTGG---------GCCTTTTGGGGGCGGGC-A--TTTGTG-GAGGGGGG--------TT--GGGGGGGGGTTCC-AT--GAG-TTCTTGGGT-------GGGGGGGCATGT----AG-ACC-ATAGGGG------TGGGG----AGGGG-T-CAC--ATTTGGGGG-----CG--TCA--TCTT---ACG---GGGGGGATTTTGGGGGG---CGATTTTGGGGG----GCGGATTTTTTGGGGGGG--CG--GATTTGGGGG-----------------GGGCA-TTG--C-GGGGGGCTTCCC-ATTTGGG-TC---TTGGGGGG-G----T-CTT-TTAGTAATCTATTAGGGGG-G---AGGGGGAGG-----TAAA--CTTTGGGGACAGGGGG--ATTTATT--GGGGGGCGGGG-C-----TTT-GGGGGCGG--------------TATTGGGGGGG----TTCC-CATTGGGTC--CTTGGGGGG-------GAGTTT--G------GGGGGGGGATCT-TTGGGGG-CTT--TGGGGGGGGGCGTCT-GGGGGGGGGTTCCC-A-TTGGAGTCC--TT----GGGGGGGGGGCATCTTT-AG-TACCTCATA----GGGGATGGGG--AGGG---------GCAC---------TCC--A---TGGGGGGGGGGGGGGGGGGGGGGGGGGGGGGGGGGGGGGGGGGGGGGGGGGGGGGGGGGCGTTTGTCCGG--TTGG-A-AC---TTGGAAGA-GG-GTG--CACTGGTC-TGAT-CACAC-TG-CCCCCCCCA--TTCCCCCCCCCCCC-ACCA--CCCTAGAATTTA-CAGCCCCCC----------CCCCCATCACTT------CGCCTT-C-GGCTCCG-ATTCCCCTCCCC----GGC--GGACCC---CCCCCAAAATT-ATGG--GGCTG---CAGAGC--ACGATTGGAGG-C-GA--TTCCAA----CGCC-TA-TGCAGGCTTTG-----CCCCCACCCC------------------TCT-ACT-GCT--GC-A--GCTC--CG-AAG-CG--ACCTGGGAT-----------AACTGAGCAAGTTT---GC-TGCA---------GCC-ATGGGCGG---T-GCTTGAAGG---CT----GCGGGGACC----CCCCGG-CCG--GGA-ACCCCCCCCCTTCATG-A-GC-A-CGC-GACC--CCCCCCAATTGGAAGCCTGA-GTTG--AAGGAGCTGCT-------AGGAGG--CG-CCG-CAT-ACGGTCGCGG-----ATG--CGTTGGGG----CGG-CTGCG---AG---CTGGTG-----GAGGGG----TGG-TTGTGGGGGCTGGAAGGG--GGGGTGGGG-TGTTAAGGGGGGGGGGGGG-----TGAGG-AG-GGTGGCGG----GGGGTGGGGGGGTCGGGAGAGAACGTGGGGGGTGGGG---------GGGA-G-GGG-----ACAGTGGGG---ACA-ATG-GAT-ATG-TT-AGA---TGAAA-GCGG----ATGGTGTG-G--CAA--TTGGAGGTGT-TG-TAGT-CATTG----GAGTCA-GTGGGGG--TGTTTGGGG-TCATT-----------GGGGTTCAAT-G-GG-CC-ATTGG-GGTCAATGGGG--T--CAA-T---GGGGTTCGAATGCGCGTCA--ATGGGGGACAA-TCCGGGG--T-----CA----G----ACA-GA-G-A--G-A--ATGAGGG----TCAA-TGG--GGCCA--TT---GGCA-----TG--GGGC--ATTG--GGGACAG--TGGGG--CAAT--GG--GTCAGAGA--GGA---ATTGGAG-----GTC-AATGGGG---CG---T-GGGGTCAA
>SRR5444505.36313 length=28073 strand (-)
---------------------------------------------------------------------------------------------------------------------------------------------------------------------------------------------------------------------------------------------------------------------------------------------------------------------------------------------------------------------------------------------------------------------------------------------------------------------------------------------------------------------------------------------------------------------------------------------------------------------------------------------------------------------------------------------------------------------------------ATTTTT--GATGGGGGG--CT------------GGGGGGC-GTTT----GGGGGCGCGCGGGGGTCCATTG----C---AATTGGGT--GGAGTTTT--GAGGGGGGATTTTT-----GAGGTAGG----CTTTGGGGGGG-------CCTT-TG-AGT----GGGGGGTTCCC-A--TTGCG--TCTT---GGGGGGGG-AGTTT----------GGGGGGACT--CTTG-------CGGGGGCTTTGG------GGGTTTGGGGGG---GTTCCC------ATTGGG-TCC-TTGGG---AG--GCAGAG-TA-CTTACTACTAA-----------GTGGTTCGTATGCGAGCA----CACCTG-C---------------GGGGGATTT--GGGGG--------TCAT-CTTTGAGGTAATGGGGGG--------TTTCCCA----TT---GGTC-TTGAAGGTAATTCAATCTGTTATTCATTCTGGGGGGTTTAGGGGTG---TTCCC--ATTGGTTT-CTGGGGGGG-------A-TTTTAAGA--TCTATA---GAGGGAT-----GGGGGGAAACTTTTGGGGGG------CACACCTGG---------GGGGAGACGATT-GG--GGGGG--CA---TT-GGGGGCGG--CAGTTT-GGGGCGGTTCACATT----------GGT---CCCT----GGTGCTGGAATGGAGGCATTT---AT--ACCTATTAAGCGGGGATATGT----------------------GGGGGGGTACATTT-------GGGGGGAAGCTATC-TTGCAGGAAGGG-------A-CA--CTTA--GGGCGTTTATTTGAGGTGGTGAGGAGG-CA-------TTGGGATAATTTA-ATAAAAGGGGCGATCAGAGGGGG-----TTTCCC-A--TGTG---TCCTGTGGGGCGG-----GGGTAATT-TCAGTT-C--CTATAGG------GGGTGGG--AGG-------ATC-ACATTT------GGGGGGTCACT--T-ATGGGGGGGGG------TGGG--------------GGCCATTGT----GGGGCGGAGGAATT----GGGCGGGCTGGTTGGAGGGTGAGTTCCCATT-GG---------TGCCTTTGCTGGTGGCGGGTATTTATTAGTAACCTTAT--GGGGGGGC---CACA-CTTGG--CGGGCCCTCTTTTTGGTGGGGGCC-A-CTTTGTG-GAGCGGTGG-----TTTT--GGGGGAGGGTTCCCATT-GAG-TTCTTGGGT------GGGGGGGGCATTTTT--AGTACCTATAGGGG------TGG------AGGGG-T-CAC--ATTTGGGGG-----CG--TCA--TCTT---ACG-----GGGGATGTGGGGG-----CTATTGTGGGGGG---GCGGATTTTGGGGCGGG---CG--GATTTGGGG------------------GGGCA-TTG--CGGGGAGGCTTCCC-ATGTGCGGTCC--TTGGGGGG-GG---TACTT--TAGTA-TCTATAGGGTGGAGGGCAGGGGTTCGG----TAAA--CTT---GCACAGGGGCGGATTTTGGT---GGGGCGGGGGC-----TTT---GGGCG---------------TTTGGGTGGGGG---TTCC-CATTGG-TC--CTTGGGTG--------GATTT---G------GGGGGGGGATTT-TGGAGGG-CTT-----GAGGGGGCGTTT-----AGGGGTTCCC-A-TTGG--TCC---T-----GGGGGGCGGCATTTT--AG-TACCTA-TA---GGGGGATGG----AGGG-------GGGCAC---------TCC--A--TATGGGGGGCGCG--------------------------------------------------TCGTCCTG-TTTGG-ATAC---TTG--AGA-GG--TG--CACTG-TC-TGAT-CACACATGACCCCCACCA--TTCCCCCCCCCCCCCACCA--CCCTAA-TT--A-CAGCCCCCCCACCCCCCCCCCCCCATCACTC------CGCCTTTCGAGCTCCG-AT-CCCCTCCCC---CGGC-GGGACTC--CCCCCC-AAATG--TGGG-AGCTG---CAGAGCCAAACA-TTGAAG-C--A--TGCCAA----CGCC-TACTGCAGGCTTTG----CCCCCCACCCC------------------TCTCACT-GCT--GC-A--GCTG--CG-AAGGCGCAACCTGG-AT----------AAACCTTTGCAGTTT---GC-GGCAA-------AGCC-ATG-C-GG---TTGC-TGAAGGG-------CGCGG--ACC--CCCCCCG-ACCG---GA---CCCCCCCCTT-A-G-A-GC-ATCGC-GACC--CCCCCCAATTG-GAGCCTGA-GTTG--AAGGAGCTGCTG-----GAGCGAGG-CG-CCG-CAT-ACT-TGT-GGC--CGATG--C--TGCGCTGCGGAG-CTGTGG-GAG---GGG-TC--------------------TGT-GGGGCTG-AAGGG-GTAGGTGGGG-T-TTAAGGGGTGCGGGGGG-----TGAGG-AGGCGTGGG--------GGTGGGG-----AG-A-AGAACGTGGGG--TGGGG---------GGGATG-GGG-----ACA-TGGGGG--ACA-ATG-GAG-A--TTGGAGA---TGAAA-GCCA-----TG-TG-G-G-TCAAA-TTGGTG-TA-CTCATTGTGCAGTG----GAG---------GG--TGT-GGG---TCA-T-------------GGGTCAAT---GG-C--ATTTGGGGTCAATGGGG--T--CAA-T---GG--T-CAAGTGGGG-TCA--ATGGG--ACAA-T--GGGG--T-----CA-A-TGGG--ACA-GA-G-A-GG-AC-ATTGGGG----TCAA-TGT---GCCA--TT---GG-A--CAATG--GGGCC-ATTG---GGAAGG--CGAGA-TCAAT--GG--GTCAGAGA--GGAC--ATTGG-------TTCAATTGCGGA--CG--TT--GCGTCAA
>SRR5444504.52033 length=3448 strand (+)
----------------------------------------------------------------------------------------------------------------------------------------------------------------------------------------------------------------------------------------------------------------------------------------------------------------------------------------------------------------------------------------------------------------------------------------------------------------------------------------------------------------------------------------------------------------------------------------------------------------------------------------------------------------------------------------------------------------------------------------------------------------------------------------------------------------------------------------------------------------------------------------------------------------------------------------------------------------------------------------------------------------------------------------------------------------------------------------------------------------------------------------------------------------------------------------------------------------------------------------------------------------------------------------------------------------------------------------------------------------------------------------------------------------------------------------------------------------------------------------------------------------------------------------------------------------------------------------------------------------------------------------------------------------------------------------------------------------------------------------------------------------------------------------------------------------------------------------------------------------------------------------------------------------------------------------------------------------------------------------------------------------------------------------------------------------------------------------------------------------------------------------------------------------------------------------------------------------------------------------------------------------------------------------------------------------------------------------------------------------------------------------------------------------------------------------------------------------------------------------------------------------------------------------------------------------------------------------------------------------------------------------------------------------------------------------------------------------------------------------------------------------------------------------------------------------------------------------------------CCTAAATT--A-CAGGGGCCCC---------CCCCCATCACTC------CGCCTTTC-GGCGTCG-AT-CCCCTCCCC---CGGC--GGAGAC--CCCCCCCAAATG--TTGGGGGCTG---CAGAGCAAACGATTGGAGG-C-GA-TTTCCAA---CCGCC-TACTGCAGGCTTTGCCCCCACCCCCCCCCCCCGGCTTCCCCCCCCCCTCT-ACTCGCTG-GC-ACTGCTG--CG-CAG-CG--ACCTGG-AT----------ATACCTTTGCA-TTT---GCCTGCAC-----ACCGCC-ATGGC-GG---T-GC-TGAAGGG-CGT--CTGCGGGGACC---CCCCCGGACCG---GA------CCCCCT--ATG-A-GCCCTCGC-GACC---CCCCCA-TTGGTAGC-TGA-GTTG--AAGGAGCTGCTG-----GAGGAGG--CG-CCG-CAT-AC-GTGGCTGC--TGATG-GCGTTGGGG----CGG-CTGCG--GAG--GCTG-TG--TGGGAGGGG---GTGG-TTGT-GGGGCTGGAAGGG---GGGTGGGG-TGTTAAAGGGTGGGGGGGG-----TGAGG-AG-GGTGGGGGGG--GGGGTGGGGGGGG-AG-A-AGAACGTGGGGGGTGGGGG--------GGGATG-GGCGACAGACAGTGGGCGGAACAGATC-GAG-ATG-TTGAGA--TTGAA--GCGA---TTGGTTGTG-G-TCAAA-TTGGGG-TGT-TG-TAGT-CATCT---GGGGTCACGTGGGGG--TGTTGGGTG-TCATCT-----------GGGGTCAATTGGGG-CTCATCTGGGGTCAAATGGGG-T--CATTATTCGGGGT-C-AATGGGG-TCAAACTGGGGCCCATAGTTGCGGG-T-----CA---TGGGG-ACA-GA-GCA-GG-AC-ATTGGGGG---TCAACTGG---GCCA--TT---GGGA--CAATG--GGGCC-ATTG-GGGCACAG-TTGGTGGTCA-T--GG-GGTCAGAGA-GGCAC-AGTTGGG------GTC-AATGGGGA--CG--TTGGGCGTCAA
>SRR5444505.29440 length=8422 strand (+)
------------------------------------------------------------------------------------------------------------------------------------------------------------------------------------------------------------------------------------------------------------------------------------------------------------------------------------------------------------------------------------------------------------------------------------------------------------------------------------------------------------------------------------------------------------------------------------------------------------------------------------------------------------------------------------------------------------------------------------------------------------------------------------------------------------------------------------------------------------------------------------------------------------------------------------------------------------------------------------------------------------------------------------------------------------------------------------------------------------------------------------------------------------------------------------------------------------------------------------------------------------------------------------------------------------------------------------------------------------------------------------------------------------------------------------------------------------------------------------------------------------------------------------------------------------------------------------------------------------------------------------------------------------------------------------------------------------------------------------------------------------------------------------------------------------------------------------------------------------------------------------------------------------------------------------------------------------------------------------------------------------------------------------------------------------------------------------------------------------------------------------------------------------------------------------------------------------------------------------------------------------------------------------------------------------------------------------------------------------------------------------------------GGGGG--CGTTT-----GGGGGGGGGGGGG------T-GGGGGGAG-----------------GGGGGGGGG-----CG-GAGGGGGGGGGCGGGGGGGGG---------TGGG-GGGGGGGGGGCGGGGA-----GGGGGGGCT--------GGGGGC-T------GGGGGTTTCCCTATCTGGGGTTC--TTGGGGGGGGGGGGGACATTTT--AG-TACCGT-TACTATAGGGGGAGGGG-ATGGGGAGGG-GAGCACAAAAAAACTTCC--A--TTGGG-GGTGGCG--------------------------------------------------TTGTCCCTG-TTGG-ATAC---TTG--AGA-GG-GTGGGCACTG-TC-TGAT-CACAC-TGACCCCTTCCCCCCTTCCGCAGCCC---ACCA--CCCTAAAATT-A-CAGCCCCCC-------------CCATACATC------CGCCTGTT-CGCTCCGGATCCCCCTCCCC---CGGC--GGACCC-CCCCTGGCAAATT--TGGG-GGCTG---CAGAGACAACGA-TTGAGG-CGGA---TCCA----CGCCC-TACTGCAGGCTTGG----CCCCCCCC---------------------TCTAGCT-GCT--GC-A-TGCTG--C--AAG-CGATCCATGG-AT----------ATCCCTTTGCCGTT----GC-TCCA----GCCCCCCCCATGGGGCGGGTTGGGCCTGAAGGG-CTGCGGGGACCGTAC--GCCACCGGAC-G--GGACCCCCAGCCCCTTTATG-AGGC-A-CGC-GACC--CGCCCCAATTG--AGCCTGA-GTTG--AAGGAGCTGCTG-----GAGGCGGG-CG-CCGTCAT-ACGGTGGGCGG-CGGATG-GCGTTGCGGG---CGGCTTGCG--GAGGCGCTG-TG---TGGAAGGGGG-GTGGTTTGT-GGGGCTGGAAGGG-GGTGGGGAGGGTGTTAAGGGGTGGGGGGGGGG---TGAGGGAGTGGTGGG------GGGGTGGGGGGGG-AG-A-AGAACGCATCGTGTGGGGGTGGG----GGGATAGGGTG----ACAGTGGCGG--ACA-ATG-GAG-ATG-TTGAGA---TGAAA-GCCCGGCGATGGTGTG-G-TCAA--TTGGGGGTGTGTG-T----CCTTGGGGGCTGTCA-GT-GGGG--TGTTGTGGG-TCATTTTCATTTTGGGGGGGGTCAATGTGGGGGCCATTGGGGGTCAATGGGG--T--CAA-T---GGGGT-C-AATGGGG-TC----TGGGGAACA--T--GGGG--T-----CA-A-TGGGG-ACA-GAAG-A-GG-AC-ATTGGGG---TCCAA-TGG--GGCCA--TTTT-GGGA-CAAATG--GGGC--ATTG--GGGACAG--TGGGGTCCAAT--GG-GGTCAGAGA--GGAC--ATTGGG------GTC-AATGGGGA--AG---T-GGGGTCAA
>SRR5444506.87955 length=1656 strand (+)
TCCTCCCCCC-ATAT-ACCCCC--ATT--CG-CCCCCCATGATAACGCCCCC-ATATT------CCCCATATCGCC------CCCCCATATA-CCC------T-CTT-ATGACGCCCCG---ACGC----CCCCCAT--CC------TCT--------CCCTT-------CCCCCCCA----------CAGCCCCCCC--ATGG---TCCCCGTCCG-ACTGC-----TTTGT-GCT-TTG-CTATGG-CTGT-GGCTGC---AG-T-GGCGAAAGG-TGGGGG----GGGGGCGGCG----------CTGCGT-GGGGGGGG---------GCTG-TGGG-TCGTCGCCTTT------------CCCCCCCCCACCGTCCCCC------GGC--T-GAAAAA-----CTACGGGCGGTA---------TGCG-CGGA-GT-CTGA--GCCGAACC---TCTCA-GCGCAGCGGCG-TGGGG----TGTG-------AGGCAA-----GGGGGCGGGGGGATTTGGGGGGGGGGG--GGCTTT-GGGGGGAGGGTTT-CCCA-TTGGGG-TC-A--TGGGGGGG-A---GTTT-GGGGGGGGAG-ATTCTTGGGGGGGGG----------CGGTTATGGGGGGGGGG-A----TTTTGAGGGGGGG--CT--GGGGGGGGGG-----C-TTTGGGGGGGGG----ATTTTT--GAGGGGGGGGCCTTTTGGGGGGGGGGGGGGGC-GT----GGGGGGGGTCCTGGGTC----------TC---ATTGGGGG---AGTTTGGTTGGGGGGGGGGGATTTG---ATGGGAGGG------TGGGGGGG-------CCTTTTG--GTGGGGGGGGGTCGCCC-A--TTGGG-TTCTTTTTGGGGGGGGAAGTTT------GGGGGGGGGAACTCTGTTGGGGG--GC-GGGGGTTTGGGGGGGGGGGTTTGGGGGGGGGGTTCCCTTCTCCATTGG--TCC-TTGAGGG-AG--GCG----TA-CG-TAAACT-AT--T-AT--AGGGGGTT-----GGGGGGGGGGG-----C-CT---GGGGGGGGGGGGGGGGATTTT-GGGGGCGGG----TCA--CTTGGGGGGGGTT--GGG-----GGGTT-CCGA----TT---GGTCCT-----------------------GGGGGGGGGGAGTT--GGGGGGG-TTTCC-GGATTGGGTT-CTGGGGGGGGGGTGCGGCGTTAATCTTTAGTGATCTTAGGGGGAT--GGGGGGGGAAACTTGGGGGGG-------CAC------------------------------------------------------------------------------------------------------------------------------------------------------------------------------------------------------------------------------------------------------------------------------------------------------------------------------------------------------------------------------------------------------------------------------------------------------------------------------------------------------------------------------------------------------------------------------------------------------------------------------------------------------------------------------------------------------------------------------------------------------------------------------------------------------------------------------------------------------------------------------------------------------------------------------------------------------------------------------------------------------------------------------------------------------------------------------------------------------------------------------------------------------------------------------------------------------------------------------------------------------------------------------------------------------------------------------------------------------------------------------------------------------------------------------------------------------------------------------------------------------------------------------------------------------------------------------------------------------------------------------------------------------------------------------------------------------------------------------------------------------------------------------------------------------------------------------------------------------------------------------------------------------------------------------------------------------------------------------------------------------------------------------------------------------------------------------------------------------------------------------------------------------------------------------------------------------------------------------------------------------------------------------------------------------------------------------------------------------------------------------------------------------------------------------------------------------------------------------------------------------------------------------------------------------------------------------------------------------------
>Consensus gene leptine
GCCCCCCCC--ATATGACCCCC--ATTA---CCCCCCCAATATAACCCCCCCCATATN--CCCCCCCCATACGCCC------CCCCCATATAACCCCCC---T-CTT-ATGACCCCCCC-ATACGCCCCCCCCCCATAACCCCC--TTCTA-----ACCCCTT-------CCCCCCCA----------CACCCCCCCC--ATGGCCTTCCCCGTCCG--CTGCC----TTTGT-GCT-CTG-CTATGG-CTGT-GGCTGC---AG-TTGGCG-AAGG-TGGGGG----GGGGGCGGCG----------CTGCGTTGGGGGGGGGGC------GCTG-TGGG-TCGCCTTTT-------------CCCCCCCCCCACCGTCCCCCCC-CCGGGC--T-GAAAAA-----CTACGGGCGG-A---------TGCG-CGGA-GT-CTGA--GCCGAACCC--TC--A-GCGCG-CGGCT-CGGGG--A-TGTG------AAGGCAA-----GGGGGGGGGGGGATTTTGGGGGGGGGG--GGCTTT-GGGG--TGGGTT--CCCA-TTGGG--TC-A-TTGGGGGGG-A---GTTT-GGGGGGGG---ATTTTGGGGGGGGGG----------CGTTTGGGGGGG------A---TTTTTGAGGGGGG--CCTTTGGGGGGG--------C-TTTGGGGGGGG-----ATTTTT--GAGGGGGGG--CTTT---------GGGGGGGC-GTTT--------GGGGGGGGTTCCC-ATTGG-GTC---ATTGGGGG--GGAGTTT--GGGGGGGGGATTTTTTG----AGGGAGGGG--CTTTGGGGGGG-------CCTT-TG-AGT-GGGGGGGGGTTCCC-A--TTGGG-TTCTT--GGGGGGG---AGTTT--------GGGGGGGGACT---TTGGG----GC-GGGGCTTTGGG-----GGGTTTGGGGG----GTTCCC------ATTGGG-TCC-TTGGGG--AG--GGG----TA-CT--TTACT-AT-CT-AT--AGGGG-TTC----GGGAGGGGGG-CAC-AC-CT---------GGGGGGGGGGATTTT-GGGGGGG------TCAT-CTTGGGGGG--TT--GGG-----GGGTTTCCCA----TT---GGTCCT----------------------TGGG-GGGGGGAGTTTAGGGGGG---TTCCC--ATTGGTT--CTGGGGGGG------TA--TTTTAGTA-TCTATA---GGGGGAT----GGGGGGGAAACTTGGGGGGGG------CACACCTGG--------GGGGGAGACGATTTGG--GGGGG--CA---TT-GGGGGCGG---CGTTT---GGGGGGGGGG-TTCCC-A--TTGGGT---CCCT------------GGGGGGGGCATTTT-AGT--ACCT-ATA--GGGGGATGGGG------------------------GGGGGGACATTT-------GGGGGGGAGC-ATC-TTGGAGGGGGG--------A-CA--CTTA---GGGGTTTATT--TTGGGGGGGGG----CA-------TTGGGGGGG---C-ATTC-----------AGAGGGGG------TTCCC-A-TTGGG---TCCTTGGGGGGGG------GGTAATT-TTAGTT-C--CTATAGG------GGGTGGGG-AGGG------ATC-ACATTT-----GGGGGGGTCACT-TTGATGGGGGGGGG------TGGGG-------------GGCCATTTT----GGGGGGGAGGATTT----GGGGGGGCGTTTGGGGGGGG---TTCCCATT-GG---------T-CCTTGGGGG---GGGGGTATTTT--AGTTCC--TAT--GGGGGGGG---CACA-CTTGG--GGGG---GCCTTTTGGGGGGGGGC-A-TTTTGTG-GAGGGGGGG------TTT--GGGGGGGGGTTCCCATT-GAG-TTCTTGGGT-------GGGGGGGCATTTT---AGTACCTATAGGGGG-----TGGGG----AGGGG-T-CAC--ATTTGGGGGG----CG--TCA--TCTTG--ACG---GGGGGGATTTGGGGG-----CTATTTTGGGGG---GGCGGATT-TTGGGGGGG---CG--GATTTGGGG------------------GGGCA-TTG--C--GGGGGCTTCCC-ATT-GGG-TCC--TTGGGGGG-GGGG-TACTT--TAGTA-TCTATA-GGGGG-GT--AGGGGGGGG-----TAAA--CTT--GGGACAGGGGG--ATTTT-----GGGGGCGGGGGC-----TTT-GGGGGCGG--------------TTTGGGGGGG-----TTCC-CATTGGGTC--CTTGGGGG--------GAGTTTT-G------GGGGGGGGATTT-TGGGGGGGCTTT----GGGGGGGCGTTT---GGGGGGGTTCCC-A-TTGG-GTCC--TT-----GGGGGGGGGCATTTT--AG-TACCTA-TA----GGGGATGGGG--AGGG-------GGGCAC---------TCC--A--TTGGG--GGGGCG--------------------------------------------------TTGTCCTG--TTGG-ATAC---TTG--AGA-GG-GTG--CACTG-TC-TGAT-CACAC-TGA--CCCCCCA--TTCCCCCCCCCCCC-ACCA--CCCTAAATT--A-CAGCCCCCC----------CCCCCATCACTC------CGCCTTTC-GGCTCCGGAT-CCCCTCCCC--CCGGC--GGACCC--CCCCCC-AAATT--TGGg-GGCTG---CAGAGC-AACGA-TTGAGG-C-GA--TTCCAA----CGCC-TACTGCAGGCTTTG----CCCCCCACCCC------------------TCT-ACT-GCT--GC-A--GCTG--CG-AAG-CG--ACCTGG-AT-----------AACCTTTGCAGTTT---GC-TGCA--------AGCC-ATGGC-GG---T-GC-TGAAGGG--CT----GCGGGGACC---CCCCCGGACCG--GGA---CCCCCCCCTT-ATG-A-GC-ATCGC-GACC--CCCCCCAATTG-GAGCCTGA-GTTG--AAGGAGCTGCTG-----GAGGAGG--CG-CCG-CAT-ACGGTGGCGG---CGATG-GCGTTGGGG----CGG-CTGCG--GAG---CTG-TG---TGGAGGGG---GTGG-TTGT-GGGGCTGGAAGGG--GGGGTGGG--TGTTAAGGGGTGGGGGG-------TGAGG-AG-GGTGG-------GGGGTGGGGGGG--AG-A-AGAACGTGGGGGGTGG-----------GGGATG-GGG-----ACAGTGGGG---ACA-ATG-GAG-ATG-TTGAGA---TGAAA-GCGA-----TGGTGTG-G-TCAA--TTGGGG-TGT-TG-TAGT-CATTG----GGGTCA-GT-GGGG--TGTTGGGG--TCATT------------GGGGTCAAT-G-GG-CC-ATTGG-GGTCAATGGGG--T--CAA-T---GGGGT-C-AATGG-G-TCA--ATGGG-GACAA-T--GGG---T-----CA-A-TGGGG-ACA-GA-G-A-GG-AC-ATTGGGG----TCAA-TGG--GGCCA--TT---GGGA--CAATG--GGGCC-ATTG--GGGACAG--TGGGG-TCAAT--GG-GGTCAGAG---GGAC--ATTGGG------GTC-AATGGGGA--CG--TT-GGGGTCAA
>KT970642.1 Farkasova's complete cDNA model strand (+)
--------------------------------------------------------------------------------------------------------------------------------------------------------------------------------------------------------ATGGCCTTCCCCGTCCG--CTGCC----TTTGT-GCT-CTG-CTATGG-CTGT-GGCTGC---AG-TTGGCG-AAGG-GGGGGG----GGGGGCGGCG----------CTGCGTTGGGGGGGGGGC------GCTG-TGGG-TCGCCTTTT-------------CCCCCCCCCCACCGTCCCCCCC-CCGGGC--T-GAAAAA-----CTACGGGCGG-A---------TGCG-CGGA-GT-CTGA--GCCGAACCC--TC--A-GCGCA-CGGCT-CGGGG--A-TGTG------AAG------------------------------------------------------------------------------------------------------------------------------------------------------------------------------------------------------------------------------------------------------------------------------------------------------------------------------------------------------------------------------------------------------------------------------------------------------------------------------------------------------------------------------------------------------------------------------------------------------------------------------------------------------------------------------------------------------------------------------------------------------------------------------------------------------------------------------------------------------------------------------------------------------------------------------------------------------------------------------------------------------------------------------------------------------------------------------------------------------------------------------------------------------------------------------------------------------------------------------------------------------------------------------------------------------------------------------------------------------------------------------------------------------------------------------------------------------------------------------------------------------------------------------------------------------------------------------------------------------------------------------------------------------------------------------------------------------------------------------------------------------------------------------------------------------------------------------------------------------------------------------------------------------------------------------------------------------------------------------------------------------------------------------------------------------------------------------------------------------------------------------------------------------------------------------------------------------------------------------------------------------------------------------------------------------------------------------------------------CCCCCC----------CCCCCATCACTC------CGCCTTTC-GGCTCCGGAT-CCCCTCCCC--CCGGC--GGACCC--CCCCCC-AAATT--TGGG-GGCTG---CAGAGC-AACGA-TTGAGG-C-GA--TTCCAA----CGCC-TACTGCAGGCTTTG----CCCCCCACCCC------------------TCT-ACT-GCT--GC-A--GCTG--CG-AAG-CG--ACCTGG-AT-----------AACCTTTGCAGTTT---GC-TGCA--------AGCC-ATGGC-GG---T-GC-TGAAGGG--CT----GCGGGGACC---CCCTCGGACCG--GGA---CCCCCCCCTT-ATG-A-GC-ATCGC-GACC--CCCCCCAATTG-GAGCCTGA-GTTG--AAGGAGCTGCTG-----GAGGAGG--CG-CCG-CAT-ACGGTGGCGG---CGATG-GCGTTGGGG----CGG-CTGCG--GAG---CTG-TG---TGGAGGGG---GTGG-TTGT-GGGGCTGGAAGGG--GGGGTGGGG-TGTTAA------------------------------------------------------------------------------------------------------------------------------------------------------------------------------------------------------------------------------------------------------------------------------------------------------------------------------------------------------------------------------------------------------------------------------------------------------------------------------------------------------------------------
>Seroussi's partial cDNA model strand (+)
------------------------------------------------------------------------------------------------------------------------------------------------------------------------------------------------------------------------------------------------------------------------------------------------------------------------------------------------------------------------------------CCACCGTCCCCCCC-CCGGGC--T-GAAAAA-----CTACGGGCGG-A---------TGCG-CGGA-GT-CTGA--GCCGAACCC--TC--A-GCGCG-CGGCT-CGGGG--A-TGTG------AAG------------------------------------------------------------------------------------------------------------------------------------------------------------------------------------------------------------------------------------------------------------------------------------------------------------------------------------------------------------------------------------------------------------------------------------------------------------------------------------------------------------------------------------------------------------------------------------------------------------------------------------------------------------------------------------------------------------------------------------------------------------------------------------------------------------------------------------------------------------------------------------------------------------------------------------------------------------------------------------------------------------------------------------------------------------------------------------------------------------------------------------------------------------------------------------------------------------------------------------------------------------------------------------------------------------------------------------------------------------------------------------------------------------------------------------------------------------------------------------------------------------------------------------------------------------------------------------------------------------------------------------------------------------------------------------------------------------------------------------------------------------------------------------------------------------------------------------------------------------------------------------------------------------------------------------------------------------------------------------------------------------------------------------------------------------------------------------------------------------------------------------------------------------------------------------------------------------------------------------------------------------------------------------------------------------------------------------------------cccccc----------cccccatcactc------cgcctttc-ggctccggat-cccctcccc--ccggc--ggaccc--cccccc-aaatt--tggg-ggctg---cagagc-aacga-ttgagg-c-ga--ttccaa----cgcc-tactgcaggctttg----ccccccacccc------------------tct-act-gct--gc-a--gctg--cg-aag-cg--acctgg-at-----------aacctttgcagttt---gc-tgca--------agcc-atggc-gg---t-gc-tgaaggg--ct----gcggggacc---cccccggaccg--gga---cccccccctt-atg-a-gc-atcgc-gacc--ccccccaattg-gagcctga-gttg--aaggagctgctg-----gaggagg--cg-ccg-cat-acggtggcgg---cgatg-gcgttgggg----cgg-ctgcg--gag---ctg-tg---tggagggg---gtgg-ttgt-ggggctggaaggg--ggggtgggg-tgttaa------------------------------------------------------------------------------------------------------------------------------------------------------------------------------------------------------------------------------------------------------------------------------------------------------------------------------------------------------------------------------------------------------------------------------------------------------------------------------------------------------------------------
>SRR1020293.30926184 DBRHHJN1:311:D1URRACXX:6:2210:15751:84251 length=100 strand (+)
------------------------------------------------------------------------------------------------------------------------------------------------------------------------------------------------------------------------------------------------------------------------------------------------------------------------------------------------------------------CCCCCCCCCCCCCCCCCCCCACCGTCCCCCCC-CCGGGC--T-GAAAAA-----CTACGGGCGG-A---------TGCG-CGGA-GT-CTGA--GCCGAACCC--TC--A-GCGCG-CGGCT-CGGGG--A-TG---------------------------------------------------------------------------------------------------------------------------------------------------------------------------------------------------------------------------------------------------------------------------------------------------------------------------------------------------------------------------------------------------------------------------------------------------------------------------------------------------------------------------------------------------------------------------------------------------------------------------------------------------------------------------------------------------------------------------------------------------------------------------------------------------------------------------------------------------------------------------------------------------------------------------------------------------------------------------------------------------------------------------------------------------------------------------------------------------------------------------------------------------------------------------------------------------------------------------------------------------------------------------------------------------------------------------------------------------------------------------------------------------------------------------------------------------------------------------------------------------------------------------------------------------------------------------------------------------------------------------------------------------------------------------------------------------------------------------------------------------------------------------------------------------------------------------------------------------------------------------------------------------------------------------------------------------------------------------------------------------------------------------------------------------------------------------------------------------------------------------------------------------------------------------------------------------------------------------------------------------------------------------------------------------------------------------------------------------------------------------------------------------------------------------------------------------------------------------------------------------------------------------------------------------------------------------------------------------------------------------------------------------------------------------------------------------------------------------------------------------------------------------------------------------------------------------------------------------------------------------------------------------------------------------------------------------------------------------------------------------------------------------------------------------------------------------------------------------------------------------------------------------------------------------------------------------------------------------------------------------------------------------------------------------------------------------------------------------------------------------------------------------------------------------------------------------------------
>SRR105738.380101 FBNA5DY02H6YCH length=1076 strand (-)
----------------------------------------------------------------------------------------------------------------------------------------------------------------------------------------------------------------------------------------------------------------------------------------------------------------------------------------------------------------------------------------------------------------------------------------------------------------------------------------------------------------------------------------------------------------------------------------------------------------------------------------------------------------------------------------------------------------------------------------------------------------------------------------------------------------------------------------------------------------------------------------------------------------------------------------------------------------------------------------------------------------------------------------------------------------------------------------------------------------------------------------------------------------------------------------------------------------------------------------------------------------------------------------------------------------------------------------------------------------------------------------------------------------------------------------------------------------------------------------------------------------------------------------------------------------------------------------------------------------------------------------------------------------------------------------------------------------------------------------------------------------------------------------------------------------------------------------------------------------------------------------------------------------------------------------------------------------------------CGTCGGTCGTGGTACGGTCGGTCGGTCGTCGGTCGGTCGGTCGGTACCGGGTTACCGGTTACCGGGTTACCGGGTTCCGGGTTACCGGGTTACCGGGTTACCGGGTACCCGGGTTACCGGGTACCGGGTTACCGGTACCGGGTTACCGGGGGTTACCGGTTACCGGGTTACCGGGTTACCGGGGTTACCCGGGGTTACCGTTACCCGGGGGTTACCGGGGGGTTTACCCCGGGGTTAACGGTTACCCCGGGGGGGGTTTTTTTTTTTTTTTTACCCGTTACCCGGGGTTACGGGGGGTTACCGTACCCGGGGTTTTTTTTTTTTTTACCGGGTTACCCGGGTAACCCCCGGTTTTTTTTTTAGGGGGGTTACCCCCCCCTTTTTAGGGGGGGGACCCCCGGGTAACGTTTTACCCCGGGGTACGGGGGTTTTACCCCTTACCGGGGGGGTTACCCTTACCCGGGGGGGTACCGGGTTACCCGTTTTTACGGGGGGGTACCCCGGGGGTTTTTACGGACCCCGGGGTTACCCGGGGGTTACGGGGGTTAAAAAACCGGTTACCGGGGGGTTTTAAAAAAAACCGGGGACCCCGGTTTTAGGGGGTACCCGGGTACGGGGGGTTACCCGTAACCCGGGGGGTTTTAGGGTACCCGGGTTTTAAAAAGGGGACCCGGGGGTTAAAAAACCGGGTTACGGTTACCCGGGGTTTTACCGTAAAAAACCGGGGGGG--------TTACCCCGGGTTACGGTCCGGGNGTTCCCGTCTAAACGTCCGGGTCCGTTGCCTNCNNT-CAN----GTCNCNCNCNC--NCNCNCNCNCNCNCCNCNCCCNCCNCCACTCC---NNCCCCCC---------CCCCACTCCACTC------CGCCTTTC-GGCTCCGGAT--CCCTCCCC----GGN--GG-C----CCCCCC-AAATT--TGGG-GGCTG---CAGAGC-AACGA-TTGAGG-C-GA--TTCCAA----CGCC-TACTGCAGGCTTTG----CCCCCCACCCC------------------TCT-ACT-GCT--GC-A--GCTG--CG-AAG-CG--ACCTGG-AT-----------AACCTTTGCAGTTT---GC-TGCA--------AGCC-ATGGC-GG---T-GC-TGAAGGG--CT---GCCGGGGACC----CCCCGGACCG--GGA----CCCCCCCTT-ATG----C--T-G---A----------------------------------------------------------------------------------------------------------------------------------------------------------------------------------------------------------------------------------------------------------------------------------------------------------------------------------------------------------------------------------------------------------------------------------------------------------------------------------------------------------------------------------------------------------------------------------------------------------------------------------------------------------------------------------------------------------
>SRR648816.53928362 WTCHG_28574_03:1:2204:3666:82776 length=51 strand (+)
---------------------------------------------------------------------------------------------------------------------------------------------------------------------------------------------------------------------------------------------------------------------------------------------------------------------------------------------------------------------------------------------------------------------------------------------------------------------------------------------------------------------------------------------------------------------------------------------------------------------------------------------------------------------------------------------------------------------------------------------------------------------------------------------------------------------------------------------------------------------------------------------------------------------------------------------------------------------------------------------------------------------------------------------------------------------------------------------------------------------------------------------------------------------------------------------------------------------------------------------------------------------------------------------------------------------------------------------------------------------------------------------------------------------------------------------------------------------------------------------------------------------------------------------------------------------------------------------------------------------------------------------------------------------------------------------------------------------------------------------------------------------------------------------------------------------------------------------------------------------------------------------------------------------------------------------------------------------------------------------------------------------------------------------------------------------------------------------------------------------------------------------------------------------------------------------------------------------------------------------------------------------------------------------------------------------------------------------------------------------------------------------------------------------------------------------------------------------------------------------------------------------------------------------------------------------------------------------------------------------------------------------------------------------------------------------------------------------------------------------------------------------------------------------------------------------------------------------------------------------------------------------------------------------------------------------------------------------------------------------------------------------------------------------------------------------------------------------------------------------------------------------------------------------------------------------------------------------------------------------------C-ATCGC-GACC--CCCCCCAATTG-GAGCCTGA-GTTG--AAGGAGCTGCTG-----GAGGAG----------------------------------------------------------------------------------------------------------------------------------------------------------------------------------------------------------------------------------------------------------------------------------------------------------------------------------------------------------------------------------------------------------------------------------------------------------------------------------------------------------------------------------------------------------------------------------------------------------------------------------------------------
>SRR958465.29165954 VADER:67:D0M6WACXX:1:1213:5850:11769 length=202 strand (+)
---------------------------------------------------------------------------------------------------------------------------------------------------------------------------------------------------------------------------------------------------------------------------------------------------------------------------------------------------------------------------------------------------------------------------------------------------------------------------------------------------------------------------------------------------------------------------------------------------------------------------------------------------------------------------------------------------------------------------------------------------------------------------------------------------------------------------------------------------------------------------------------------------------------------------------------------------------------------------------------------------------------------------------------------------------------------------------------------------------------------------------------------------------------------------------------------------------------------------------------------------------------------------------------------------------------------------------------------------------------------------------------------------------------------------------------------------------------------------------------------------------------------------------------------------------------------------------------------------------------------------------------------------------------------------------------------------------------------------------------------------------------------------------------------------------------------------------------------------------------------------------------------------------------------------------------------------------------------------------------------------------------------------------------------------------------------------------------------------------------------------------------------------------------------------------------------------------------------------------------------------------------------------------------------------------------------------------------------------------------------------------------------------------------------------------------------------------------------------------------------------------------------------------------------------------------------------------------------------------------------------------------------------------------------------------------------------------------------------------------------------------------------------------------------------------------------------------------------------------------------------------------------------------------------------------------------------------------------------------------------------------------------------------------------------------------------------------------------------------------------------------------------------------------------------------------------------------CC---CCCCCGGACCG--GGA---CCCCCCCCTT-ATG-A-GC-ATCGC-GACC--CCCCCCAATTG-GAGCCTGA-GTTG--AAGGAGCTGCTG-----GAGGAGG--CG-CCG-CAT-ACGGTGGCGG---CGATG-GCGTTGGGG----CGG-CTGCG--GAG---CTG-TG---TGGAGGGG---GTGG-TTGT-GGGGCTGGAAGGG--GGGGTGGGG-TGTTAAGGGGTG------------------------------------------------------------------------------------------------------------------------------------------------------------------------------------------------------------------------------------------------------------------------------------------------------------------------------------------------------------------------------------------------------------------------------------------------------------------------------------------------------------------
>SRR536786.47732854 HWI-ST945:93:c02g4acxx:5:1204:7948:44723 length=200 strand (+)
-----------------------------------------------------------------------------------------------------------------------------------------------------------------------------------------------------------------------------------------------------------------------------------------------------------------------------------------------------------------------------------------------------------------------------------------------CG-CGGA-GT-CTGA--GCCGAACCC--TC--A-GCGCG-CGGCT-CGGGG--A-TGTG------AAG------------------------------------------------------------------------------------------------------------------------------------------------------------------------------------------------------------------------------------------------------------------------------------------------------------------------------------------------------------------------------------------------------------------------------------------------------------------------------------------------------------------------------------------------------------------------------------------------------------------------------------------------------------------------------------------------------------------------------------------------------------------------------------------------------------------------------------------------------------------------------------------------------------------------------------------------------------------------------------------------------------------------------------------------------------------------------------------------------------------------------------------------------------------------------------------------------------------------------------------------------------------------------------------------------------------------------------------------------------------------------------------------------------------------------------------------------------------------------------------------------------------------------------------------------------------------------------------------------------------------------------------------------------------------------------------------------------------------------------------------------------------------------------------------------------------------------------------------------------------------------------------------------------------------------------------------------------------------------------------------------------------------------------------------------------------------------------------------------------------------------------------------------------------------------------------------------------------------------------------------------------------------------------------------------------------------------------------------CCCCCC----------CCCCCATCACTC------CGCCTTTC-GGCTCCGGCT-CCCCTCCCC--CCGGC--GGA-------------------------------------------------------------------------------------------------------------------------------------------------------------------------------------------------------------------------------------------------------------------------------------------------------------------------------------------------------------------------------------------------------------------------------------------------------------------------------------------------------------------------------------------------------------------------------------------------------------------------------------------------------------------------------------------------------------------------------------------------------------------------------------------------------------------------------------------------------------------------------------------------------------------------------------------------------------------------------------------------------------------------
>ERR348570.74588949 20VQ5P1:145:C0T66ACXX:4:2110:6742:32813 length=200 strand (+)
---------------------------------------------------------------------------------------------------------------------------------------------------------------------------------------------------------------------------------------------------------------------------------------------------------------------------------------------------------------------------------------------CCCCC-CCGGGC--T-GAAAAA-----CTACGGGCGG-A---------TGCG-CGGA-GT-CTGA--GCCGAACCC--TC--A-GCGCG-CGGCT-CGGGG--A-TGTG------AAGGCAA-GGGCAAGGGGGAGGGGAG-----------------------------------------------------------------------------------------------------------------------------------------------------------------------------------------------------------------------------------------------------------------------------------------------------------------------------------------------------------------------------------------------------------------------------------------------------------------------------------------------------------------------------------------------------------------------------------------------------------------------------------------------------------------------------------------------------------------------------------------------------------------------------------------------------------------------------------------------------------------------------------------------------------------------------------------------------------------------------------------------------------------------------------------------------------------------------------------------------------------------------------------------------------------------------------------------------------------------------------------------------------------------------------------------------------------------------------------------------------------------------------------------------------------------------------------------------------------------------------------------------------------------------------------------------------------------------------------------------------------------------------------------------------------------------------------------------------------------------------------------------------------------------------------------------------------------------------------------------------------------------------------------------------------------------------------------------------------------------------------------------------------------------------------------------------------------------------------------------------------------------------------------------------------------------------------------------------------------------------------------------------------------------------------------------------------------------------------------------------------------------------------------------------------------------------------------------------------------------------------------------------------------------------------------------------------------------------------------------------------------------------------------------------------------------------------------------------------------------------------------------------------------------------------------------------------------------------------------------------------------------------------------------------------------------------------------------------------------------------------------------------------------------------------------------------------------------------------------------------------------------------------------------------------------------------------------------------------------------------------------------------------------------------------------------------------------------------------------------------------------------------------------------------------------------
>SRR594504.57599121 57599121 length=160 strand (+)
----------------------------------------------------------------------------------------------------------------------------------------------------------------------------------------------------------------------------------------------------------------------------------------------------------------------------------------------------------------------------------------------------------------------------------------------------------------------------------------------------------------------------------------------------------------------------------------------------------------------------------------------------------------------------------------------------------------------------------------------------------------------------------------------------------------------------------------------------------------------------------------------------------------------------------------------------------------------------------------------------------------------------------------------------------------------------------------------------------------------------------------------------------------------------------------------------------------------------------------------------------------------------------------------------------------------------------------------------------------------------------------------------------------------------------------------------------------------------------------------------------------------------------------------------------------------------------------------------------------------------------------------------------------------------------------------------------------------------------------------------------------------------------------------------------------------------------------------------------------------------------------------------------------------------------------------------------------------------------------------------------------------------------------------------------------------------------------------------------------------------------------------------------------------------------------------------------------------------------------------------------------------------------------------------------------------------------------------------------------------------------------------------------------------------------------------------------------------------------------------------------------------------------------------------------------------------------------------------------------------------------------------------------------------------------------------------------------------------------------------------------------------------------------------------------------------------------------------------------------------------------------------------------------------------------------C--GGACCC--CCCCCC-AAATT--TGGG-GGCTG---CAGAGC-AACGA-TTGAGG-C-GA--TTCCAA----CGCC-TACTGCAGGCTTTG----CCCCCCACC----------------------------------------------------CGC--CCTGG-AT-----------AACCTTTGCAGTTT---GC-TGCA--------AGCC-ATGGC-GG---T-GC-TGAAGGG--CT----GCGGGGACC---CCCCCGGACCG--GGA---CCC-----------------------------------------------------------------------------------------------------------------------------------------------------------------------------------------------------------------------------------------------------------------------------------------------------------------------------------------------------------------------------------------------------------------------------------------------------------------------------------------------------------------------------------------------------------------------------------------------------------------------------------------------------------------------------------------------------------------------------------
>SRR924551.47356930 20VQ5P1:145:C0T66ACXX:3:2316:3703:61696 length=200 strand (+)
---------------------------------------------------------------------------------------------------------------------------------------------------------------------------------------------------------------------------------------------------------------------------------------------------------------------------------------------------------------------------------------------------------------------------------------------------------------------------------------------------------------------------------------------------------------------------------------------------------------------------------------------------------------------------------------------------------------------------------------------------------------------------------------------------------------------------------------------------------------------------------------------------------------------------------------------------------------------------------------------------------------------------------------------------------------------------------------------------------------------------------------------------------------------------------------------------------------------------------------------------------------------------------------------------------------------------------------------------------------------------------------------------------------------------------------------------------------------------------------------------------------------------------------------------------------------------------------------------------------------------------------------------------------------------------------------------------------------------------------------------------------------------------------------------------------------------------------------------------------------------------------------------------------------------------------------------------------------------------------------------------------------------------------------------------------------------------------------------------------------------------------------------------------------------------------------------------------------------------------------------------------------------------------------------------------------------------------------------------------------------------------------------------------------------------------------------------------------------------------------------------------------------------------------------------------------------------------------------------------------------------------------------------------------------------------------------------------------------------------------------------------------------------------------------------------------------------------------------------------------------------------------------------------------------------------------------------------------------------------------------------------------------------------------------------------------------------------------------------------------------------------AGTTT---GC-TGCA--------AGCC-ATGGC-GG---T-GC-TGAAGGG--CT----GCGGGGACC---CCCCCGGACCG--GGA---CCCCCCCCTT-ATG-A-GC-ATCGC-GACC--CCCCCCAATTG-GAGCCTGA-GTTG--AAGGAGCTGCTG-----GAGGAGG--CG-CCG-CAT-ACGGTGGCGG---CGATG-GCGTTGGGG----CGG-CTGCG--GAG---CTG-TG---TGGAGGGG---GTGG-TTGT-GGGGC--------------------------------------------------------------------------------------------------------------------------------------------------------------------------------------------------------------------------------------------------------------------------------------------------------------------------------------------------------------------------------------------------------------------------------------------------------------------------------------------------------------------------------------------------
>SRR942844.38861594 HWI-ST314:218:C0YTWACXX:5:1212:20406:55228 length=202 strand (+)
--------------------------------------------------------------------------------------------------------------------------------------------------------------------------------------------------------------------------------------------------------------------------------------------------------------------------------------------------------------------------------------------------------------------------------------------------------------------------------------------------------------------------------------------------------------------------------------------------------------------------------------------------------------------------------------------------------------------------------------------------------------------------------------------------------------------------------------------------------------------------------------------------------------------------------------------------------------------------------------------------------------------------------------------------------------------------------------------------------------------------------------------------------------------------------------------------------------------------------------------------------------------------------------------------------------------------------------------------------------------------------------------------------------------------------------------------------------------------------------------------------------------------------------------------------------------------------------------------------------------------------------------------------------------------------------------------------------------------------------------------------------------------------------------------------------------------------------------------------------------------------------------------------------------------------------------------------------------------------------------------------------------------------------------------------------------------------------------------------------------------------------------------------------------------------------------------------------------------------------------------------------------------------------------------------------------------------------------------------------------------------------------------------------------------------------------------------------------------------------------------------------------------------------------------------------------------------------------------------------------------------------------------------------------------------------------------------------------------------------------------------------------------------------------------TCCGGAT-CCCCC----CCCCCCCCCCCCCCCCCCCCCCCCCCCTCCC-GCCTCGGGCCGA--AGACCGAGGGGCTGTGCACCCCCCCCCACC-----GCGCCTT-C-CCCCCC--C---------------------------------------------------G---CAGAGC-AACGA-TTGAGG-C-GA--TTCCAA----CGCC-TACTGCAGGCTTTG----CCCCCCACCCC------------------TCT-ACT-GCT--GC-A--GCTG--CG-AAG-CG--ACCTGG-AT-----------AACCTTTGCAGTTT---G-----------------------------------------------------------------------------------------------------------------------------------------------------------------------------------------------------------------------------------------------------------------------------------------------------------------------------------------------------------------------------------------------------------------------------------------------------------------------------------------------------------------------------------------------------------------------------------------------------------------------------------------------------------------------------------------------------------------------------------------------------------------------------------------------------------------------
