# Supplementary material for: Sequence properties of certain GC rich avian genes, their origins and absence from genome assemblies: case studies
Source: BMC Genomics. 2019 Oct 14;20:734. doi: 10.1186/s12864-019-6131-1 (PMC6792250; doi:10.1186/s12864-019-6131-1)
Supplement: Supplementary file 6 — Additional file 6. Alignment of Pacbio reads used to define the genomic sequence of the RJF TNFαgene. [file 12864_2019_6131_MOESM6_ESM.txt]

>Legend of alignment locating exons
----------------------------------------------------------------------------------------------------------A-T-G-EEEEEEEEEEEEEEEEEEEEEEEEEEEEEEEEEEEEEEEEEEEEEEEEEEEEEEEEEEEEEEEEEEEEEEEEEEEEEEEEEEEEEEEEEEEEEEEEEEEEEEEEEEEEEEEEEEEEEEEEEEEEEEEEEEEEEEEEEEEEEEEEEEEEEEEEEEEEEEEEEEEEEEEEEEEEEEEEEEEEEEEEEEEEEEEEEEEEEEEEEEEEEEEEEEEEEEEEEEEEEEEEEEEEEEEEEEEEEEEEEEEEEEEEEEEEEEEEEEEEEEEEEEEEEEEEEEEEEEEEEEEEEEEEEEEEEEEEEEEEEEEEEEEEEEEEEEEEEEEEEEEEEEEEEEEEEEEEEEEEEEEEEEEEEEEEEEEEEEEEEEEEEEEEEEEEEEEEEEEEEEEEEEEEEEEEEEEEEEEEEEEEEEEEEE-GT------------------------------------------------------------------------------------------------------------------------------------------------------------------------------------------------------------------------------------------------------------------------------------------------------------------------------------------------------------------------------------------------------------------------------------------------------------------------------------------------------------------------------------------------------------------------------------------------------------------------------------------------------------------------------------------------------------------------------------------------------------------------------------------------------------------------------------------------------------------------------------------------------------------------------------------------------------------------------------------------------------------------------------------------------------------------------------------------------------------------------------------------------------------------------------------------------------------------------------------------------------------------------------------------------------------------------------------------------------------------------------------------------------------------------------------------------------------------------------------------------------------------------------------------------------------------------------------------------------------------------------------------------------------------------------------------------------------------------------------------------------------------------------------------------------------------------------------------------------------------------------------------------------------------------------------------------------------------------------------------------------------------------------------------------------------------------------------------------------------------------------------------------------------------------------------------------------------------------------------------------------------------------------------------------------------------------------------------------------------------------------------------------------------------------------------------------------------------------------------------------------------------------------------------------------------------------------------------------------------------------------------------------------------------------------------------------------------------------------------------------------------------------------------------------------------------------------------------------------------------------------------------------------------------------------------------------------------------------------------------------------------------------------------------------------------------------------------------------------------------------------------------------------------------------------------------------------------------------------------------------------------------------------------------------------------------------------------------------------------------------------------------------------------------------------------------------------------------------------------------------------------------------------------------------------------------------------------------------------------------------------------------------------------------------------------------------------------------------------------------------------------------------------------------------------------------------------------------------------------------------------------------------------------------------------------------------------------------------------------------------------------------------------------------------------------------------------------------------------------------------------------------------------------------------------------------------------------------------------------------------------------------------------------------------------------------------------------------------------------------------------------------------------------------------------------------------------------------------------------------------------------------------------------------------------------------------------------------------------------------------------------------------------------------------------------------------------------------------------------------------------------------------------------------------------------------------------------------------------------------------------------------------------------------------------------------------------------------------------------------------------------------------------------------------------------------------------------------------------------------------------------------------------------------------------------------------------------------------------------------------------------------------------------------------------------------------------------------------------------------------------------------------------------------------------------------------------------------------------------------------------------------------------------------------------------------------------------------------------------------------------------------------------------------------------------------------------------------------------------------------------------------------------------------------------------------------------------------------------------------------------------------------------------------------------------------------------------------------------------------------------------------------------------------------------------------------------------------------------------------------------------------------------------------------------------------------------------------------------------------------------------------------------------------------------------------------------------------------------------------------------------------------------------------------------------------------------------------------------------------------------------------------------------------------------------------------------------------------------------------------------------------------------------------------------------------------------------------------------------------------------------------------------------------------------------------------------------------------------------------------------------------------------------------------------------------------------------------------------------------------------------------------------------------------------------------------------------------------------------------------------------------------------------------------------------------------------------------------------------------------------------------------------------------------------------------------------------------------------------------------------------------------------------------------------------------------------------------------------------------------------------------------------------------------------------------------------------------------------------------------------------------------------------------------------------------------------------------------------------------------------------------------------------------------------------------------------------------------------------------------------------------------------------------------------------------------------------------------------------------------------------------------------------------------------------------------------------------------------------------------------------------------------------------------------------------------------------------------------------------------------------------------------------------------------------------------------------------------------------------------------------------------------------------------------------------------------------------------------------------------------------------------------------------------------------------------------------------------------------------------------------------------------------------------------------------------------------------------------------------------------------------------------------------------------------------------------------------------------------------------------------------------------------------------------------------------------------------------------------------------------------------------------------------------------------------------AG-EEEEEEEEEEEEEEEEEEEEEEEEEEEEEEEEEEEEEEEE-TG---------------------------------------------------------------------------------------------------------------------------------------------------------------------------------------------------------------------------------------------------------------------------------------------------------------------------------------------------------------------------------------------------------------------------------------------------------------------------------------------------------------------------------------------------------------------------------------------------------------------------------------------------------------------------------------------------------------------------------------------------------------------------------------------------------------------------------------------------------------------------------------------------------------------------------------------------------------------------------------------------------------------------------------------------------------------------------------------------------------------------------------------------------------------------------------------------------------------------------------------------------------------------------------------------------------------------------------------------------------------------------------------------------------------------------------------------------------------------------------------------------------------------------------------------------------------------------------------------------------------------------------------------------------------------------------------------------------------------------------------------------------------------------------------------------------------------------------------------------------------------------------------------------------------------------------------------------------------------------------------------------------------------------------------------------------------------------------------------------------------------------------------------------------------------------------------------------------------------------------------------------------------------------------------------------------------------------------------AG-EEEEEEEEEEEEEEEEEEEEEEEEEEEEEEEEEEEEEEEEEEEEEEEEEEEEEEEEEEEEEEEEEEEEEE-GT----------------------------------------------------------------------------------------------------------------------------------------------------------------------------------------------------------------------------------------------------------------------------------------------------------------------------------------------------------------------------------------------------------------------------------------------------------------------------------------------------------------------------------------------------------------------------------------------------------------------------------------------------------------------------------------------------------------------------------------------------------------------------------------------------------------------------------------------------------------------------------------------------------------------------------------------------------------------------------------------------------------------------------------------------------------------------------------------------------------------------------------------------------------------------------------------------------------------------------------------------------------------------------------------------------------------------------------------------------------------------------------------------------------------------------------------------------------------------------------------------------------------------------------------------------------------------------------------------------------------------------------------------------------------------------------------------------------------------------------------------------------------------------------------------------------------------------------------------------------------------------------------------------------------------------------------------------------------------------------------------------------------------------------------------------------------------------------------------------------------------------------------------------------------------------------------------------------------------------------------------------------------------------------------------------------------------------------------------------------------------------------------------------------------------------------------------------------------------------------------------------------------------------------------------------------------------------------------------------------------------------------------------------------------------------------------------------------------------------------------------------------------------------------------------------------------------------------------------------------------------------------------------------------------------------------------------------------------------------------------------------------------------------------------------------------------------------------------------------------------------------------------------------------------------------------------------------------------------------------------------------------------------------------------------------------------------------------------------------------------------------------------------------------------------------------------------------------------------------------------------------------------------------------------------------------------------------------------------------------------------------------------------------------------------------------------------------------------------------------------------------------------------------------------------------------------------------------------------------------------------------------------------------------------------------------------------------------------------------------------------------------------------------------------------------------------------------------------------------------------------------------------------------------------------------------------------------------------------------------------------------------------------------------------------------------------------------------------------------------------------------------------------------------------------------------------------------------------------------------------------------------------------------------------------------------------------------------------------------------------------------------------------------------------------------------------------------------------------------------------------------------------------------------------------------------------------------------------------------------------------------------------------------------------------------------------------------------------------------------------------------------------------------------------------------------------------------------------------------------------------------------------------------------------------------------------------------------------------------------------------------------------------------------------------------------------------------------------------------------------------------------------------------------------------------------------------------------------------------------------------------------------------------------------------------------------------------------------------------------------------------------------------------------------------------------------------------------------------------------------------------------------------------------------------------------------------------------------------------------------------------------------------------------------------------------------------------------------------------------------------------------------------------------------------------------------------------------------------------------------------------------------------------------------------------------------------------------------------------------------------------------------------------------------------------------------------------------------------------------------------------------------------------------------------------------------------------------------------------------------------------------------------------------------------------------------------------------------------------------------------------------------------------------------------------------------------------------------------------------------------------------------------------------------------------------------------------------------------------------------------------------------------------------------------------------------------------------------------------------------------------------------------------------------------------------------------------------------------------------------------------------------------------------------------------------------------------------------------------------------------------------------------------------------------------------------------------------------------------------------------------------------------------------------------------------------------------------------------------------------------------------------------------------------------------------------------------------------------------------------------------------------------------------------------------------------------------------------------------------------------------------------------------------------------------------------------------------------------------------------------------------------------------------------------------------------------------------------------------------------------------------------------------------------------------------------------------------------------------------------------------------------------------------------------------------------------------------------------------------------------------------------------------------------------------------------------------------------------------------------------------------------------------------------------------------------------------------------------------------------------------------------------------------------------------------------------------------------------------------------------------------------------------------------------------------------------------------------------------------------------------------------------------------------------------------------------------------------------------------------------------------------------------------------------------------------------------------------------------------------------------------------------------------------------------------------------------------------------------------------------------------------------------------------------------------------------------------------------------------------------------------------------------------------------------------------------------------------------------------------------------------------------------------------------------------------------------------------------------------------------------------------------------------------------------------------------------------------------------------------------------------------------------------------------------------------------------------------------------------------------------------------------------------------------------------------------------------------------------------------------------------------------------------------------------------------------------------------------------------------------------------------------------------------------------------------------A-G-EEEEEEEEEEEEEEEEEEEEEEEEEEEEEEEEEEEEEEEEEEEEEEEEEEEEEEEEEEEEEEEEEEEEEEEEEEEEEEEEEEEEEEEEEEEEEEEEEEEEEEEEEEEEEEEEEEEEEEEEEEEEEEEEEEEEEEEEEEEEEEEEEEEEEEEEEEEEEEEEEEEEEEEEEEEEEEEEEEEEEEEEEEEEEEEEEEEEEEEEEEEEEEEEEEEEEEEEEEEEEEEEEEEEEEEEEEEEEEEEEEEEEEEEEEEEEEEEEEEEEEEEEEEEEEEEEEEEEEEEEEEEEEEEEEEEEEEEEEEEEEEEEEEEEEEEEEEEEEEEEEEEEEEEEEEEEEEEEEEEEEEEEEEEEEEEEEEEEEEEEEEEEEEEEEEEEEEEEEEEEEEEEEEEEEEEEEEEEEEEEEEEEEEEEEEEEEEEEEEEEEEEEEEEEEEEEEEEEEEEEEEEEEEEEEEEEEEEEEEEEEEEEEEEEEEEEEEEEEEEEEEEEEEEEEEEEEEEEEEEEEEEEEEEEEEEEEEEEEEEEEEEEEEEEEEEEEEEEEEEEEEEEEEEEEEEEEEEEEEEEEEEEEEEEEEEEEEEEEEEEEEEEEEEEEEEEEEEEEEEEEEEEEEEEEEEEEEEEEEEEEEEEEEEEEEEEEEEEEEEEEEEEEEEEEEEEEEEEEEEEEEEEE-TAA----------------------------------------------------------------------------------------------------------------------------------------------------------------------------------------------------------------------------------------------------------------------------------------------------------------------------------------------------------------------------------------------------------------------------------------------------------------------------------------------------------------------------------------------------------------------------------------------------------------------------------------------------------------------------------------------------------------------------------------------------------------------------------------------------------------------------------------------------------------------------------------------------------------------------------------------------------------------------------------------------------------------------------------------------------------------------------------------------------------------------------------------------------------------------------------------------------------------------------------------------------------------------------------------------------------------------------------------------------------------------------------------------------------------------------------------------------------------------------------------------------------------------------------------------------------------------------------------------------------------------------------------------------------------------------------------------------------------------------------------------------------------------------------------------------------------------------------------------------------------------------------------------------------------------------------------------------------------------------------------------------------------------------------------------------------------------------------------------------------------------------------------------------------------------------------------------------------------------------------------------------------------------------------------------------------------------------------------------------------------------------------------------
>MF000729.1 Gallus gallus tumor necrosis factor alpha mRNA, complete cds strand (+)
----------------------------------------------------------------------------------------------------------A-T-GACCACGC-TCTTTCC-GT--GTC-TCCCC--G-TGT-CCG-TTCC-G-TGTTTCCCCGCG---TT-CTTTCCACCT-T-CCCCCTTTCCCT-CCC---GTGTCTCCCCACGTGTCCCCGCG-T-------CGCTTCCTC-TTCCCCCCCCCCCCCCCCCC------------TCCCTCC-TCGCCGTGGGG-C-TGCCCC-ACAC-GTG-GGCG-GTGCG-GCCATATAAGCGCCGTGGGGGGGGGGGGGGGGGGGG-----------------------CACTGCC-A-TGGCCGTCCCC----A-CCGCCA--CCGTCAC-CGCTCTG-CTG-CT-G--CT-GC-T-GC--T-G-CCGCCGC----CCCACATCCAC-G--CGC-TG-C-CGT-GG-GGAGAG-GA---C---------------------------------------------------------------------------------------------------------------------------------------------------------------------------------------------------------------------------------------------------------------------------------------------------------------------------------------------------------------------------------------------------------------------------------------------------------------------------------------------------------------------------------------------------------------------------------------------------------------------------------------------------------------------------------------------------------------------------------------------------------------------------------------------------------------------------------------------------------------------------------------------------------------------------------------------------------------------------------------------------------------------------------------------------------------------------------------------------------------------------------------------------------------------------------------------------------------------------------------------------------------------------------------------------------------------------------------------------------------------------------------------------------------------------------------------------------------------------------------------------------------------------------------------------------------------------------------------------------------------------------------------------------------------------------------------------------------------------------------------------------------------------------------------------------------------------------------------------------------------------------------------------------------------------------------------------------------------------------------------------------------------------------------------------------------------------------------------------------------------------------------------------------------------------------------------------------------------------------------------------------------------------------------------------------------------------------------------------------------------------------------------------------------------------------------------------------------------------------------------------------------------------------------------------------------------------------------------------------------------------------------------------------------------------------------------------------------------------------------------------------------------------------------------------------------------------------------------------------------------------------------------------------------------------------------------------------------------------------------------------------------------------------------------------------------------------------------------------------------------------------------------------------------------------------------------------------------------------------------------------------------------------------------------------------------------------------------------------------------------------------------------------------------------------------------------------------------------------------------------------------------------------------------------------------------------------------------------------------------------------------------------------------------------------------------------------------------------------------------------------------------------------------------------------------------------------------------------------------------------------------------------------------------------------------------------------------------------------------------------------------------------------------------------------------------------------------------------------------------------------------------------------------------------------------------------------------------------------------------------------------------------------------------------------------------------------------------------------------------------------------------------------------------------------------------------------------------------------------------------------------------------------------------------------------------------------------------------------------------------------------------------------------------------------------------------------------------------------------------------------------------------------------------------------------------------------------------------------------------------------------------------------------------------------------------------------------------------------------------------------------------------------------------------------------------------------------------------------------------------------------------------------------------------------------------------------------------------------------------------------------------------------------------------------------------------------------------------------------------------------------------------------------------------------------------------------------------------------------------------------------------------------------------------------------------------------------------------------------------------------------------------------------------------------------------------------------------------------------------------------------------------------------------------------------------------------------------------------------------------------------------------------------------------------------------------------------------------------------------------------------------------------------------------------------------------------------------------------------------------------------------------------------------------------------------------------------------------------------------------------------------------------------------------------------------------------------------------------------------------------------------------------------------------------------------------------------------------------------------------------------------------------------------------------------------------------------------------------------------------------------------------------------------------------------------------------------------------------------------------------------------------------------------------------------------------------------------------------------------------------------------------------------------------------------------------------------------------------------------------------------------------------------------------------------------------------------------------------------------------------------------------------------------------------------------------------------------------------------------------------------------------------------------------------------------------------------------------------------------------------------------------------------------------------------------------------------------------------------------------------------------------------------------------------------------------------------------------------------------------------------------------------------------------------------------------------------------------------------------------------------------------------------------------------------------------------------------------------------------------------------------------------------------------------------------------------------------------------------------------------------------------------------------------------------------------------------------------------------------------------------------------------------------------------------------------------------------------------------------------------------------------------------------------------------------------------------------------------------------------------------------------------------------------------------------------------------------------------------------------------------------------------------------------------------------------------------------------------------------------------------------------------------------------------------------------------------------------------------------------------------------------------------------------------------------------------------------------------------------------------------------------------------------------------------------------------------------------------------------------------------------------------------------------------------------------------------------ACCCCAC-AG-CT-CCGCTCAG-AACG-ACGTCAATT-G--------------------------------------------------------------------------------------------------------------------------------------------------------------------------------------------------------------------------------------------------------------------------------------------------------------------------------------------------------------------------------------------------------------------------------------------------------------------------------------------------------------------------------------------------------------------------------------------------------------------------------------------------------------------------------------------------------------------------------------------------------------------------------------------------------------------------------------------------------------------------------------------------------------------------------------------------------------------------------------------------------------------------------------------------------------------------------------------------------------------------------------------------------------------------------------------------------------------------------------------------------------------------------------------------------------------------------------------------------------------------------------------------------------------------------------------------------------------------------------------------------------------------------------------------------------------------------------------------------------------------------------------------------------------------------------------------------------------------------------------------------------------------------------------------------------------------------------------------------------------------------------------------------------------------------------------------------------------------------------------------------------------------------------------------------------------------------------------------------------------------------------------------------------------------------------------------------------------------------------------------------------------------------------------------------------------------------------------------ACC--CCCCCA-TGGAGCT-G-CA-GGTGGCGCG-G-AGGGACAAA--CCCGC-AG-C--GCACG-TCGTG-------------------------------------------------------------------------------------------------------------------------------------------------------------------------------------------------------------------------------------------------------------------------------------------------------------------------------------------------------------------------------------------------------------------------------------------------------------------------------------------------------------------------------------------------------------------------------------------------------------------------------------------------------------------------------------------------------------------------------------------------------------------------------------------------------------------------------------------------------------------------------------------------------------------------------------------------------------------------------------------------------------------------------------------------------------------------------------------------------------------------------------------------------------------------------------------------------------------------------------------------------------------------------------------------------------------------------------------------------------------------------------------------------------------------------------------------------------------------------------------------------------------------------------------------------------------------------------------------------------------------------------------------------------------------------------------------------------------------------------------------------------------------------------------------------------------------------------------------------------------------------------------------------------------------------------------------------------------------------------------------------------------------------------------------------------------------------------------------------------------------------------------------------------------------------------------------------------------------------------------------------------------------------------------------------------------------------------------------------------------------------------------------------------------------------------------------------------------------------------------------------------------------------------------------------------------------------------------------------------------------------------------------------------------------------------------------------------------------------------------------------------------------------------------------------------------------------------------------------------------------------------------------------------------------------------------------------------------------------------------------------------------------------------------------------------------------------------------------------------------------------------------------------------------------------------------------------------------------------------------------------------------------------------------------------------------------------------------------------------------------------------------------------------------------------------------------------------------------------------------------------------------------------------------------------------------------------------------------------------------------------------------------------------------------------------------------------------------------------------------------------------------------------------------------------------------------------------------------------------------------------------------------------------------------------------------------------------------------------------------------------------------------------------------------------------------------------------------------------------------------------------------------------------------------------------------------------------------------------------------------------------------------------------------------------------------------------------------------------------------------------------------------------------------------------------------------------------------------------------------------------------------------------------------------------------------------------------------------------------------------------------------------------------------------------------------------------------------------------------------------------------------------------------------------------------------------------------------------------------------------------------------------------------------------------------------------------------------------------------------------------------------------------------------------------------------------------------------------------------------------------------------------------------------------------------------------------------------------------------------------------------------------------------------------------------------------------------------------------------------------------------------------------------------------------------------------------------------------------------------------------------------------------------------------------------------------------------------------------------------------------------------------------------------------------------------------------------------------------------------------------------------------------------------------------------------------------------------------------------------------------------------------------------------------------------------------------------------------------------------------------------------------------------------------------------------------------------------------------------------------------------------------------------------------------------------------------------------------------------------------------------------------------------------------------------------------------------------------------------------------------------------------------------------------------------------------------------------------------------------------------------------------------------------------------------------------------------------------------------------------------------------------------------------------------------------------------------------------------------------------------------------------------------------------------------------------------------------------------------------------------------------------------------------------------------------------------------------------------------------------------------------------------------------------------------------------------------------------------------------------------------------------------------------------------------------------------------------------------------------------------------------------------------------------------------------------------------------------------------------------------------------------------------------------------------------------------------------------------------------------------------------------------------------------------------------------------------------------------------------------------------------------------------------------------------------------------------------------------------------------------------------------------------------------------------------------------------------------------------------------------------------------------------------------------------------------------------------------------------------------------------------------------------------------------------------------------------------------------------------------------------------------------------------------------------------------------------------------------------------------------------------------------------------------------------------------------------------------------------------------------------------------------------------------------------------------------------------------------------------------------------------------------------------------------------------------------------------------------------------------------------------------------------------------------------------------------------------------------------------------------------------------------------------------------------------------------------------------------------------------------------------------------------------------------------------------------------------------------------------------------------------------------------------------------------------------------------------------------------------------------------------------------------------------------------------------------------------------------------------------------------------------------------------------------------------------------------------------------------------------------------------------------------------------------------------------------------------------------------------------------------------------------------------------------------------------------------------------------------------------------------------------------------------------------------------------------------------------------------------------------------------------------------------------------------------------------------------------------------------------------------------------------------------------------------------------------------------------------------------------------------------------------------------------------------------------------GCATC--GT-CCTC--TC-AGCC--CGG-CTC-GTT-GGTG-TGGG-A-C-GACCG---------------------------------------CGT-T-GCCCC----A-TCCC-TGGT-CC-GT--AACGGCGTGGTG-CT--------GA-GAAGGAA--CAAAC---TGG---TGGT---CCCCCGGG--ACGGCCTTT--A-CT-TCGTATA--CG----CCG-CCGC-CG--CTT-TCCAGGGGGGGGGG--CG-CTG-TTTCA-TCCCCCCCC------TG-AGGCTGTCGG-TC-----------AG-CCGCTT-CT-CCGA-GGAGTA--CCCCAAAGACGT-CCCCCTC-CTGACC--GCCGT-GC-G--CT-CCGT-C-TGCCCC--GGGGAAGGGGGG-AGGGGGGGG-AGG-AGGA-GGAGGAAGAGGA-GGGGCGGGGGGGGGGGGG-A-CG-GCGGTGGGGGGGGG-CCGTGGTT-----CGAGTCG-CT-GTAT-CAGGGGGC--GGTGTTTTT-GCTGAGGGGGGGGG--ACGAGTTGG--AGGCGA--CCAC---CAGC--A-------CGGCGCAGTACC-TC-G-ACCT-G-C-ACGGGGG---GGGCA-G-CGCCTATTTT-GGG-G-TG-GTGGG--AGTGGA-TTAA----------------------------------------------------------------------------------------------------------------------------------------------------------------------------------------------------------------------------------------------------------------------------------------------------------------------------------------------------------------------------------------------------------------------------------------------------------------------------------------------------------------------------------------------------------------------------------------------------------------------------------------------------------------------------------------------------------------------------------------------------------------------------------------------------------------------------------------------------------------------------------------------------------------------------------------------------------------------------------------------------------------------------------------------------------------------------------------------------------------------------------------------------------------------------------------------------------------------------------------------------------------------------------------------------------------------------------------------------------------------------------------------------------------------------------------------------------------------------------------------------------------------------------------------------------------------------------------------------------------------------------------------------------------------------------------------------------------------------------------------------------------------------------------------------------------------------------------------------------------------------------------------------------------------------------------------------------------------------------------------------------------------------------------------------------------------------------------------------------------------------------------------------------------------------------------------------------------------------------------------------------------------------------------------------------------------------------------------------------------------------------------------------
>SRR2028221.133554 length=7866IC strand (-)
CCC-ATCCCCCCCC-AT--AT-G--AACA-CGCT-T---TTCCG-TGTCTCCCCATGTCCGTTCCG--T--------GTTCCCCC---ATCCCCCCCCCCA-TATGA-T-GA-CACGCCTCCTTCCCGT--GTC-TCCC---G-TGT--CGCTTCC-G-TGTT---CCGCGTC--T-CTTTCCACCT-T-CCCCCTTTCCCTCC-C---GTTCC-CCCCACGTGTCCCCGCG-T-------CGCTTCCTC-TTCCCCCCCCCCC-------------------TCCCTCCCTCGCCGTGCGG-C-TGCCCC-ACAC-GTGCGGCGCGTGCGCGCCAGATAAGCGCCGTGGCGGGTTGGGGGGGGGGGG-----------------------CACTGCC-A-TGGCCGTCCC-----A-CCGCCA--CCGTCAC--GCTCTG-CTG-CT-G-CCT-GC-T-GCC---G-CCGCCGCC------ACATC-AC-G--CGCTTGCCCCGT-GCGGGAGAGCGT-G-CGTC--A-CACCCA--CTC----GGAAGCCCCCA-TC-TCT-GCCCC-GCAT-ATT----TGG--CCCAT--GG---CCATAT--T-CGCCCC--AT-CTCTGC-C-CCAT-AT-GA--CCCCCAT-GG-CCCCA-TATT--CGCCCCC--AT-CT-CGCGGCCCC-ATATTGGACCC--AGCCCC-ACAT-GG----C-CATTC-TCTCT-----------------------------------------------------------------------------------------------------------------------------------------------------------------------------------------------------------------------------------------------------------------------------------------------------------------------------------------------------------------------------------------------------------------------------------------------------------------------------------------------------------------------------------------------------------------------------------------------------------------------------------------------------------------------------------------------------------------------------------------------------------------------------------------------------------------------------------------------------------------------------------------------------------------------------------------------------------------------------------------------------------------------------------------------------------------------------------------------------------------------------------------------------------------------------------------------------------------------------------------------------------------------------------------------------------------------------------------------------------------------------------------------------------------------------------------------------------------------------------------------------------------------------------------------------------------------------------------------------------------------------------------------------------------------------------------------------------------------------------------------------------------------------------------------------------------------------------------------------------------------------------------------------------------------------------------------------------------------------------------------------------------------------------------------------------------------------------------------------------------------------------------------------------------------------------------------------------------------------------------------------------------------------------------------------------------------------------------------------------------------------------------------------------------------------------------------------------------------------------------------------------------------------------------------------------------------------------------------------------------------------------------------------------------------------------------------------------------------------------------------------------------------------------------------------------------------------------------------------------------------------------------------------------------------------------------------------------------------------------------------------------------------------------------------------------------------------------------------------------------------------------------------------------------------------------------------------------------------------------------------------------------------------------------------------------------------------------------------------------------------------------------------------------------------------------------------------------------------------------------------------------------------------------------------------------------------------------------------------------------------------------------------------------------------------------------------------------------------------------------------------------------------------------------------------------------------------------------------------------------------------------------------------------------------------------------------------------------------------------------------------------------------------------------------------------------------------------------------------------------------------------------------------------------------------------------------------------------------------------------------------------------------------------------------------------------------------------------------------------------------------------------------------------------------------------------------------------------------------------------------------------------------------------------------------------------------------------------------------------------------------------------------------------------------------------------------------------------------------------------------------------------------------------------------------------------------------------------------------------------------------------------------------------------------------------------------------------------------------------------------------------------------------------------------------------------------------------------------------------------------------------------------------------------------------------------------------------------------------------------------------------------------------------------------------------------------------------------------------------------------------------------------------------------------------------------------------------------------------------------------------------------------------------------------------------------------------------------------------------------------------------------------------------------------------------------------------------------------------------------------------------------------------------------------------------------------------------------------------------------------------------------------------------------------------------------------------------------------------------------------------------------------------------------------------------------------------------------------------------------------------------------------------------------------------------------------------------------------------------------------------------------------------------------------------------------------------------------------------------------------------------------------------------------------------------------------------------------------------------------------------------------------------------------------------------------------------------------------------------------------------------------------------------------------------------------------------------------------------------------------------------------------------------------------------------------------------------------------------------------------------------------------------------------------------------------------------------------------------------------------------------------------------------------------------------------------------------------------------------------------------------------------------------------------------------------------------------------------------------------------------------------------------------------------------------------------------------------------------------------------------------------------------------------------------------------------------------------------------------------------------------------------------------------------------------------------------------------------------------------------------------------------------------------------------------------------------------------------------------------------------------------------------------------------------------------------------------------------------------------------------------------------------------------------------------------------------------------------------------------------------------------------------------------------------------------------------------------------------------------------------------------------------------------------------------------------------------------------------------------------------------------------------------------------------------------------------------------------------------------------------------------------------------------------------------------------------------------------------------------------------------------------------------------------------------------------------------------------------------------------------------------------------------------------------------------------------------------------------------------------------------------------------------------------------------------------------------------------------------------------------------------------------------------------------------------------------------------------------------------------------------------------------------------------------------------------------------------------------------------------------------------------------------------------------------------------------------------------------------------------------------------------------------------------------------------------------------------------------------------------------------------------------------------------------------------------------------------------------------------------------------------------------------------------------------------------------------------------------------------------------------------------------------------------------------------------------------------------------------------------------------------------------------------------------------------------------------------------------------------------------------------------------------------------------------------------------------------------------------------------------------------------------------------------------------------------------------------------------------------------------------------------------------------------------------------------------------------------------------------------------------------------------------------------------------------------------------------------------------------------------------------------------------------------------------------------------------------------------------------------------------------------------------------------------------------------------------------------------------------------------------------------------------------------------------------------------------------------------------------------------------------------------------------------------------------------------------------------------------------------------------------------------------------------------------------------------------------------------------------------------------------------------------------------------------------------------------------------------------------------------------------------------------------------------------------------------------------------------------------------------------------------------------------------------------------------------------------------------------------------------------------------------------------------------------------------------------------------------------------------------------------------------------------------------------------------------------------------------------------------------------------------------------------------------------------------------------------------------------------------------------------------------------------------------------------------------------------------------------------------------------------------------------------------------------------------------------------------------------------------------------------------------------------------------------------------------------------------------------------------------------------------------------------------------------------------------------------------------------------------------------------------------------------------------------------------------------------------------------------------------------------------------------------------------------------------------------------------------------------------------------------------------------------------------------------------------------------------------------------------------------------------------------------------------------------------------------------------------------------------------------------------------------------------------------------------------------------------------------------------------------------------------------------------------------------------------------------------------------------------------------------------------------------------------------------------------------------------------------------------------------------------------------------------------------------------------------------------------------------------------------------------------------------------------------------------------------------------------------------------------------------------------------------------------------------------------------------------------------------------------------------------------------------------------------------------------------------------------------------------------------------------------------------------------------------------------------------------------------------------------------------------------------------------------------------------------------------------------------------------------------------------------------------------------------------------------------------------------------------------------------------------------------------------------------------------------------------------------------------------------------------------------------------------------------------------------------------------------------------------------------------------------------------------------------------------------------------------------------------------------------------------------------------------------------------------------------------------------------------------------------------------------------------------------------------------------------------------------------------------------------------------------------------------------------------------------------------------------------------------------------------------------------------------------------------------------------------------------------------------------------------------------------------------------------------------------------------------------------------------------------------------------------------------------------------------------------------------------------------------------------------------------------------------------------------------------------------------------------------------------------------------------------------------------------------------------------------------------------------------------------------------------------------------------------------------------------------------------------------------------------------------------------------------------------------------------------------------------------------------------------------------------------------------------------------------------------------------------------------------------------------------------------------------------------------------------------------------------------------------------------------------------------------------------------------------------------------------------------------------------------------------------------------------------------------------------------------------------------------------------------------------------------------------------------------------------------------------------------------------------------------------------------------------------------------------------------------------------------------------------------------------------------------------------------------------------------------------------------------------------------------------------------------------------------------------------------------------------------------------------------------------------------------------------------------------------------------------------------------------------------------------------------------------------------------------------------------------------------------------------------------------------------------------------------------------------------------------------------------------------------------------------------------------------------------------------------------------------------------------------------------------------------------------------------------------------------------------------------------------------------------------------------------------------------------------------------------------------------------------------------------------------------------------------------------------------------------------------------------------------------------------------------------------------------------------------------------------------------------------------------------------------------------------------------------------------------------------------------------------------------------------------------------------------------------------------------------------------------------------------------------------------------------------------------------------------------------------------------------------------------------------------------------------------------------------------------------------------------------------------------------------------------------------------------------------------------------------------------------------------------------------------------------------------------------------------------------------------------------------------------------------------------------------------------------------------------------------------------------------------------------------------------------------------------------------------------------------------------------------------------------------------------------------------------------------------------------------------------------------------------------------------------------------------------------------------------------------------------------------------------------------------------------------------------------------------------------------------------------------------------------------------------------------------------------------------------------------------------------------------------------------------------------------------------------------------------------------------------------------------------------------------------------------------------------------------------------------------------------------------------------------------------------------------------------------------------------------------------------------------------------------------------------------------------------------------------------------------------------------------------------------------------------------------------------------------------------------------------------------------------------------------------------------------------------------------------------------------------------------------------------------------------------------------------------------------------------------------------------------------------------------------------------------------------------------------------------------------------------------------------------------------------------------------------------------------------------------------------------------------------------------------------------------------------------------------------------------------------------------------------------------------------------------------------------------------------------------------------------------------------------------------------------------------------------------------------------------------------------------------------------------------------------------------------------------------------------------------------------------------------------------------------------------------------------------------------------------------------------------------------------------------------------------------------------------------------------------------------------------------------------------------------------------------------------------------------------------------------------------------------------------------------------------------------------------------------------------------------------------------------------------------------------------------------------------------------------------------------------------------------------------------------------------------------------------------------------------------------------------------------------------------------------------------------------------------------------------------------------------------------------------------------------------------------------------------------------------------------------------------------------------------------------------------------------------------------------------------------------------------------------------------------------------------------------------------------------------------------------------------------------------------------------------------------------------------------------------------------------------------------------------------------------------------------------------------------------------------------------------------------------------------------------------------------------------------------------------------------------------------------------------------------------------------------------------------------------------------------------------------------------------------------------------------------------------------------------------------------------------------------------------------------------------------------------------------------------------------------------------------------------------------------------------------------------------------------------------------------------------------------------------------------------------------------------------------------------------------------------------------------------------------------------------------------------------------------------------------------------------------------------------------------------------------------------------------------------------------------------------------------------------------------------------------------------------------------------------------------------------------------------------------------------------------------------------------------------------------------------------------------------------------------------------------------------------------------------------------------------------------------------------------------------------------------------------------------------------------------------------------------------------------------------------------------------------------------------------------------------------------------------------------------------------------------------------------------------------------------------------------------------------------------------------------------------------------------------------------------------------------------------------------------------------------------------------------------------------------------------------------------------------------------------------------------------------------------------------------------------------------------------------------------------------------------------------------------------------------------------------------------------------
>SRR2028218.107096 length=26414 strand (-)
CAC-G-CCCCCCCC-A---AT---AAATA-CG-TCA---TG-CG-TGTGAGATGTACTCAGCTCC--TTTTCCCGTAGTCTGCTTTC-ACTTC------------GG-T-GA-TATTC-TCT-AC--GC--GTCATG-----G-TATGT-GCGCCC--TTCAAA--CCGCGCCGTT-CTTTC-ACCT-T-CCCCCGTTCCCTCCGCGCCGTGTC-CCCCACGTGTCCCCGCG-T-------CGCTTCCTC-TTCCCCCCCCCCCCCCC---------TCCC--TCCCC---TCGCCGTGGGG-C-TGCCCC-ACACGGTG-GGCG-GTGCG-GCCATATAAGCGCCGTGG--GGTGCGGGGGGGCGGGG----------------------CACTGCC-A-TGCCCGTCCCC----A-CCGCCA--CCGTCACC-GCTCTG-CTGACT-G--CT-GC-T--C--TCG-CTGC-GCCGCCCCCACATCCAC-G--CGC-TGCC--GT-GG-CGAGAG-GT-G-CGTCC-A-CACC-A--C-C-----GAAGCCCCCA-TC-TC--GGCC---CAT-ATT-----GG-CCCCATC-GGACCCCATATCAT-CGCCCC--AT-CTCTGC-C-CCATCATTGA--CCCCCAT-GCGCCCCA-TATTTCCG-CCCC--AT-CTT--CGGCCCC-ATATTGGACCCCCAGCCCA-ACATTGCGCCCCACATTC-ACCCCATAT-TGGCCCCAT--ATT-GG--CCC-ATCT----CT-G--CCCCATTAT---GCCCCCCAAA-------------------------------------------------------------------------------------------------------------------------------------------------------------------------------------------------------------------------------------------------------------------------------------------------------------------------------------------------------------------------------------------------------------------------------------------------------------------------------------------------------------------------------------------------------------------------------------------------------------------------------------------------------------------------------------------------------------------------------------------------------------------------------------------------------------------------------------------------------------------------------------------------------------------------------------------------------------------------------------------------------------------------------------------------------------------------------------------------------------------------------------------------------------------------------------------------------------------------------------------------------------------------------------------------------------------------------------------------------------------------------------------------------------------------------------------------------------------------------------------------------------------------------------------------------------------------------------------------------------------------------------------------------------------------------------------------------------------------------------------------------------------------------------------------------------------------------------------------------------------------------------------------------------------------------------------------------------------------------------------------------------------------------------------------------------------------------------------------------------------------------------------------------------------------------------------------------------------------------------------------------------------------------------------------------------------------------------------------------------------------------------------------------------------------------------------------------------------------------------------------------------------------------------------------------------------------------------------------------------------------------------------------------------------------------------------------------------------------------------------------------------------------------------------------------------------------------------------------------------------------------------------------------------------------------------------------------------------------------------------------------------------------------------------------------------------------------------------------------------------------------------------------------------------------------------------------------------------------------------------------------------------------------------------------------------------------------------------------------------------------------------------------------------------------------------------------------------------------------------------------------------------------------------------------------------------------------------------------------------------------------------------------------------------------------------------------------------------------------------------------------------------------------------------------------------------------------------------------------------------------------------------------------------------------------------------------------------------------------------------------------------------------------------------------------------------------------------------------------------------------------------------------------------------------------------------------------------------------------------------------------------------------------------------------------------------------------------------------------------------------------------------------------------------------------------------------------------------------------------------------------------------------------------------------------------------------------------------------------------------------------------------------------------------------------------------------------------------------------------------------------------------------------------------------------------------------------------------------------------------------------------------------------------------------------------------------------------------------------------------------------------------------------------------------------------------------------------------------------------------------------------------------------------------------------------------------------------------------------------------------------------------------------------------------------------------------------------------------------------------------------------------------------------------------------------------------------------------------------------------------------------------------------------------------------------------------------------------------------------------------------------------------------------------------------------------------------------------------------------------------------------------------------------------------------------------------------------------------------------------------------------------------------------------------------------------------------------------------------------------------------------------------------------------------------------------------------------------------------------------------------------------------------------------------------------------------------------------------------------------------------------------------------------------------------------------------------------------------------------------------------------------------------------------------------------------------------------------------------------------------------------------------------------------------------------------------------------------------------------------------------------------------------------------------------------------------------------------------------------------------------------------------------------------------------------------------------------------------------------------------------------------------------------------------------------------------------------------------------------------------------------------------------------------------------------------------------------------------------------------------------------------------------------------------------------------------------------------------------------------------------------------------------------------------------------------------------------------------------------------------------------------------------------------------------------------------------------------------------------------------------------------------------------------------------------------------------------------------------------------------------------------------------------------------------------------------------------------------------------------------------------------------------------------------------------------------------------------------------------------------------------------------------------------------------------------------------------------------------------------------------------------------------------------------------------------------------------------------------------------------------------------------------------------------------------------------------------------------------------------------------------------------------------------------------------------------------------------------------------------------------------------------------------------------------------------------------------------------------------------------------------------------------------------------------------------------------------------------------------------------------------------------------------------------------------------------------------------------------------------------------------------------------------------------------------------------------------------------------------------------------------------------------------------------------------------------------------------------------------------------------------------------------------------------------------------------------------------------------------------------------------------------------------------------------------------------------------------------------------------------------------------------------------------------------------------------------------------------------------------------------------------------------------------------------------------------------------------------------------------------------------------------------------------------------------------------------------------------------------------------------------------------------------------------------------------------------------------------------------------------------------------------------------------------------------------------------------------------------------------------------------------------------------------------------------------------------------------------------------------------------------------------------------------------------------------------------------------------------------------------------------------------------------------------------------------------------------------------------------------------------------------------------------------------------------------------------------------------------------------------------------------------------------------------------------------------------------------------------------------------------------------------------------------------------------------------------------------------------------------------------------------------------------------------------------------------------------------------------------------------------------------------------------------------------------------------------------------------------------------------------------------------------------------------------------------------------------------------------------------------------------------------------------------------------------------------------------------------------------------------------------------------------------------------------------------------------------------------------------------------------------------------------------------------------------------------------------------------------------------------------------------------------------------------------------------------------------------------------------------------------------------------------------------------------------------------------------------------------------------------------------------------------------------------------------------------------------------------------------------------------------------------------------------------------------------------------------------------------------------------------------------------------------------------------------------------------------------------------------------------------------------------------------------------------------------------------------------------------------------------------------------------------------------------------------------------------------------------------------------------------------------------------------------------------------------------------------------------------------------------------------------------------------------------------------------------------------------------------------------------------------------------------------------------------------------------------------------------------------------------------------------------------------------------------------------------------------------------------------------------------------------------------------------------------------------------------------------------------------------------------------------------------------------------------------------------------------------------------------------------------------------------------------------------------------------------------------------------------------------------------------------------------------------------------------------------------------------------------------------------------------------------------------------------------------------------------------------------------------------------------------------------------------------------------------------------------------------------------------------------------------------------------------------------------------------------------------------------------------------------------------------------------------------------------------------------------------------------------------------------------------------------------------------------------------------------------------------------------------------------------------------------------------------------------------------------------------------------------------------------------------------------------------------------------------------------------------------------------------------------------------------------------------------------------------------------------------------------------------------------------------------------------------------------------------------------------------------------------------------------------------------------------------------------------------------------------------------------------------------------------------------------------------------------------------------------------------------------------------------------------------------------------------------------------------------------------------------------------------------------------------------------------------------------------------------------------------------------------------------------------------------------------------------------------------------------------------------------------------------------------------------------------------------------------------------------------------------------------------------------------------------------------------------------------------------------------------------------------------------------------------------------------------------------------------------------------------------------------------------------------------------------------------------------------------------------------------------------------------------------------------------------------------------------------------------------------------------------------------------------------------------------------------------------------------------------------------------------------------------------------------------------------------------------------------------------------------------------------------------------------------------------------------------------------------------------------------------------------------------------------------------------------------------------------------------------------------------------------------------------------------------------------------------------------------------------------------------------------------------------------------------------------------------------------------------------------------------------------------------------------------------------------------------------------------------------------------------------------------------------------------------------------------------------------------------------------------------------------------------------------------------------------------------------------------------------------------------------------------------------------------------------------------------------------------------------------------------------------------------------------------------------------------------------------------------------------------------------------------------------------------------------------------------------------------------------------------------------------------------------------------------------------------------------------------------------------------------------------------------------------------------------------------------------------------------------------------------------------------------------------------------------------------------------------------------------------------------------------------------------------------------------------------------------------------------------------------------------------------------------------------------------------------------------------------------------------------------------------------------------------------------------------------------------------------------------------------------------------------------------------------------------------------------------------------------------------------------------------------------------------------------------------------------------------------------------------------------------------------------------------------------------------------------------------------------------------------------------------------------------------------------------------------------------------------------------------------------------------------------------------------------------------------------------------------------------------------------------------------------------------------------------------------------------------------------------------------------------------------------------------------------------------------------------------------------------------------------------------------------------------------------------------------------------------------------------------------------------------------------------------------------------------------------------------------------------------------------------------------------------------------------------------------------------------------------------------------------------------------------------------------------------------------------------------------------------------------------------------------------------------------------------------------------------------------------------------------------------------------------------------------------------------------------------------------------------------------------------------------------------------------------------------------------------------------------------------------------------------------------------------------------------------------------------------------------------------------------------------------------------------------------------------------------------------------------------------------------------------------------------------------------------------------------------------------------------------------------------------------------------------------------------------------------------------------------------------------------------------------------------------------------------------------------------------------------------------------------------------------------------------------------------------------------------------------------------------------------------------------------------------------------------------------------------------------------------------------------------------------------------------------------------------------------------------------------------------------------------------------------------------------------------------------------------------------------------------------------------------------------------------------------------------------------------------------------------------------------------------------------------------------------------------------------------------------------------------------------------------------------------------------------------------------------------------------------------------------------------------------------------------------------------------------------------------------------------------------------------------------------------------------------------------------------------------------------------------------------------------------------------------------------------------------------------------------------------------------------------------------------------------------------------------------------------------------------------------------------------------------------------------------------------------------------------------------------------------------------------------------------------------------------------------------------------------------------------------------------------------------------------------------------------------------------------------------------------------------------------------------------------------------------------------------------------------------------------------------------------------------------------------------------------------------------------------------------------------------------------------------------------------------------------------------------------------------------------------------------------------------------------------------------------------------------------------------------------------------------------------------------------------------------------------------------------------------------------------------------------------------------------------------------------------------------------------------------------------------------------------------------------------------------------------------------------------------------------------------------------------------------------------------------------------------------------------------------------------------------------------------------------------------------------------------------------------------------------------------------------------------------------------------------------------------------------------------------------------------------------------------------------------------------------------------------------------------------------------------------------------------------------------------------------------------------------------------------------------------------------------------------------------------------------------------------------------------------------------------------------------------------------------------------------------------------------------------------------------------------------------------------------------------------------------------------------------------------------------------------------------------------------------------------------------------------------------------------------------------------------------------------------------------------------------------------------------------------------------------------------------------------------------------------------------------------------------------------------------------------------------------------------------------------------------------------------------------------------------------------------------------------------------------------------------------------------------------------------------
>SRR5444502.155901 length=30266 strand (-)
CCC-AGCCCCCC---ATG-AT-G-AGACA-CGCTCT---TTCC--TGTCTCCCCATTCC-GT-CC------------GTGTTCCCCC-ATCCCCCCCCC-A-T---A-TG-ACCACGC-TCTTTC-CGT--GTC-TTCCCTCG-TGT-CCG-TTCCCG-TGTTTCCCCGCG---TT-CTT-CCACCT---CCCCCTTTCCCTCC----GGTGTCCCCCCACGTG-CCCCGCC-T-------CGCTT-GCC-TCTTCCCCCCCCCCCCCCCCCC----------TCCC---CTCGCCGTGGGGGC-TGCCCCCACA--GTG--GC--GTGCG-GCCATATAAGCGCCGTGGTGGGGGGGGGG------------------------------CACTGCCCA-TG-CCTTCTCCC---A-CCGCCA--CCGTCACC-GCTCTGGCTG-CT-G--CATGC-TTGC--T-G-CCGCCGCC---CCCACATC-AC-G--CGC-TGCC---TGG---GAGAG-GT-G-CGTCC-A-CACCCA--CTC----GGAAGCCCC-ACTCT----GCCC----ATAT-------GGCCCCCAT--GG-CCCCA-AT--T-CGCCC---AT-CTCTGCCCCA-AT--T-GA--CCCCCAT-GG-CCCCA-TATT--CGCCC----AT-CT---CGTCCCC-ATATTG-ACCCCCAGCCCC-ACATT---CCCCACATTC-ACCCCATAT-TGGCCCCATT-AT---GCCCC-AATCT----CTTG-CCCCCATATT----CCCC--ATG-GCCCTGT-A--TG-CCCCAT-A-TTGGCCC-TATA--TTCACCC--TTGTATGG----CCCGCGAGAAACCGC--TATTGGCCCCCC-ACCCCATATT--CCCCCCGG--AACCATA-TTGGCCC--ATATATTC--ACCCTTTTCTGG-ACCC-AAT-CTC-GCCCC-ATCTTCGG-CCCCCCATATTGCCCCC--ATG--CCCCATA--TTC-GCCCCATATT-GGCCCCCC-ACCCC-AC-------------------------ATTG-CCCCAT-ATCACCCC-ATA-TTCGCCC--TTTTTGCCCCC--ATCATTGGCCC------GGACCCA-ATTGTGCGACCCCCGGA-CCT-AT---ATTGGCAAACCA-TATTTGGCCCCATCTCTGCCC----A-TA-TTGCCCCCC-ATGCGCCCCCATAT--CGCCCC-ATC-TC--GCCCCATATTG-ACCCCCAT--GGCCCC--AATAT-CGCCCC-A--TCT-CTG-CCC-AT---ATTGCCCCCC----ATGCCCC--ATATTCACCCCA-ATT--CGCCCC-ATATT-GGCCCAG-ATT-CCCC-TTTTCTG---TCCT-CATTATT--GCCCCA-T-GCCCC--ATA---T--GCCCCCCC-GGACCC-ATATT-GGCCC-ATCTC-TGCCCC-T--ATT--CCCCCCAT---GGCCCCAT-A---CGATCAC--ATATT-CGCCC--TTTTTGGCCCC-ATATGCGCCCCATACT-C-TACCCC--AT-ATT--CCCCCCA-TGGCCCC-ATATT-CGCCC---AG-A-TTG-CCCCCC------AG-CCCCACA-TTG-CCCCA--TATT-CAACCCC---ATATTC-GCCCTTTT--CTGTCC-TCAT-A-TT---GCCCCAT--GG-CCCCA-TAT-T--GGCCCC-ATCA--TTGCCCCCCTG-CCCC---ATTAT-G-CCCCAT-ATT-CGCCC-TTTTTTGCCCC--AT-ATTG-CCCCCCCGAC---CCCATTATTGG--CCCCATATT-----GGCCCC-ATA--TTGGGCCCCATCTCA-TGCCCCATATTGCCCCCC---ATGGCCCCATAT--CGCCCC-ATCTTC-TGGCCCCATTATTG-CCCCCC--ATG--CCCGT-ATGG--C--AA-CTTT------CCCCCCC--GGCCCCA-T-ATTGGCCCCAT--ATT-CACCC--AT-A-TT----CGCCCCAAATTT----CCC--TTTTTTGGGCCCCATAA-----TTGGCCCTC--------CCAGAC-CCATAA-----TCGG-CCCCATCTCGTGCCCCAT-A-TTGCCCCC--A-TG--CCCC-ATATTCGCCCC-AT-ATGTGGC--CTTTTTT-GGCCCCCATAT-T--GGCCC--TCC-GG-ACCCATA-TTC-GCCCCA-TCTCGG---CCCCATA-T-TGCCCCCCCATG--CCCT-T-ATT-G-GCCCC---------ATATTGCCC---TATA--TCACCCTTTT------GCCCCAAT---GA---CCGCTTATTGGCCCCC--GACAACCATA-TT--GGCCCC--GGA-CCCA--ATT--GGCCCC-ATATT-CGCCCTT--T-CT-GGACCCCATCCTCG---CCCAT-CTCGGCCCCATATT--GCCCCC-ATG-CCCC----------ATA-CG---ACCC-TT-ATTG-CCCCCC--AGCCCC---ATAAGT-GCCCCATATT--GCCCCA-TTA--TCGCCCCATTAT-T-GCCCCATATT------CCCCTTTTTG-GCTCCAATTTT-GGCCCC-ATCTCTGCCCC---ATATT-GGCCCCCCGATTGGCCCCGT-ATGGG-ACCC-T---AT-GCCCCCCC--GACCCCAGATT-GGCCCC--TG-CCC-ATA--TTCGCCGCTTTTTTGGCCCC-ATATGCCCCC---T--TCCCC-GTAATG-CCCCATATT--GCCCC-TTA-TTG-CCCCATAT--TGCCCCCC--A-GCC-CCATATTGGCT-CCAT-TCCCGCCA-A-TTGCCCC--TTATTG-CCC--ATATT-GCCCCC-TGCCCCC-ATA-TT---GC-CACA--TACGT--CCC---ATAAT-GGCCCG----TTATTGACCCCCTGGCCCCATA--TGCCC-TTTATTG--------------CCCCTCGGCCCCAT-AT-GGCCCCTTATTGCCCC--ATATTGGACCCCC---TGGCCCC-ATA--T-GGCCCCAC--ATT-GTCCCCCCAGCCCCAGAT----GGCCCC--ATA-TTGGCCCCC-TG-CACC-AT-----AT-GCCCC---TATTT---CC-------CC-ATA----T-ACCTCCTG-------------------------------------------------------------------------------------------------------------------------------------------------------------------------------------------------------------------------------------------------------------------------------------------------------------------------------------------------------------------------------------------------------------------------------------------------------------------------------------------------------------------------------------------------------------------------------------------------------------------------------------------------------------------------------------------------------------------------------------------------------------------------------------------------------------------------------------------------------------------------------------------------------------------------------------------------------------------------------------------------------------------------------------------------------------------------------------------------------------------------------------------------------------------------------------------------------------------------------------------------------------------------------------------------------------------------------------------------------------------------------------------------------------------------------------------------------------------------------------------------------------------------------------------------------------------------------------------------------------------------------------------------------------------------------------------------------------------------------------------------------------------------------------------------------------------------------------------------------------------------------------------------------------------------------------------------------------------------------------------------------------------------------------------------------------------------------------------------------------------------------------------------------------------------------------------------------------------------------------------------------------------------------------------------------------------------------------------------------------------------------------------------------------------------------------------------------------------------------------------------------------------------------------------------------------------------------------------------------------------------------------------------------------------------------------------------------------------------------------------------------------------------------------------------------------------------------------------------------------------------------------------------------------------------------------------------------------------------------------------------------------------------------------------------------------------------------------------------------------------------------------------------------------------------------------------------------------------------------------------------------------------------------------------------------------------------------------------------------------------------------------------------------------------------------------------------------------------------------------------------------------------------------------------------------------------------------------------------------------------------------------------------------------------------------------------------------------------------------------------------------------------------------------------------------------------------------------------------------------------------------------------------------------------------------------------------------------------------------------------------------------------------------------------------------------------------------------------------------------------------------------------------------------------------------------------------------------------------------------------------------------------------------------------------------------------------------------------------------------------------------------------------------------------------------------------------------------------------------------------------------------------------------------------------------------------------------------------------------------------------------------------------------------------------------------------------------------------------------------------------------------------------------------------------------------------------------------------------------------------------------------------------------------------------------------------------------------------------------------------------------------------------------------------------------------------------------------------------------------------------------------------------------------------------------------------------------------------------------------------------------------------------------------------------------------------------------------------------------------------------------------------------------------------------------------------------------------------------------------------------------------------------------------------------------------------------------------------------------------------------------------------------------------------------------------------------------------------------------------------------------------------------------------------------------------------------------------------------------------------------------------------------------------------------------------------------------------------------------------------------------------------------------------------------------------------------------------------------------------------------------------------------------------------------------------------------------------------------------------------------------------------------------------------------------------------------------------------------------------------------------------------------------------------------------------------------------------------------------------------------------------------------------------------------------------------------------------------------------------------------------------------------------------------------------------------------------------------------------------------------------------------------------------------------------------------------------------------------------------------------------------------------------------------------------------------------------------------------------------------------------------------------------------------------------------------------------------------------------------------------------------------------------------------------------------------------------------------------------------------------------------------------------------------------------------------------------------------------------------------------------------------------------------------------------------------------------------------------------------------------------------------------------------------------------------------------------------------------------------------------------------------------------------------------------------------------------------------------------------------------------------------------------------------------------------------------------------------------------------------------------------------------------------------------------------------------------------------------------------------------------------------------------------------------------------------------------------------------------------------------------------------------------------------------------------------------------------------------------------------------------------------------------------------------------------------------------------------------------------------------------------------------------------------------------------------------------------------------------------------------------------------------------------------------------------------------------------------------------------------------------------------------------------------------------------------------------------------------------------------------------------------------------------------------------------------------------------------------------------------------------------------------------------------------------------------------------------------------------------------------------------------------------------------------------------------------------------------------------------------------------------------------------------------------------------------------------------------------------------------------------------------------------------------------------------------------------------------------------------------------------------------------------------------------------------------------------------------------------------------------------------------------------------------------------------------------------------------------------------------------------------------------------------------------------------------------------------------------------------------------------------------------------------------------------------------------------------------------------------------------------------------------------------------------------------------------------------------------------------------------------------------------------------------------------------------------------------------------------------------------------------------------------------------------------------------------------------------------------------------------------------------------------------------------------------------------------------------------------------------------------------------------------------------------------------------------------------------------------------------------------------------------------------------------------------------------------------------------------------------------------------------------------------------------------------------------------------------------------------------------------------------------------------------------------------------------------------------------------------------------------------------------------------------------------------------------------------------------------------------------------------------------------------------------------------------------------------------------------------------------------------------------------------------------------------------------------------------------------------------------------------------------------------------------------------------------------------------------------------------------------------------------------------------------------------------------------------------------------------------------------------------------------------------------------------------------------------------------------------------------------------------------------------------------------------------------------------------------------------------------------------------------------------------------------------------------------------------------------------------------------------------------------------------------------------------------------------------------------------------------------------------------------------------------------------------------------------------------------------------------------------------------------------------------------------------------------------------------------------------------------------------------------------------------------------------------------------------------------------------------------------------------------------------------------------------------------------------------------------------------------------------------------------------------------------------------------------------------------------------------------------------------------------------------------------------------------------------------------------------------------------------------------------------------------------------------------------------------------------------------------------------------------------------------------------------------------------------------------------------------------------------------------------------------------------------------------------------------------------------------------------------------------------------------------------------------------------------------------------------------------------------------------------------------------------------------------------------------------------------------------------------------------------------------------------------------------------------------------------------------------------------------------------------------------------------------------------------------------------------------------------------------------------------------------------------------------------------------------------------------------------------------------------------------------------------------------------------------------------------------------------------------------------------------------------------------------------------------------------------------------------------------------------------------------------------------------------------------------------------------------------------------------------------------------------------------------------------------------------------------------------------------------------------------------------------------------------------------------------------------------------------------------------------------------------------------------------------------------------------------------------------------------------------------------------------------------------------------------------------------------------------------------------------------------------------------------------------------------------------------------------------------------------------------------------------------------------------------------------------------------------------------------------------------------------------------------------------------------------------------------------------------------------------------------------------------------------------------------------------------------------------------------------------------------------------------------------------------------------------------------------------------------------------------------------------------------------------------------------------------------------------------------------------------------------------------------------------------------------------------------------------------------------------------------------------------------------------------------------------------------------------------------------------------------------------------------------------------------------------------------------------------------------------------------------------------------------------------------------------------------------------------------------------------------------------------------------------------------------------------------------------------------------------------------------------------------------------------------------------------------------------------------------------------------------------------------------------------------------------------------------------------------------------------------------------------------------------------------------------------------------------------------------------------------------------------------------------------------------------------------------------------------------------------------------------------------------------------------------------------------------------------------------------------------------------------------------------------------------------------------------------------------------------------------------------------------------------------------------------------------------------------------------------------------------------------------------------------------------------------------------------------------------------------------------------------------------------------------------------------------------------------------------------------------------------------------------------------------------------------------------------------------------------------------------------------------------------------------------------------------------------------------------------------------------------------------------------------------------------------------------------------------------------------------------------------------------------------------------------------------------------------------------------------------------------------------------------------------------------------------------------------------------------------------------------------------------------------------------------------------------------------------------------------------------------------------------------------------------------------------------------------------------------------------------------------------------------------------------------------------------------------------------------------------------------------------------------------------------------------------------------------------------------------------------------------------------------------------------------------------------------------------------------------------------------------------------------------------------------------------------------------------------------------------------------------------------------------------------------------------------------------------------------------------------------------------------------------------------------------------------------------------------------------------------------------------------------------------------------------------------------------------------------------------------------------------------------------------------------------------------------------------------------------------------------------------------------------------------------------------------------------------------------------------------------------------------------------------------------------------------------------------------------------------------------------------------------------------------------------------------------------------------------------------------------------------------------------------------------------------------------------------------------------------------------------------------------------------------------------------------------------------------------------------------------------------------------------------------------------------------------------------------------------------------------------------------------------------------------------------------------------------------------------------------------------------------------------------------------------------------------------------------------------------------------------------------------------------------------------------------------------------------------------------------------------------------------------------------------------------------------------------------------------------------------------------------------------------------------------------------------------------------------------------------------------------------------------------------------------------------------------------------------------------------------------------------------------------------------------------------------------------------------------------------------------------------------------------------------------------------------------------------------------------------------------------------------------------------------------------------------------------------------------------------------------------------------------------------------------------------------------------------------------------------------------------------------------------------------------------------------------------------------------------------------------------------------------------------------------------------------------------------------------------------------------------------------------------------------------------------------------------------------------------------------------------------------------------------------------------------------------------------------------------------------------------------------------------------------------------------------------------------------------------------------------------------------------------------------------------------------------------------------------------------------------------------------------------------------------------------------------------------------------------------------------------------------------
>SRR2028191-106803 strand (-)
C---ATCTCCCCCC-ATCCAT-G-AAACA-CGCTCT---TT-CG-TGTCTCCCCATGTCCGTTCCG--T-----G--GTTTCCCTCCAATCCCCCCCCC-A-T-CCA-T-GA-CACGC-TCTTTCC-GTATGTC-TCCC---G-TGT-CCG--TCC---TGTTT-CCCGCG---TT-CTTTCCACCT-TCCCCCCTTTCCCATCTC--AGTGTC-CCCCACGT-TCCTGAAG-A-------AAATTATCGTTTCGATTCCTCTTCCACCCCCCCACCCCCCC-TTCCTC-TT-GCCGTGG---C-TGCCC--ACA--GTTGGGCG-GTGCG-GCCATATAGGCGCCGCCGTGAGCACCTGGGGTGCCAGAGTGGGGTGTGGAGGGGCGGGGCACTGCC-A-AGGC-GTTCCC----A-GCGCCA--CCGTCAC--GCT-TC-CTG-CT-G--CT-GC-T-GC--TGG-CTGCCGCGCG-CCCACATCCAC-GCTCGC-TGCC--GT-GG-GAAGAGCGT-G--GTC--A-CACGCA--CTC----GGAAGCCCC-A-TC-TCT-CTGCGTCCTA-ATT----TG---CCCAT--GGCCCTCATAT--T-CGCCCC--AT--TC-GC-C-ACAT-ATTGG---CCCCATTGG-CCCCAATATT--CG-CCCC--AT-CTT--CGGCCCATATATTGGACC---AGCCCGCACATTGG---CCACATTC-ACC--ATAT-TG-CCCCAT---GT-GATGTGT-GTGT----GT-GGGTGT-AT-AGTT-GCCACCCATG-GCCCTGT-AT--GGCCCC-T-A-TTGGATTTGCCCAGTTCAGCCTTTTTTATGGGGGGGCCGGTATGAA-CGCCTTATTG-CCCCCCGACCCATTATTGGCCCTC-GG--AGCCCAATGTGGCCCC-ATTA-TTC--ACCGTTT-CTGG-ACC---AT-CGGGGGGG------TCGCC-------GATTCTC-----GTGCCC-G-ATGATGTCGGCC--AT----GGCCCCC--ATATTTCGCCGCCATAGTTGGCCCCAAGCCCACATTGGCC--AT-ATTCACCC-ATA-TTCGCCCTTTTTTTGGCCC---AT-ATTGGGCCC-----GGACCAATATTGGCCCCAC--GAGA-CC--ATT--ATTGGCCC---A-TATTTGGCCCCATCTCGAGCCCC--ACTA-TTCCCCC--AATGGCCCC--ATATT-CGCCCCAATC-TC-TGCCC-ATATTG-ACCCC-AT--GGGCCCGCGATATTCGGCC--A--TCTTCTG-CCC-ATGTGATTGGGCTCCCCCCATGGCC---ATATTCACCC-ATATTTTCGCC---ATATTGCCAC-AT-ATTTCGCCCTTTTCTG-T--CCTGCAGTATT-GGCCCGA-TCGGCC---ATTGATTTGGCCCTCCGT-GA-CC-ATATTTGGCCC-ATCTCC-GCG--AT-GATTTGACCCCCATGGTGCC---ATTATT-CG-TC-AC-ATATTCCGCCCCTTTTTTGGCCCC-ATATTGGCCCCAT-CTT---ACCCC--AT-ATT-GCCGCC-AGTGGCCCCCATATT--GCCCC--A-TA-TTGGCCCCGCC----GAG-CCCCACACTTGGCCCCA----TTTGACTTCACCCATATTGCGTCCTTTTTACTGTCC-TCAT-AGTTATGGCCC-AT--GGCGCCCA-TAT-T--GGGCCCCATA-G-TTGCCCACATTCCTAGCCCAT-ATTGAGCCCATGATT-CGCCC-TTTTTGGGCCCC-AT-ATTGGCCCGC-GGACC-AC--ATCATTGAGCCGCAATAT----ATGGCCCCCATA--TTGG-CCCCATCTCTCTGC---ATATTGCCGCCTCTGATG-CCCATATATTCGCCCAGATCT-C-TGCCCC-AT-ATTG-CCCCGCCAATGGCCCGAT-ATGGCGCGCAA-CTT--ATTGGCCCCCC---GGCC--A-T-ATTGGCCCCAGTCATTTCACCCGCAT-A-TT-----GCC-AATATT----GCTCGGTTTTTTG-CTCTCTCGGTGATATTGGCC-T---------CCAGAC-C-ATAA-----TCGG---CCATCTCGGCCC--ATTA-TTGCCCCCCGA-TG-GCCCC-ATATTCGCCC---T-AT-TG-C-CCTTTTTT-GGCCCC-ATATAT--GCGCCACTCC-GG-ACCCATA-TTCAGCACCA-TATCTCATGCCCCATAGT-TG-CCCC--ATGG--CCTGT-ATT-G-GACCCCAATCC---ATATTGGCGCCCTATATATCACC-TTTTATAT-GGCCCCA-TATTGAA--CCGCTTATTG--CCCCC--A-CCCC-TA-TT--GGCCTCCAGCCAC--AT-ATT--GGCCCC-ATATT-CGCCTTC-TT-CT-GGACC-CATC-TCGG--CCCATT-TCGGCCC-ATATT-GGCCC---ATGGCCC-----------ATAACGG--ACCCTTTTA-TGGCCCCCG-C-GCCC----ATATT-G--CCCATATT-GGCCC-A-T-A-TTCGCCCCTA-AT-TGGCCC-ATATT--C-GCCC-TTTTTTG-GCTCCA-TTTT-GGCCAC-ATCTTTGCCC----ATATT-GGCCCCCC-TT-GGTCCCGT-ATGG--ACCC-TTTGATTGGCCCCCC--GATCCCATATT-GGCC----TGGCCC-ATA-ATTCGCC-TTTTTTGCCCC---ATATTGGCCCC--TGTTCCC--GTAATGCCC--ATATT-GGCCCC-TTAATTGGCCCCATA-ATTGGGTGCTGTGCGG---AGTGGTG--T-CCATGTCCA--CATA-TTGGCCCC-TTATTGGCCCC-ATATTAGCCCCC-TGGCCCC-ATAATTTGCGC-CACTT-TACTTGGCCCC--AT-ATTGG--CC---TTTATTGACCCCCTGGCCCCATTATTGCCC-TTTATTGGGGGTCGGCGGTGGCGGGCGCGGTGGAGTGTTGCTCCCTTATTGGCCCC-ATTTTGGCCCC-----TGCCCCAAATA-TT-GGCAC-AC--ATT-GT-CCCCCAGCGTT--A--ATTGGCCGCGCATA-TTGGCC----TGGCACCAAT-----ATTAGCCCCTGTATTTT---CG------CC-ATA----TGACCTCCTGCGCCCTT-ATTGGCCC---AGTA-TTGGCCCCC-ATTCCGCCTTATTGGCCCCAT-A-TTGTCCCCGAGCCCC-ATATTGGCCC---A--TTGGCCC-T---GCACCATATTGG-CCCTTATTTATCC-----------ATATGAACATCTCC-TGGCCC---TTGATT-GGCC--CCATAAT-TGGCCCCCC-ATG-CC---AGTGAGTGCTCGTGTGCAT-ATTT-GA-CCCC--AGACCCGCGTCATCTGGCCCC-ATATTGGCC--TTTTTGG-CCCCAT-AATTGG-CCCCC-GGCC-------ATATC-GG--CC-TTATTGCCCCAATAATTCACCTTTTTTT-GGCCCC-ATA-TTGGCCC-AT-ATTGG----CCCCAGACTCAT-ATTGGA---CTATATTGG-ACCC-----ATATTATCCCC-AGCCCCTAT-TGGCGCGGGTGTGCGGAGT-GGGGGCGCTATGTT-GGCCC--ATATTG-T-CCCCCCAGCCC--A-TATTTGGCC--AGGTGT-CCTGCTTA-TTGGCCCCAAT-ATTGTCCCC--AG----CCAT-TTGGACGCCAG------TGTCCCCGTTATT-G--CCCTAG-G--TTGGGGCCCG-ATA-TT-GTCCCCC--A-G--CCCAGTATTGGCC--AT--------------------------------------------------------------------------------------------------------------------------------------------------------------------------------------------------------------------------------------------------------------------------------------------------------------------------------------------------------------------------------------------------------------------------------------------------------------------------------------------------------------------------------------------------------------------------------------------------------------------------------------------------------------------------------------------------------------------------------------------------------------------------------------------------------------------------------------------------------------------------------------------------------------------------------------------------------------------------------------------------------------------------------------------------------------------------------------------------------------------------------------------------------------------------------------------------------------------------------------------------------------------------------------------------------------------------------------------------------------------------------------------------------------------------------------------------------------------------------------------------------------------------------------------------------------------------------------------------------------------------------------------------------------------------------------------------------------------------------------------------------------------------------------------------------------------------------------------------------------------------------------------------------------------------------------------------------------------------------------------------------------------------------------------------------------------------------------------------------------------------------------------------------------------------------------------------------------------------------------------------------------------------------------------------------------------------------------------------------------------------------------------------------------------------------------------------------------------------------------------------------------------------------------------------------------------------------------------------------------------------------------------------------------------------------------------------------------------------------------------------------------------------------------------------------------------------------------------------------------------------------------------------------------------------------------------------------------------------------------------------------------------------------------------------------------------------------------------------------------------------------------------------------------------------------------------------------------------------------------------------------------------------------------------------------------------------------------------------------------------------------------------------------------------------------------------------------------------------------------------------------------------------------------------------------------------------------------------------------------------------------------------------------------------------------------------------------------------------------------------------------------------------------------------------------------------------------------------------------------------------------------------------------------------------------------------------------------------------------------------------------------------------------------------------------------------------------------------------------------------------------------------------------------------------------------------------------------------------------------------------------------------------------------------------------------------------------------------------------------------------------------------------------------------------------------------------------------------------------------------------------------------------------------------------------------------------------------------------------------------------------------------------------------------------------------------------------------------------------------------------------------------------------------------------------------------------------------------------------------------------------------------------------------------------------------------------------------------------------------------------------------------------------------------------------------------------------------------------------------------------------------------------------------------------------------------------------------------------------------------------------------------------------------------------------------------------------------------------------------------------------------------------------------------------------------------------------------------------------------------------------------------------------------------------------------------------------------------------------------------------------------------------------------------------------------------------------------------------------------------------------------------------------------------------------------------------------------------------------------------------------------------------------------------------------------------------------------------------------------------------------------------------------------------------------------------------------------------------------------------------------------------------------------------------------------------------------------------------------------------------------------------------------------------------------------------------------------------------------------------------------------------------------------------------------------------------------------------------------------------------------------------------------------------------------------------------------------------------------------------------------------------------------------------------------------------------------------------------------------------------------------------------------------------------------------------------------------------------------------------------------------------------------------------------------------------------------------------------------------------------------------------------------------------------------------------------------------------------------------------------------------------------------------------------------------------------------------------------------------------------------------------------------------------------------------------------------------------------------------------------------------------------------------------------------------------------------------------------------------------------------------------------------------------------------------------------------------------------------------------------------------------------------------------------------------------------------------------------------------------------------------------------------------------------------------------------------------------------------------------------------------------------------------------------------------------------------------------------------------------------------------------------------------------------------------------------------------------------------------------------------------------------------------------------------------------------------------------------------------------------------------------------------------------------------------------------------------------------------------------------------------------------------------------------------------------------------------------------------------------------------------------------------------------------------------------------------------------------------------------------------------------------------------------------------------------------------------------------------------------------------------------------------------------------------------------------------------------------------------------------------------------------------------------------------------------------------------------------------------------------------------------------------------------------------------------------------------------------------------------------------------------------------------------------------------------------------------------------------------------------------------------------------------------------------------------------------------------------------------------------------------------------------------------------------------------------------------------------------------------------------------------------------------------------------------------------------------------------------------------------------------------------------------------------------------------------------------------------------------------------------------------------------------------------------------------------------------------------------------------------------------------------------------------------------------------------------------------------------------------------------------------------------------------------------------------------------------------------------------------------------------------------------------------------------------------------------------------------------------------------------------------------------------------------------------------------------------------------------------------------------------------------------------------------------------------------------------------------------------------------------------------------------------------------------------------------------------------------------------------------------------------------------------------------------------------------------------------------------------------------------------------------------------------------------------------------------------------------------------------------------------------------------------------------------------------------------------------------------------------------------------------------------------------------------------------------------------------------------------------------------------------------------------------------------------------------------------------------------------------------------------------------------------------------------------------------------------------------------------------------------------------------------------------------------------------------------------------------------------------------------------------------------------------------------------------------------------------------------------------------------------------------------------------------------------------------------------------------------------------------------------------------------------------------------------------------------------------------------------------------------------------------------------------------------------------------------------------------------------------------------------------------------------------------------------------------------------------------------------------------------------------------------------------------------------------------------------------------------------------------------------------------------------------------------------------------------------------------------------------------------------------------------------------------------------------------------------------------------------------------------------------------------------------------------------------------------------------------------------------------------------------------------------------------------------------------------------------------------------------------------------------------------------------------------------------------------------------------------------------------------------------------------------------------------------------------------------------------------------------------------------------------------------------------------------------------------------------------------------------------------------------------------------------------------------------------------------------------------------------------------------------------------------------------------------------------------------------------------------------------------------------------------------------------------------------------------------------------------------------------------------------------------------------------------------------------------------------------------------------------------------------------------------------------------------------------------------------------------------------------------------------------------------------------------------------------------------------------------------------------------------------------------------------------------------------------------------------------------------------------------------------------------------------------------------------------------------------------------------------------------------------------------------------------------------------------------------------------------------------------------------------------------------------------------------------------------------------------------------------------------------------------------------------------------------------------------------------------------------------------------------------------------------------------------------------------------------------------------------------------------------------------------------------------------------------------------------------------------------------------------------------------------------------------------------------------------------------------------------------------------------------------------------------------------------------------------------------------------------------------------------------------------------------------------------------------------------------------------------------------------------------------------------------------------------------------------------------------------------------------------------------------------------------------------------------------------------------------------------------------------------------------------------------------------------------------------------------------------------------------------------------------------------------------------------------------------------------------------------------------------------------------------------------------------------------------------------------------------------------------------------------------------------------------------------------------------------------------------------------------------------------------------------------------------------------------------------------------------------------------------------------------------------------------------------------------------------------------------------------------------------------------------------------------------------------------------------------------------------------------------------------------------------------------------------------------------------------------------------------------------------------------------------------------------------------------------------------------------------------------------------------------------------------------------------------------------------------------------------------------------------------------------------------------------------------------------------------------------------------------------------------------------------------------------------------------------------------------------------------------------------------------------------------------------------------------------------------------------------------------------------------------------------------------------------------------------------------------------------------------------------------------------------------------------------------------------------------------------------------------------------------------------------------------------------------------------------------------------------------------------------------------------------------------------------------------------------------------------------------------------------------------------------------------------------------------------------------------------------------------------------------------------------------------------------------------------------------------------------------------------------------------------------------------------------------------------------------------------------------------------------------------------------------------------------------------------------------------------------------------------------------------------------------------------------------------------------------------------------------------------------------------------------------------------------------------------------------------------------------------------------------------------------------------------------------------------------------------------------------------------------------------------------------------------------------------------------------------------------------------------------------------------------------------------------------------------------------------------------------------------------------------------------------------------------------------------------------------------------------------------------------------------------------------------------------------------------------------------------------------------------------------------------------------------------------------------------------------------------------------------------------------------------------------------------------------------------------------------------------------------------------------------------------------------------------------------------------------------------------------------------------------------------------------------------------------------------------------------------------------------------------------------------------------------------------------------------------------------------------------------------------------------------------------------------------------------------------------------------------------------------------------------------------------------------------------------------------------------------------------------------------------------------------------------------------------------------------------------------------------------------------------------------------------------------------------------------------------------------------------------------------------------------------------------------------------------------------------------------------------------------------------------------------------------------------------------------------------------------------------------------------------------------------------------------------------------------------------------------------------------------------------------------------------------------------------------------------------------------------------------------------------------------------------------------------------------------------------------------------------------------------------------------------------------------------------------------------------------------------------------------------------------------------------------------------------------------------------------------------------------------------------------------------------------------------------------------------------------------------------------------------------------------------------------------------------------------------------------------------------------------------------------------------------------------------------------------------------------------------------------------------------------
>SRR2028180.81330 length=9090 strand (-)
CCC-ATTCCCCCC--AT--AT-G-AAACA-CGTCGCTCTTTCCG-TGTCTCCC-ATGTCCG-TCCG--T--------GTTCCCCC---ATCCCCCCCC--A-T---A-T-GACCACGC-TCTTTCC-GT--GTC-TCCCC--G-TGTTCCG-TTCC-GATGTTTCCCCGCG---TT-CTTTCCACCTGT-CCCCCTTTCCCTCCC---GTTGTC-CCCCACGTGTCCC-GCG-T-------CGCTTCCTCGTTCCCCCCTCCCCCCCCCCCCCCCCCCCCCCCTCCCCTCCTCGCCGTGGCG-GTTGTCCC-ACAC--TG-GGC--GTGCG-GCCATATAAGCGCCTTTGGTGGTGGGGTGAGTGGGGG----------------------G--TGGC-ACTG-CCATGGCCGTCCAGCCGCCACGCCGTCACC-GCTCTG-CTG-CT-G--CT-GC-T-GCC-T-G-CCGCCGCT---CCCAC-TCCACCG-TCGC-TGCC-GGT-GG-GGAGAGCGTTG-CGTT--A-CACCCA--CTC----GGAAGCCC--A-TC-TCTTTGC--TCTAT-ATT-----GT-CCCCCAG-TGTGCCCCCAGTATTCGCCCC--AT-CTCTGCTCTCCAT-AT-GAAACCCCCAT-GGCCCCCA-TATT--CG-CCCC--AAGCT---CGGCCCC-ATATTGGACCCCCAGCCCC-ACATTGG-CCCCACATTCCACCC-ATTTATGGCCCCAT--ATTTGG-TCCC-ATCT---TCT-GTGCCCCAT-ATTC-GCCCCCCATG-GCC-TGTTAT-TGGCCCCATTA-TTGGCCC-TATA--TTC-CCC----TTATGG--CCCTTTGTATGAACCGCTGTATTGGCCCCGGACCCCATTATTGGCCCCCCGG--ACCCATATTTGGACCCCAT-A-TTC--ACCCTTT-CTGG-ACCC--ATTCTCGGCCCC-AT-CTCGGCACCCCTATATTGCCTCCCCATGGCCCC-ATA--TTCTGCCC-ATTA--TGGCCCCCCAGCCCCAAC------------------------ATTGGCCCCATTATTCACCCCATA-TTCGCCCCGTTTTTGGCCCC--ATTATTG-CTCCCTTCCGGACCCATATTGGCCCCCTCGCTGA-CCC-ATGT-ATTTGCCCC--A-TATTCGCCCCTATCTCGGGCCGCCCA-TAATTGCCCCCCCATGGCCCC--ATATTTCGCCCC-ATC-TCGTGCCCCATATTG-ACCCCCAT--GCGCCCC--ATATTCGCCCCCAG-TCT-CTG-CCCCATT--ATTGCCGCCC----ATGGCCC-CATATTCACCCCATATT--CGCC---ATATTTGGCCCAT-ATT-CGCCCTTTTCTG-TATCCT-CA-TATTGCGCCCCA-T-GGCCCCCATAA-TTTGGCGCCCCCCGGAACCCATATT-GGCCCAGTCTCGTGGCCCAGT-ATT-GCCCCCCATC-GCGCCCCATTATT-CG-TC-AC-ATATGTCGCCCTTTTTTTGGCCCC-ATATTG-CCCCAT-CT-CGTACCC---AT-ATT-GCCCC--A-TGGCCCC-ATATGTCGCCCC--A-TA-TTGGCTCCCC------AGCCCCCACA-TTGCCCC-A-GTATTGCACCCC----ATATTTCGCTCTCTTTTCTGTCC-TCAT-A-TT--GGCCC-CTATGG-CCCCA-TAT-TTTGGGGCCCAGTATGTTGCCCCC-TGGCCC----AT-ATTGG-CCCAT-ATGTCGCCTTTTTTTAGGCCCACATTATTGGCCCCC-GGACCCC---AT-ATTG-CGCCCCATAT-----TGGCCCC-ATAACTTGG-CCC-ATCT-TCTGCCC-ATATTGCCCCCT-CCATGGCCCCATATTCGGCACCCATCT-C-TGCCC-AAT-ATTG-CACCCCC-ATGGGCCCGTTATGG----CAA-CTT--ATTGGCCCCCCC--GGCCC-CATTATTGGCCC-AT-AATT-CACCCC-AT-A-TGTC---GCCCAATATTT---GCCC----TTTTG-TCCCCATTTATG---TGGCCCT---------CCAGAT-CCATA------TCTGGCCCCATCTCGGCCCCCAT-A-TTGCCCCCCCACTG-GCCCC-ATATTCGCCCC-AT-ATGTGGC-CCTTTTTTTGGCCCT-ATAT-T--GGCCCCTTTC-GG-ACTCCTA-TTC-GCCCCAAGCTCGGCC--CCCATAATTTG-CCCCCCATGAGCCCTGTGATT-G-GCCCAGATTGGCCTATATTCA--------------CCCTTTT--AT-GGCCCCA-TAT-GAA---CGCTTATTGGCTCCCCCGA-CCCCATG-TACTGGCCCCCCGGCCCCC-----T--GGACCC-AGTATT-GCCCCA-TA-GTTCGCCC-TTTC-T-GTA-CCCATTCTCGGCCC-ATTCTCGGCCCC-AATTGCGCCCCCATGGCCCATA-CGG--ACCCTTT-ATTGGCCCCCCACAGCCC----ATATT-GGCCCCATATT-GGCCCCA-TTA-TTCGCCCATT-AT-TGGCCCCATATT--C-GCCC-TTTTTTG-GCTCCA-TTTT-GGCCCC-ATCTCTGCCCTC--ATATT-GGCCCCC--AT-GGCCCCGT-ATGGGGACCC-TT--ATTG-CCCCCCCCGACCCCATATTTGGTCCCCCTGGCCCCATA--TTCGCCTTTGTTTGGCCCC--ATATTGGCCTCCGTGATCCCC-GTAATGGCCC-ATATTCCGCCCC-TTAGTTGGCCCCATA--TTG-CCCCCACA-GC--CCATATTGGCT-CCATGTCCCT-CATA-TGGGCCCATTTATTGGACCCCATATT-GCCCCC-TGCCC---ATA--T-G-GC-CACA--TAC-TGGGCGG--GT-CCCGG--GGGGCGGGGGGGGTGGCGGGCGGCGGCCGGTCCCC-CATATTGGGCCCTTTATTGACCCCCTGGCCCCCATTATTGG-CCTTTATTGGCCCC----TCGGCCCCATTATTGGCCC--TTA-TT-GGCCCCATATATTTGG-CCCCCTGGCCC--AT-ATCTGCCCCACA-A-TTGTCCCCCCTAGCCCC-AT-----ATTGGCCCC-ATATTGGCCCCCCTGGCAACCATA---------T-TTGGCCCCTT-ATTTTTCCCTCA-TA-TTGACCTCC--TGGCCCCTTATTGGCCC-AT-AGTTGCCCCCCATTCCCCTTATTGGCCCCATA--TTGTCCCCCAGCTCCTCATATTGG-CCCCTCATATTGGCCCCCTGGCCCATAT-----------TGGCCCC--TT-ATT-TTCC--CCATA-T--CGACC---TCTG-GCCCTTTATTGGCCCC------AT-ATTTTGG-CCCCCATTGCCCATCTCATC-GGCCCTCATATTAGACCCA----GACCCCCGT-A-TTGG-C-------CCC------ATATT-GGCCTTGTTTTTGGCCCCATATTTGGGCCCCCC---GGCCCCCATA-TCGGCCCCTTATTTG-----CCCCCG----AT-ATT-CA-CCCTTTTTTGG-CCCC-----ATATTGGCCCC-A-----TAT-TGGGCCCCC---AGATCATAATTGGACCTATATTGCGATCCCATATTA-T-CCCCCCAGCCCC-A-TATT-GGCCCCA--TGT-CCC-CTTA-TTGGCC--TAT-GTTGGCCCC----------ATATTGTTCCCCAGCCCATATGTCCCCATGTCCT---CCTTA-----TTGG--CC---ATA-TTTGTCCCCCCCATGGCCCCA-TATTGGCC--ATGTCCCCTTTATTGGCCC-T-ATGT-TGG-CCCCA-TATTTGTT-CCCCCA-G-CCCAT-A-TTGGCCCCATG-TCCCC---TTATT--GGCCCTATGTTGGCCC-CATA--TTGTCCT-CCCCAGCC---CCATATCTGTTGG--CCCATGATCCCCTTAT-TG-CC-TATTGTTGGCCCCATATTGTCCCCCC-AGCCC-AT-ATT-GG-CCCATGGT-CCC-TTA-TTGG-CC-TATGTTTGG---CCCCAT-A-TTGTCCCCC-AGCCCC-ATA-T-TGGCCC--AT-GTCCCCTTATTGG-ACCCTATTGTTGGCCC---TATATTGTCTCCCAGCC--CC-ATATTAGGCCCCATGT-CCCC-TA--ATTA--GGCCCCTTGTATTGCGCCCGC-ATATT-GTCCCCCCAGCCCGCATAT-TGG-CCC-A-TTGTCCCC---TTATTGGCCCTTAT--TGGCCCCATATTTGTCCCCC--AGCC-CCATATTGG-CCCTATGT--CCCTTTAT-GT-GGCCC---TATGGTT-GGCCC---ATTAT--GTCTTTGACGTCCCCC-A---GG-CC--ATAGTG--GGCCAGTGTCCCC----TTATTGGCCC-TTATGTTGG-------CCCCATA--TTGT-CCCCCCCAG-CCCCTAGTTGGCCCC--A-T-GTCCC-TTATT-GGCCC---------------------------------------------------------------------------------------------------------------------------------------------------------------------------------------------------------------------------------------------------------------------------------------------------------------------------------------------------------------------------------------------------------------------------------------------------------------------------------------------------------------------------------------------------------------------------------------------------------------------------------------------------------------------------------------------------------------------------------------------------------------------------------------------------------------------------------------------------------------------------------------------------------------------------------------------------------------------------------------------------------------------------------------------------------------------------------------------------------------------------------------------------------------------------------------------------------------------------------------------------------------------------------------------------------------------------------------------------------------------------------------------------------------------------------------------------------------------------------------------------------------------------------------------------------------------------------------------------------------------------------------------------------------------------------------------------------------------------------------------------------------------------------------------------------------------------------------------------------------------------------------------------------------------------------------------------------------------------------------------------------------------------------------------------------------------------------------------------------------------------------------------------------------------------------------------------------------------------------------------------------------------------------------------------------------------------------------------------------------------------------------------------------------------------------------------------------------------------------------------------------------------------------------------------------------------------------------------------------------------------------------------------------------------------------------------------------------------------------------------------------------------------------------------------------------------------------------------------------------------------------------------------------------------------------------------------------------------------------------------------------------------------------------------------------------------------------------------------------------------------------------------------------------------------------------------------------------------------------------------------------------------------------------------------------------------------------------------------------------------------------------------------------------------------------------------------------------------------------------------------------------------------------------------------------------------------------------------------------------------------------------------------------------------------------------------------------------------------------------------------------------------------------------------------------------------------------------------------------------------------------------------------------------------------------------------------------------------------------------------------------------------------------------------------------------------------------------------------------------------------------------------------------------------------------------------------------------------------------------------------------------------------------------------------------------------------------------------------------------------------------------------------------------------------------------------------------------------------------------------------------------------------------------------------------------------------------------------------------------------------------------------------------------------------------------------------------------------------------------------------------------------------------------------------------------------------------------------------------------------------------------------------------------------------------------------------------------------------------------------------------------------------------------------------------------------------------------------------------------------------------------------------------------------------------------------------------------------------------------------------------------------------------------------------------------------------------------------------------------------------------------------------------------------------------------------------------------------------------------------------------------------------------------------------------------------------------------------------------------------------------------------------------------------------------------------------------------------------------------------------------------------------------------------------------------------------------------------------------------------------------------------------------------------------------------------------------------------------------------------------------------------------------------------------------------------------------------------------------------------------------------------------------------------------------------------------------------------------------------------------------------------------------------------------------------------------------------------------------------------------------------------------------------------------------------------------------------------------------------------------------------------------------------------------------------------------------------------------------------------------------------------------------------------------------------------------------------------------------------------------------------------------------------------------------------------------------------------------------------------------------------------------------------------------------------------------------------------------------------------------------------------------------------------------------------------------------------------------------------------------------------------------------------------------------------------------------------------------------------------------------------------------------------------------------------------------------------------------------------------------------------------------------------------------------------------------------------------------------------------------------------------------------------------------------------------------------------------------------------------------------------------------------------------------------------------------------------------------------------------------------------------------------------------------------------------------------------------------------------------------------------------------------------------------------------------------------------------------------------------------------------------------------------------------------------------------------------------------------------------------------------------------------------------------------------------------------------------------------------------------------------------------------------------------------------------------------------------------------------------------------------------------------------------------------------------------------------------------------------------------------------------------------------------------------------------------------------------------------------------------------------------------------------------------------------------------------------------------------------------------------------------------------------------------------------------------------------------------------------------------------------------------------------------------------------------------------------------------------------------------------------------------------------------------------------------------------------------------------------------------------------------------------------------------------------------------------------------------------------------------------------------------------------------------------------------------------------------------------------------------------------------------------------------------------------------------------------------------------------------------------------------------------------------------------------------------------------------------------------------------------------------------------------------------------------------------------------------------------------------------------------------------------------------------------------------------------------------------------------------------------------------------------------------------------------------------------------------------------------------------------------------------------------------------------------------------------------------------------------------------------------------------------------------------------------------------------------------------------------------------------------------------------------------------------------------------------------------------------------------------------------------------------------------------------------------------------------------------------------------------------------------------------------------------------------------------------------------------------------------------------------------------------------------------------------------------------------------------------------------------------------------------------------------------------------------------------------------------------------------------------------------------------------------------------------------------------------------------------------------------------------------------------------------------------------------------------------------------------------------------------------------------------------------------------------------------------------------------------------------------------------------------------------------------------------------------------------------------------------------------------------------------------------------------------------------------------------------------------------------------------------------------------------------------------------------------------------------------------------------------------------------------------------------------------------------------------------------------------------------------------------------------------------------------------------------------------------------------------------------------------------------------------------------------------------------------------------------------------------------------------------------------------------------------------------------------------------------------------------------------------------------------------------------------------------------------------------------------------------------------------------------------------------------------------------------------------------------------------------------------------------------------------------------------------------------------------------------------------------------------------------------------------------------------------------------------------------------------------------------------------------------------------------------------------------------------------------------------------------------------------------------------------------------------------------------------------------------------------------------------------------------------------------------------------------------------------------------------------------------------------------------------------------------------------------------------------------------------------------------------------------------------------------------------------------------------------------------------------------------------------------------------------------------------------------------------------------------------------------------------------------------------------------------------------------------------------------------------------------------------------------------------------------------------------------------------------------------------------------------------------------------------------------------------------------------------------------------------------------------------------------------------------------------------------------------------------------------------------------------------------------------------------------------------------------------------------------------------------------------------------------------------------------------------------------------------------------------------------------------------------------------------------------------------------------------------------------------------------------------------------------------------------------------------------------------------------------------------------------------------------------------------------------------------------------------------------------------------------------------------------------------------------------------------------------------------------------------------------------------------------------------------------------------------------------------------------------------------------------------------------------------------------------------------------------------------------------------------------------------------------------------------------------------------------------------------------------------------------------------------------------------------------------------------------------------------------------------------------------------------------------------------------------------------------------------------------------------------------------------------------------------------------------------------------------------------------------------------------------------------------------------------------------------------------------------------------------------------------------------------------------------------------------------------------------------------------------------------------------------------------------------------------------------------------------------------------------------------------------------------------------------------------------------------------------------------------------------------------------------------------------------------------------------------------------------------------------------------------------------------------------------------------------------------------------------------------------------------------------------------------------------------------------------------------------------------------------------------------------------------------------------------------------------------------------------------------------------------------------------------------------------------------------------------------------------------------------------------------------------------------------------------------------------------------------------------------------------------------------------------------------------------------------------------------------------------------------------------------------------------------------------------------------------------------------------------------------------------------------------------------------------------------------------------------------------------------------------------------------------------------------------------------------------------------------------------------------------------------------------------------------------------------------------------------------------------------------------------------------------------------------------------------------------------------------------------------------------------------------------------------------------------------------------------------------------------------------------------------------------------------------------------------------------------------------------------------------------------------------------------------------------------------------------------------------------------------------------------------------------------------------------------------------------------------------------------------------------------------------------------------------------------------------------------------------------------------------------------------------------------------------------------------------------------------------------------------------------------------------------------------------------------------------------------------------------------------------------------------------------------------------------------------------------------------------------------------------------------------------------------------------------------------------------------------------------------------------------------------------------------------------------------------------------------------------------------------------------------------------------------------------------------------------------------------------------------------------------------------------------------------------------------------------------------------------------------------------------------------------------------------------------------------------------------------------------------------------------------------------------------------------------------------------------------------------------------------------------------------------------------------------------------------------------------------------------------------------------------------------------------------------------------------------------------------------------------------------------------------------------------------------------------------------------------------------------------------------------------------------------------------------------------------------------------------------------------------------------------------------------------------------------------------------------------------------------------------------------------------------------------------------------------------------------------------------------------------------------------------------------------------------------------------------------------------------------------------------------------------------------------------------------------------------------------------------------------------------------------------------------------------------------------------------------------------------------------------------------------------------------------------------------------------------------------------------------------------------------------------------------------------------------------------------------------------------------------------------------------------------------------------------------------------------------------------
>SRR2028231.51122 length=15692 strand (-)
CCC-ATCCCGCCCCCATC-AT-G--AACAACGCTCTCCGTTCCGCTGTCTCC--ATGTC-GTTTC---T--------GTTCCCC----ATCCCTCCCCCCA-T---A-T-GACCAC---TCTTTTCCGT--GTC-TCC----GCTGTT-CG-TTC--G-TGTTT-CCCGCCCCGTT-CTTTACACCT-T--CCCCTTTCC-TCCCGTAGACCAT-TATCTGCTGTCCCCACGGTCCCGGGTCGCTTC-TC-TTCCCCCCCCCCCCCCCCCC----------GCTCCGCTACTTGCCGTAGGG-GCTGCCC--AC-C-GTG-GGCG-GT-CG-GCCATATAAGCGACGTGCGGGTGGGGGGGGAGGGGAG----------------------CACTGCC-A-TGGCCGTCCC-----A-CCGCCA-CCCGTCAC--GCTCTG-CTG-CTTG--CT-GC-TTGCTCTGT-CCGCCCC-------AA-TC-A--GCGCGC-TGCC--GT-GG-GGAGAG-GT-GCCGTCT-AACACCCA--CTCGCCCGGAAGCCGC-A-TC-TCT-GCCCC---ATTATT-----GGCCACCAT--GG---CCATTT--T-CGCCCC--AT-CTCTGC--ACCAT-TT-GA---CCCCAT-GG--CCC-TTATT--CGTCTCCCAAT-CT---CGGCCC---TATGGAACCCCCAGCCC--ACAT--G-CCCC-CAT-C-ACCC-ATAATTGGCCCCAT--AT--GGCACCC-ATCT---T---G---CCC-TTATT--GCCCC--ATTGGCCCTGT-ATCTGGCCC-AT-A-TTGGCCCCTATATGT-CACCC--TTTTATGG----CCCCGTATGA-CCGCCTTATTGGCCC---GACCCC-ATTTGGCCACCCGG--ACCCATAGTTGGACCC-GTAG-TTC--ACCCTTTTCTGGCACCC--ATTCGCCCTCTC-AT---CG---CCCCCA-ATTGCCCCC--ATGGCCCC-ATAGTTTC-GCCC-ATAT--GGCCCCC--AGCCTCTCCG-----------------------ATTGGCCC-AT--TTCACCC--TA-T-CGCCCTTTTTTTGGCCCCCTAT-AT-GGCCC------GGACCC-TATTG-CCCC---G-TGAACCC-ACT--AT-GGCCC---A-TATT-GCCCC-ATCTCTTTGCC---A-TT-T-GCTCTCC-ATGGCCCC--TCATT-CGCCC--ATC-T--TGCGCCATATTG-ACCCC-AT--GGGCCC---ATATTCCGCCC-ACATCT-C-GACCCCAT---ATTTGCCCCC----ATGGCCC--ATATTCACCCCATATT--CGCAGCCATATTGGGCC-AT-ATCTCGCC-TTTTCT--T--CCT-CTG-ATT-GGCCC-A-T-GGCC---TTAG--TGGGCCCCC--GG-A-CC-ATATT-GGACCCATCTC-TGCCCCAT--ATT-GCCCCCCAGA-TGCCCC-AT-ATT-CG-TCCA-TAT-T--CGACCCGTTTTTGGTCCTCAT-TTGGCCC-AT-CTTC-TGCTACC-ATGATTTGCCCCC-A-TGGCCCCCATATT-CGCCCC--ACTA-CTATTTTGGACCCCCCAGGCCCCACA-TTGGCCC-ACATATT-CACCCC-----TATTC-GCCCTATTT-CTGTAACT-ATTA-TT--GGCCC-ATA-GGATCCCAATAT-T--GGCCCC-----TGTTGCTCCCCTGGCCCAC-TTT-ATTG--CCCAT-ATT-CGCCTCCTTTTTGGCCCC-AT-ATTGGCCCTC-CGCTG-ACCCAT-A-TG---CCCCATCTTAATATGGCCCC-ATA-CTTGG-CCC-ATCTC--TGTCCCATATTCGCCC-CCCGATGGCTCCATGTT-CGCCCTCATCT---TGTCCCCAT-ATTTGCCCC----ATGGACCCGT-ATGCGGC--AA-CTT--ATTGGCCCCCCTAGAGCC--A-T-AT-GGCATCAT--ATT-C--CCC-AT-A-TT-CGTCGCCCAAT-TTT---G--A---TTTTTGG-TTTCTTTTT----TTGGCCATATTGCCCCTCCAGAC-CCATACTCATCTCGG--CCCATAATTGCCCCCC--A-TTGGCC-ATTATTC-GCCCA-ATATTCGGCCC-------------TTTTTTT-GGCC---ATAT----GGCC---TCC-GG-AC-GATA-TTC-GCCCCA-TCTCGGT----CCATTATATG-CCCCCCATG--CCCTGTGCTTTGCGCCACCC-------ATATTGGCCC-TCATA-TTCACCCTTTG-TATTGGGCCCACTAT-GAAC-ACGCTTATTGGGCCCCC-GA-CCC-ATA-TT--GGCCCCC-GGTACCCAT-ATT--GGCTCC-ATATT--GCCCTT-TTTCT-GGAC---ATC-TCG--CCCCATT---GGCCCAATATCTGGCCCC--ATGGCCC-----------AT--CGGGTACC-TTT-ATTGGCCCCC---AGCCTAACAATATT-G-CCCCATATTTGGCCC-ACTTC-TTCGCCC-AT-TT-TG-CCC-ATATT--CCGCGCCTTTTTTG-GCTCCA-TTTT-GCCTCCCATCTCTGCCT----CTATT-GGCCCC---AT-GGCCCTGT-ATGTGGACCC-TT--ATTGGCCTCCTTACCCTC-ATATT-GGCCCC---GGCGCCCTATATTCGCCC-TTTTTGGCCCTTCATATTGGGCCCC-TG-TCCCCGG-AATGGGCCCATATTTGGCCCGCTTA-TTGGCCGCATTGATTGGGTCCCCCATGCTCCCATATTGG-TCCCATGTCCC---ATAGTTGGCC---TTATTGGCCCTCATATT-GCCCACCTGCGCCCCATA--T-G-GC-CACA--T-C-TGG--CC--AT-ATTGG--CCTCTTTAATTGACCCCCTAG---------TGCCC--ATATTGGCC-CTTTATTGG--CCC-C-GGCCCAT-ATTGG--CATTATTGGCCCTCATATTGGCCCTC----TGGGCCCC-TA-TATGGCCCCATGAATT-GT-CTCCCTCTTATCCAT-ATTGGCC---CA-A-TTGCCCCC--TG-CACC-AT-----ATTGGCCCCTGTAGTTGTTCCCTTATGACCTCCG---TTG---------CC-TTT-ATTGGCCGC-CA-TA-TTGGGCCCC-AT-CCCCTTTATTGGCTCCATTA--TGTCCCCCAGCCC--ATATTGCCCCCATA--TTGGCCCGTGGGCACACTTATTGGGCCCTTACTTTTCCCC---------ATATGACATCCTATCTGGCTCCGCTT-ATT-GGCACGCCATA-TATG-CCCCCGTATG-CC---ATTTCGGCCCT------AT-ATT--GA-CCCC--AGACCC-CGT-ATGCGCTCCC-ATATTTGCCC-TTTTTGAGCCCCATTA-TTGGCCCTTCCCTGTCCCACCAATATC-G-CCCC-TTATTGCCCC-ATA-TTCACCTTTTTTTCGG-CCC-ATA-TTGATCCCATTATTGCTGGCCCCCAGACTAAT-ATTGGAACCCTATATTGGGACCC-----TGATTATCTCC-ACCC-ATATGTGGCCCCAGTCCCCTTATTTTGGGCCGGTATGTTCGGCCCCACTAGTGGT--CCCCCAGCCCCCAGTATT-GGCCC-A--TGTTCCT-CTTA-TTGGCCC--ATCATTGTCCAACCAGGCCCCCATATTGTGCCCTC------ATGTCC--TTCATT-GATGCCTAT----TTGGT-CCCTAATA-T-GGTCCCCC--A-G---CCA-TATTGGCCCCATGTCC--TT-ATTGGCCC---ATAT-TGGACCCCA-TATT-GT---CCCCA-G-CC-AT-ACTTGGCCC--TG-TCCCCATCTTATTTAGGCC-TATGTTGGCCCTCATA--T-GTCC----CCAGCC---CCATAT----TGAG-CCCA-GATTC--TTAT--GGCCTTAT-G-TGGCCTC-TATT---CCCCC-AGCCC-----TT-GGTTCCAT-GT--CC--TA-T-GG-CC-TATA--TGG---CCCCAT-A--TGTTTT---AGCCCC-ATA-T-GCGCCCCTAT-GTCC--TAAT-GGTCCCCTTTAATTGGCCC---TAT-G--TCCCCCAGGCCTCCTATAT--GGCCCCATGT-CCC---T--ATTGTTGTCCC-TT--AT-G-GCCC---ATATT--CCCCCCTAGCCC--TCTT-TGG-CTC-T-ATTTCCTACTGATTTTGCGCCCTATG-TGGCCGTATGTTTGTCTCCCCCAGCC-CGATATTG--CCC-ATGT--CCC-TT---CT-GGCCCTACTATGTTT-GGGCCC--ATCAT-TGTCCTCCT------CCTA-GTGG-CCCCATATTG--CTGCTATGTGCCATGTCTTATTGGCCCAAT--GTTGGCCC--------ATA--TTCG-TT---ACTCTCCCC-TA--GGCCCC-TACTTGGCCCC--A---GTCCC---------------------------------------------------------------------------------------------------------------------------------------------------------------------------------------------------------------------------------------------------------------------------------------------------------------------------------------------------------------------------------------------------------------------------------------------------------------------------------------------------------------------------------------------------------------------------------------------------------------------------------------------------------------------------------------------------------------------------------------------------------------------------------------------------------------------------------------------------------------------------------------------------------------------------------------------------------------------------------------------------------------------------------------------------------------------------------------------------------------------------------------------------------------------------------------------------------------------------------------------------------------------------------------------------------------------------------------------------------------------------------------------------------------------------------------------------------------------------------------------------------------------------------------------------------------------------------------------------------------------------------------------------------------------------------------------------------------------------------------------------------------------------------------------------------------------------------------------------------------------------------------------------------------------------------------------------------------------------------------------------------------------------------------------------------------------------------------------------------------------------------------------------------------------------------------------------------------------------------------------------------------------------------------------------------------------------------------------------------------------------------------------------------------------------------------------------------------------------------------------------------------------------------------------------------------------------------------------------------------------------------------------------------------------------------------------------------------------------------------------------------------------------------------------------------------------------------------------------------------------------------------------------------------------------------------------------------------------------------------------------------------------------------------------------------------------------------------------------------------------------------------------------------------------------------------------------------------------------------------------------------------------------------------------------------------------------------------------------------------------------------------------------------------------------------------------------------------------------------------------------------------------------------------------------------------------------------------------------------------------------------------------------------------------------------------------------------------------------------------------------------------------------------------------------------------------------------------------------------------------------------------------------------------------------------------------------------------------------------------------------------------------------------------------------------------------------------------------------------------------------------------------------------------------------------------------------------------------------------------------------------------------------------------------------------------------------------------------------------------------------------------------------------------------------------------------------------------------------------------------------------------------------------------------------------------------------------------------------------------------------------------------------------------------------------------------------------------------------------------------------------------------------------------------------------------------------------------------------------------------------------------------------------------------------------------------------------------------------------------------------------------------------------------------------------------------------------------------------------------------------------------------------------------------------------------------------------------------------------------------------------------------------------------------------------------------------------------------------------------------------------------------------------------------------------------------------------------------------------------------------------------------------------------------------------------------------------------------------------------------------------------------------------------------------------------------------------------------------------------------------------------------------------------------------------------------------------------------------------------------------------------------------------------------------------------------------------------------------------------------------------------------------------------------------------------------------------------------------------------------------------------------------------------------------------------------------------------------------------------------------------------------------------------------------------------------------------------------------------------------------------------------------------------------------------------------------------------------------------------------------------------------------------------------------------------------------------------------------------------------------------------------------------------------------------------------------------------------------------------------------------------------------------------------------------------------------------------------------------------------------------------------------------------------------------------------------------------------------------------------------------------------------------------------------------------------------------------------------------------------------------------------------------------------------------------------------------------------------------------------------------------------------------------------------------------------------------------------------------------------------------------------------------------------------------------------------------------------------------------------------------------------------------------------------------------------------------------------------------------------------------------------------------------------------------------------------------------------------------------------------------------------------------------------------------------------------------------------------------------------------------------------------------------------------------------------------------------------------------------------------------------------------------------------------------------------------------------------------------------------------------------------------------------------------------------------------------------------------------------------------------------------------------------------------------------------------------------------------------------------------------------------------------------------------------------------------------------------------------------------------------------------------------------------------------------------------------------------------------------------------------------------------------------------------------------------------------------------------------------------------------------------------------------------------------------------------------------------------------------------------------------------------------------------------------------------------------------------------------------------------------------------------------------------------------------------------------------------------------------------------------------------------------------------------------------------------------------------------------------------------------------------------------------------------------------------------------------------------------------------------------------------------------------------------------------------------------------------------------------------------------------------------------------------------------------------------------------------------------------------------------------------------------------------------------------------------------------------------------------------------------------------------------------------------------------------------------------------------------------------------------------------------------------------------------------------------------------------------------------------------------------------------------------------------------------------------------------------------------------------------------------------------------------------------------------------------------------------------------------------------------------------------------------------------------------------------------------------------------------------------------------------------------------------------------------------------------------------------------------------------------------------------------------------------------------------------------------------------------------------------------------------------------------------------------------------------------------------------------------------------------------------------------------------------------------------------------------------------------------------------------------------------------------------------------------------------------------------------------------------------------------------------------------------------------------------------------------------------------------------------------------------------------------------------------------------------------------------------------------------------------------------------------------------------------------------------------------------------------------------------------------------------------------------------------------------------------------------------------------------------------------------------------------------------------------------------------------------------------------------------------------------------------------------------------------------------------------------------------------------------------------------------------------------------------------------------------------------------------------------------------------------------------------------------------------------------------------------------------------------------------------------------------------------------------------------------------------------------------------------------------------------------------------------------------------------------------------------------------------------------------------------------------------------------------------------------------------------------------------------------------------------------------------------------------------------------------------------------------------------------------------------------------------------------------------------------------------------------------------------------------------------------------------------------------------------------------------------------------------------------------------------------------------------------------------------------------------------------------------------------------------------------------------------------------------------------------------------------------------------------------------------------------------------------------------------------------------------------------------------------------------------------------------------------------------------------------------------------------------------------------------------------------------------------------------------------------------------------------------------------------------------------------------------------------------------------------------------------------------------------------------------------------------------------------------------------------------------------------------------------------------------------------------------------------------------------------------------------------------------------------------------------------------------------------------------------------------------------------------------------------------------------------------------------------------------------------------------------------------------------------------------------------------------------------------------------------------------------------------------------------------------------------------------------------------------------------------------------------------------------------------------------------------------------------------------------------------------------------------------------------------------------------------------------------------------------------------------------------------------------------------------------------------------------------------------------------------------------------------------------------------------------------------------------------------------------------------------------------------------------------------------------------------------------------------------------------------------------------------------------------------------------------------------------------------------------------------------------------------------------------------------------------------------------------------------------------------------------------------------------------------------------------------------------------------------------------------------------------------------------------------------------------------------------------------------------------------------------------------------------------------------------------------------------------------------------------------------------------------------------------------------------------------------------------------------------------------------------------------------------------------------------------------------------------------------------------------------------------------------------------------------------------------------------------------------------------------------------------------------------------------------------------------------------------------------------------------------------------------------------------------------------------------------------------------------------------------------------------------------------------------------------------------------------------------------------------------------------------------------------------------------------------------------------------------------------------------------------------------------------------------------------------------------------------------------------------------------------------------------------------------------------------------------------------------------------------------------------------------------------------------------------------------------------------------------------------------------------------------------------------------------------------------------------------------------------------------------------------------------------------------------------------------------------------------------------------------------------------------------------------------------------------------------------------------------------------------------------------------------------------------------------------------------------------------------------------------------------------------------------------------------------------------------------------------------------------------------------------------------------------------------------------------------------------------------------------------------------------------------------------------------------------------------------------------------------------------------------------------------------------------------------------------------------------------------------------------------------------------------------------------------------------------------------------------------------------------------------------------------------------------------------------------------------------------------------------------------------------------------------------------------------------------------------------------------------------------------------------------------------------------------------------------------------------------------------------------------------------------------------------------------------------------------------------------------------------------------------------------------------------------------------------------------------------------------------------------------------------------------------------------------------------------------------------------------------------------------------------------------------------------------------------------------------------------------------------------------------------------------------------------------------------------------------------------------------------------------------------------------------------------------------------------------------------------------------------------------------------------------------------------------------------------------------------------------------------------------------------------------------------------------------------------------------------------------------------------------------------------------------------------------------------------------------------------------------------------------------------------------------------------------------------------------------------------------------------------------------------------------------------------------------------------------------------------------------------------------------------------------------------------------------------------------------------------------------------------------------------------------------------------------------------------------------------------------------------------------------------------------------------------------------------------------------------------------------------------------------------------------------------------------------------------------------------------------------------------------------------------------------------------------------------------------------------------------------------------------------------------------------------------------------------------------------------------------------------------------------------------------------------------------------------------------------------------------------------------------------------------------------------------------------------------------------------
>SRR2028217.42377 length=18062 strand (-)
CCC-ATCCCCGCCC-AT--ATTG---ACA-CGCTCTG--TTCCG-TGTCTCCCCATGCC-GTT-CGCGT--------GTTCCCC----ATCCCCCCCC--AGT---A-TTGA-CACGC-TCTTTCC-GT--GTC-TCCC---G-TGT--CG--TC--G-TGTT-CCCCGC----TG-CTTTCCACCT-T--CCCCTTTCCCTTC-----GTGT--CCC---GTGTCCC-GCG-T-------CGCTTC-TCTTTCCCCCCCCCCCCCCCCGCCC--------------TCCTCGCCGGTGGGG-C-TGCCCC-ACAC-GTG-GGCGGTTG-G-GC-ATATAAGCGCCGTGGGGTGGGGGCGGGGGG--------------------------CA-TGAC-ATTGGCCGTCCCC----A-CCGCCA--CAGTCACC-GCTCTG-CTC-CT-GGGCT-GC-T-GC-------CGCCGC----CCCACATC-AC-G--CGC-TGC---GTATGGGGAGAGCGT-G-CGTCC-A--ACCAA--CTC----GGAAGCCCC-A-TCATCT-GCCCC---AT-AGT-----GG--CCCAT--GGCCCCAAT-T----CGCCCC--ATACTCTGC-C---AT-ATTGA---CCCCATAGG-CCCCA-TATT--CG--CCC--ATTCT---CG-CCC--ATATTGGACC---AGCCCC-ACATTGGCCCCCACATTC-ACC-AATAT-TG---CCATTTATT-GG-CCCC-ATAC---TCT-G--CCCCAT-ATTTTGCCCC--ATGCGCCCTGT-AT-TGGCCC-A-GA-TTGGCTAT----A-TT---CACCTTTTATGG----CCCCGTATGAACCGC-TTATTGGCCCCCCGACCC--AATTGGCCCCCCGGCGACCCATATT-GGCCCC-AT-A-TTC--ACCGTTTT-TGG-ACCCCCAT-CTCGGGCCCCAT-CTCGG---CCCCATATTGCCCCC--ATGCCC---ATA--TTC-GCCC-ATAT--GGGGCCCC-AGCCAC----------------------------TTGGCCCGAT-ATTCACCC-ATA-TTCGCC--TTTTTTGGCCC---TT-AT-GGCCCCC----GGGCC-ATAT-GGCC--------GA-CCGGACCATATTGGCCCC--A-TATT-GGCC--AGCTCGGCTCC---A-TA-T-GCCCCC--ATGGCCCCC-ATATT-CGCCCC-ATC-TC-TGCCCCATTTTG-ACCCC-AT--GGCCCCC--ATATTCGCCC--A--TCT-CTG-CCCAAT---ATTGCCCCCC----ATGGCCC-AAT--TCACCCCATATTT-CGCCCCCATATTTGGCCCAT-ATT-CGCCCTTTTCTG-T--CCTTCA-TAT--GGCCCCA-T-GGCCC--ATA--TT--GCCCCC---GGA-CCC-TATT-GGCCCGATCTC-TGCCC-AT--ATT-GCCCCC-AT--TGGCCC-AT-ATTTCG-TC-ACTAT-T--CGCCC-TTGTTTGGCCCC--TAT-GGCCCCAT-CT-C-TAGCCACCAT-ATT-GCCCCCCA-TGGCCCC-ATATT-CGCCACCAA-TA-TTGGCCCCCC------AG-CCC-----TTG-CCC-A--TATTTCACCCC----ATATTC-GCCGCTTTT-CTGTCC-TCAT-A-TT--GGACC-AT---G-CCCCA-TAT-T--GGCGCC----AGATTGCCCCCCTGGC------AT-ATTGGCCCCAT-ATT-CGCCC-TTTGTTGGCCCC----ATTGGCCCC--GGAAACACC-AT-ATTGG---CCCATAT-----TGGCCCC--TA--TTGG-CCC--TCT---TGCCCCATATTTGCCCCC---ATGGCC---TATT-CGCCCCCATCT-C-TGCCC--AT-ATTG-CCCCC---ATGGCCC-GT-ATGGG--ACAAACTT--ATTGGCCCCCCGACGGCC--AGT-ATTGGACCCAT---TT---CCCC-AT-A-TT-----GCCCAATATGTTGTGCC--TTTTTTTG-CCCCCATA------TTGGCCCT---------CCAGAC-CCATA------TCGG-CCCCATCTCGGC----AT-A-TTGCCCCCC-A-TG-GCCC--ATATTCGCCC--ATTAT-TGGC-CCTTTTTT-GGCCCC--TAT-T--GGCC---TCC-GG-ACCCATA-TTC-GCCCCA-TCTCGG----CCCATA-T-TG-CCCCC-ATGG-CCCTGT-ATT-G-GCCCCC--------ATATTG----CCTATGATTCACCCTTTT--AT-GG-CCCA-TAT-GAA--CCGCTTATTGG-CCCCCAGATCCCCATA-TT--GGCCCC--GACC---ATAATT--GGCCCC-ATATT-CGCCCTT-TT-CT-GGACCGCATC-TCGGGCCCCAT-CTCGGCCC--TATT-GGCCCC--ATGGCCC-----------ATA-CGG--ACACTTT-ATTGGCCCCCC--AGCCCC---ATATT-GGCCCAGTATT-GGCCC-A-T-A-TTCGATGCCT-AT-TGGCCC-ATATT--C-GCCC-TTTTT-GGTCTCCA-TTT--GGCCC--ATCTCTGCTCCC--ATATT-GGCCAC--AAT-GGCCC-GT-ATGCGGACC--TT---TTGGTCCC----GACCCCATATT-GGCCCCC-TGCGCCC-TA-GTTCGCCCTTTTTTGGCCCC--ATATTGGCCC---TG-TCCCC-G-AATGGCCCCATAT-GGGCCCC-TTA-TTGGCCCCATA--TTGG--CCCCCA-GC--CC-TATTGGCCTCCAT-TCCCC--AT--TTGGCCC-TTGATTGGCCCC--TAT-GGCCCCC-TGCCCC--ATAATT-GCGC-CA-A--TAC-TGGCCCC--AT-ATTGG--CC---TTTATTGACCCCTTGG----------CCCC-CATATTG----CTTTATTGG-CCCCTCGGCCCCAG-ATTGG-CCCTTATTGGCCC--A-ATTGGCCC------TGGCCCC-ATA-TTAGGCCC-AC--ATT-GT-CCCCCAGCCC---AT-ATTGGCCC-----TTTTGGCCC---GGGCACC-AT-----ATTGGCC--TG-ATTTT--CC-------CC-ATA----TGAC--GCTGGCCC-TT-ATTCGGCCC-CA-TA-TTGGCCCCC-AT-CCC--TTATTGGCCCCAT-A-TTGTCCCC-AGCCC--ATATTGGCCCCATA-ATTGGCCCCTGGCCCC--AT-TTGG-CCTTTATTTT-CCC----------ATATGACC---TCA-TGGACCCACTT-ATT-G-----CCATA-T-TGGCCCCC--ATG-C----ATATCGGCCC-------AT-ATT--GA-C-C---AGACC-CCGT-AT-TGGCC---ATATTGGCCCTTTTTTGG--CCCAT-A--TGGGCCCCCCGGCCC------ATATCAGG-CCC-TTATTGCCCCAAT----CACCCTTGTTT-GG-CCC-ATA-TTGGCCCCATAGTTGG---CCCCCAGACTCGA-TATTGAGACCTATATTG--ACCCACCCAATATTATCCCCCAGCCCC-ATA-GGTGTGCCCCTGTCCCCTTATTGGCGCTAGGTT-GGCCC--ATATTG-TT--CCCCAGCCCC-A-TATATGGCCCCA--TGT-C-T-CTTA-TTGGCCC--AT-ATTGTCCTCCCAG---CCCATATTGCCC--------AT-CGTCCCCTTTT--GGG-CCCTAT-G--TTGG--CCC--ATA-TT-GGCCCC---A-G--CCCA-TATTGGCC--ATGTCCCCTT-ATTGGCC--T-ATGT-TGG-CCC-AATATT-GT--CCCCCA-G-CCAATGATTTGCCCC-ATG-TTCCC---TTAT---GGCC-TATGTTGGCC--CATA--TTGTGTGCCCCCAGCCCCGCCATAT----TGGCCACCATG-TCCCCTTAT-TGGCCCTAT-GTTGGCCC-ATAT-GT-CCCCC-AGCCCCAT-ATG-GG-CCCATTGT--CC-TTA-TTGG-CCCTATGT-TG----CCCCAT---TTGTCTCCC---GCCG-ATA-T-TG-CCC--AT-GTCCC-TA-TTGG-CCC-T-TA-TTGGCCC---TAT------TCCCAGCC--CC-ATATT-GGCCC-ATGT-CCC--TT--ATT---GGCCC-TT--ATTG-GC-----ATATT-GTCCCCCCAGCCCC-ATAT-TGG-GCCCT-ATGTCCC----TTATTGGCC--TATGTTGGCC--ATATT-GTCCCCC--AGCC-CCATATTGG-CCCCATGT-TCCC--TA--TTCGGCCC---TATGTTTTGGCCCC--AT-AT--GCTCCCCCACGCCCCATAT-TGG-CCCCAT-GTG--CCCCTGATTGGCCTTAT--GTTGGCCCCATA--TTGCCCCC-AGCCCCATA--TTGG-CCC--ATTGTCCCCTTAT-G-CCC-TTA-TTGGCCCCATATTTGTCCC----AGCCC-AT-TTG-CC-GATCGTCCCACTTATTGGCCCC-TTATTGGCCC-ATATT-GTCCCCC-AGCCC--A-ATTGGCCC-ATGTCCC-TTAATTGGGC-TATGT-TGGGCCCATATTGTCCCCCC-ACCCC-AATATTGGCCC-ATGTCCCCTTATTGGCCCTATGT-TGG-CCC-ATATGGT--CCCCCAGCGC--ATATT-GGCCC-ATG-TCCCCTTATTGGCCCTATGT-T--GG---CCATATTGT--CCCCA-GCCCC---A--TTGGCCC-ATGTCC-CCTAATTGGCCC-TTTTGGCCCC-TATT--TTCCCCCCCGCC--------ATA-TTGGCCCAGTGTCCC--TTA-TT-GGCCC--TT-ATTGGCCC-ATATT-GGCCCCC-ACGGCCC-ATAT-GGCCC-ATGTCCCTTTATTGGCCCTA-TGTTGGCCCCATATTTGTCCCCCC-CGCCCTATATTGGCCC--ATG-TCCCC-ATATTGGCC--TATGTTGG-CCCC-ATATTTGT--CCCCGCCCC-ATAT-GGCCCCATGTCCTCTTATTGGGCCCATATTG-TCCGCC-AGCCCCATAT-----GCCCC--ATGTCC--TTACTGGCCCTATGTGGGACC--CCGGCCC-A-ATTGTCCCA-ATTA-GCCCGCTGATTGGCCCCC---GGCCCCATTAT-CAGCCCCATA--T-GCCGCTAT-TTG-CCCCATATCAGCCC-ATATTGGCC-TAT-ATT-GGCCCC-TATCAG--CCACATATTGGCCC-TAT-AT-GG--CC-ATATTGGGCC--AT-TTGCGCCCCACGG--CCCCTTCACTGAC---CCCATTTTGATTATGTCC---CCCCAATCACCTATGTCCC-----ATC-TGCCCTCCA-TGTCCTCATGTCCGCATTACTGACCCC-AT--GTCCC-----AGG-T-CTTCCAT-GTTCCC---TACTGGCCCCCATGTCTC-AGTACCGC-CCTTCATGTTCCCCCATTGT-CCC--AT-ACTGCCCACACCA-TGTCCCC--CCATTCCC-ACTACTGCCCC---T-GTCCCCCCAT-GTCCC-A-TTACT--GCCCTCCA-TG-TCCCCC-CC-TG---TCC-TCCATGTCCCCA-T-CTGCCC---AATTGGTCCCCC-AG--TCCCCCCAAT-GTCC---TA-CCG--C-TC--ATGGTCCC----TGTCCCC-ATA-CTGCCCCCCA-GTCCCCTCACGTCACCC-TATGTCCC---TACC---GACCCC-ATG-TCCCC----AT-GGCC-C-ATA-CTGCCC----ATGTCCCC---AT-G-CC-TC---A-TGTCCCCA--TA-CTAGGACCC-AT-GTCCCC-TC-CATGTCCCCTTAA-TGTCCC-ATACTGCC---CCCAT-GTCCC-CTCTCATCTCCCTATGTCCCCAT--A-TGCCCCC-CATG-TCCCCTTCCACGTCACCC-TA-----T-GTTCC-ATA-CCGA---CCCCATGTCCCCCCCA-TGT-C-CCATGACTTGCCTCC--AT-GGCCCCCCA-T-GGCC--ATA-CTGCCCCCC-ATTTTTGTTTTCCCCCCCCCCCCAATGGTCCC-TCCATGTCCCCATA-CTGCCCCCCATGGTCCCCCCAGGTCCCCC--ATGT-CCC--ATACCGCC--TCCATGTCCCCC-ACTGTGCCCC----ATA-CTGACCCCATGTCCCCC--ACATTGGTTT-TTCACCCTATTCCCCATACCGGACCC-GATAGTCCCCCC--ATGTCC--CCAGACT-GCTCCC--A-TGGCCCCCCCATGG---CCATA-CTGCCCCC---ATGT-CCCCCCATTGTCCCGTCCATGTCCC--ATA-CTG---CCCATGT-CCCCTGCC-ATGTCCCCCC-ATGTTCC-AT-ACTGCCCCC--ATGTCCCCCT-TC--ATCTC-CC--TA-TTGTCCC--ATACTGCCCC--ATGT-CCC-AGCCATGTCCCCCC-ATGTCC--A-TACTGCCCCC-ATAGTC--CCTTCATGTCACC-TACT-GCCCCC-ATGTCCCC-CCCC-ACA-T-CTCCC-TTATGTCCC-ATACTG--T-CCCAA-GTCCCCATA-CTGGTCCC-ATTTTTTTTGGGGCTTTTCCCCGTCCCATCACCCTATGTCCCA-TTACCGCCCCATGTCCCCCATTC--CCC--ATACT-GACCCC-ATTGTCCCC--ATTGTCCCCCCACGTC-ACC-T-A-TGTCCCCAAC-TG-GCCCC----ATGTCC--GTAATG-TCC---ATA-TGCCCCC--ATGTCCCTCCC-GGTCCC-CTACTGCCCCCA---T-GTCCCCC--ATGTTCC--T-CCATGTCCC-A-TACTGCCCCCCC-AATGTCCC-C--ATGACGCCCTACCATCGTCCCGTTCATGTCCCCTATGCCCCATGTCCCCCTCTCAT-CTCCC-T-A-TGTCCCCAT-ACT-TG--CCCC---C-TGTCCCC-TCC--ATGGCACCCCATGTCCC--ATACT-GCCCCCCATGTCCCTTTCATGTC-CCGTACTTGCCCTCCATGCT-CCCCCC-ATG--TCC-----ATGTCCCCG--AGTACGGCGCCTCCATGTTCCGCCCCATGT-CCC---ATGTCCCC--AT-ACTGCCCTCC-ATG--TCC-TTA-AT--GTCCCATAC--TGCCC--ATG---TC--CCCTCCATGTCCCCATTACTG--CCCA--GTCCCCCTTT-----CCCCTT--AA-TGTCCC-ATA-CTGCCCC--GCATGTCCCCCCGATGTCCCCATACCGCCCCC--ATGTCCCCC---ATGTCCATTA--CTG-CCC--ATGTTCCCAGGGGGGGG--TCCCCCATGTCCCCATAA--TGCCCC----ATGTTCCCATACCGCT--CC----A-GG--TCCCCATGTCCCCATA-CTGCCCCC--ATGTCCGCC----CC-AT--GTCCC---ATATGCCCCATGTCCCTCCACGTACCCTATGTCCC-G--ATACTTGCCCCATGTAC-----CCCATGTCCCCTACTGC-CCTCCATGTCCCCCC--A-TGTCCCC-AT-----G-TCCCATA-TGCCTC-CTCATGATCCCCCCAGTG-TCC----ATGGCCCC-A--T--T------TACTGC--CTCC--ATG-TCCC-----------CTTAA-GTCCCCAT-ACTGCCCCC--AATGTCCCTCCA-TGTCCGCCATACG---------TGCCCCCGCATGT-CCTCCT--A--TGTACCCCTTA---ATGTCCCGATACGCC--CCATGT-CCTCCATGT-CCC-ATACGTGCCCCC-ACTGTCCCCC--A-TTGTCCCC-TTAA--TTCCC-AT--ACTG-CCC--CCCAT-GTCCCCC-A-TGTCCCCATA-C---GCCCCCCAT-GTCCTCC---ATGTCCCTACTTCC--CCCATGT-----CCCC--ATGTCC-----GTGTCCCC-ATACTGCCCC-------------------------ATGTTTCCCAT-ACC---------GCCCTCC-ATGTCCCCCAT-GTCCCC---A-TACTGCCGCATTGTC-CCCTCC-C-------------------------------------------------ACGTCACC-----TA--TGT-CCCCATACCGACCCCCATG-TCCCCCC-ATG-TCGCCATTA--TGCTCCCC-ATGGCCCCCCCCATTGGACCCATACT--GC---CCCATGTCCCCC--A-TGTCCCTCCATG-TCCC-AT-ACTGCCCCC--AT--GTCCAC-TGGTTCCCCC--ATGTC-CCCATA-CC-GCCCTCCATTGTCCCC--ATGTCCCCATACCTGCCCCCCAATG-TCCACCCAGC----ATCACCC-TATT--------------CCCCAT-AC-GACCCCCACATGTCGCCCC--ATGTCCCCATA-CGTG-CTCCCCATGGCCCCCCCATGGCC--A-TAC-TGCCC--CCAGG-TCCCCCC-ATGTCCT-CCATGTC-CCC-ATACTAGACCCCCATGTCC---CC--ATGTCCCCCCCA--TTCCC-CT--CTGCCC-A--ATGTCCCC-TCTCATCTCCCGT-A-TGT-CCC-ATAC---TGCCCCC-ATGTGCCCCTC--ATGTCCCCCC-AT-GTTTTTTCTCCATACT-GCCCCCC-AT-GTCC-TT-CATGGTCCCCATTGAC-TGCC-CCCC-ATGTCCC--CCCACA-TC-TCCCTATGGTCCCC-ATACGC----CCC-ATGTCCCCAT-ACT-GCCCCCCCAGTGTCCC--TCCCAC-TCAACCCTATGT-CCCCATA-CCGACCCC-ATGTCCCTCCC-AT--T-CCCATTACTGCT-CCC--ATGAGCCCCCC--ATGTGCCCCATACTGCCCC----ATG-TCCCCCC-ATG-TCCTCC--AGTGTCCCC-AT-AC-T-GCCCCC-ATGTCCCCCCC-ATGTCCCC-ATA-CTGCTCCC-AT-GGGCCCCT-CCATGTTCCCATACT-GCCCCCC--AGTGTCC--TCC-AATGTCCCCC--ATGTCCC----------ATGTTG-TCCCCACGGTCTGTCCC--TCATCTTCTCTGCCCCCCA-TTTCCA-CCACCTGACCC--TCTCTCCCC-TCAGG-ACCCCAC-AG-CT-CCGCTCAG-AACGCACGTCAATT-GGTG-AG-TTGGGCCCCA--AATGGCCC--AAAATCCC----AAAACGTCCGCC-------C-----AAAAT-GATCCCCCAAA-GTCC--AAATTATCCCC-AAA--TGT-CC--GAA-TGT-CCCCAAA-GTG-TCC-TGCAAATGCTCCAAATATCCCACAAAATGTCCC-AAGTTGTTCCCCAA-TAG-CCC--AAATAT----CCCCAAAATGCTCC--GAA-TGT-CC--AAAGTGTCCCCAAA-TGGTCCAAAAAAGTTCC-AAAGATCCCC-AAAA--TGATCCCC-GAATGTCCCCAAA-GTGCTCCCAAATGCACCCAAAATATCCCCC-AA-TGGGCCCAAATGTCC-A-AA-T--GCAAATG--ACCC-AAATGTCCCC-TAAAA-TGGCCCC--AAATGGGC---CAAATGACCCC---AA-TGATGTCCCCCCCAGAAATGTCCCAAAAA-TGTCC-AAATGTCCCAAATG-ACCCCAAAT--ATCCCCCCGAAAATGGCAC-AAATGTCCC-AATGACGCCCAAATAATCCCCCCAAAATGGCCCCAAATGTATTTTTAATATCCCAAATGATC--AAATGA--CCCCA-----AATGTGCCCCCCAAAATG-GCC---------C----AA-ATGTCCC----AA-ATGATCCCA--AATGTCCCCCAAAATG-GCCCC-AAATGT-CCC---AAATGTGACCGCCCCAAATGTTGCCCCCCAAAGTTGGCCC-AA-TGT-CCC----AATGACCCAA--TATCCCC-CCAA-TGGCCACCAAAATGGGTTCCCCAAAAATG-T-----CCAACTGTTTCCCAAAG-TGG-CCAAAA-TGGC-CCGAAGT-GTCCC-----AAATGCACC-----------------------------------------------------------------------------------------------------------------------------------------------------------------------------------------------------------------------------------------------------------------------------------------------------------------------------------------------------------------------------------------------------------------------------------------------------------------------------------------------------------------------------------------------------------------------------------------------------------------------------------------------------------------------------------------------------------------------------------------------------------------------------------------------------------------------------------------------------------------------------------------------------------------------------------------------------------------------------------------------------------------------------------------------------------------------------------------------------------------------------------------------------------------------------------------------------------------------------------------------------------------------------------------------------------------------------------------------------------------------------------------------------------------------------------------------------------------------------------------------------------------------------------------------------------------------------------------------------------------------------------------------------------------------------------------------------------------------------------------------------------------------------------------------------------------------------------------------------------------------------------------------------------------------------------------------------------------------------------------------------------------------------------------------------------------------------------------------------------------------------------------------------------------------------------------------------------------------------------------------------------------------------------------------------------------------------------------------------------------------------------------------------------------------------------------------------------------------------------------------------------------------------------------------------------------------------------------------------------------------------------------------------------------------------------------------------------------------------------------------------------------------------------------------------------------------------------------------------------------------------------------------------------------------------------------------------------------------------------------------------------------------------------------------------------------------------------------------------------------------------------------------------------------------------------------------------------------------------------------------------------------------------------------------------------------------------------------------------------------------------------------------------------------------------------------------------------------------------------------------------------------------------------------------------------------------------------------------------------------------------------------------------------------------------------------------------------------------------------------------------------------------------------------------------------------------------------------------------------------------------------------------------------------------------------------------------------------------------------------------------------------------------------------------------------------------------------------------------------------------------------------------------------------------------------------------------------------------------------------------------------------------------------------------------------------------------------------------------------------------------------------------------------------------------------------------------------------------------------------------------------------------------------------------------------------------------------------------------------------------------------------------------------------------------------------------------------------------------------------------------------------------------------------------------------------------------------------------------------------------------------------------------------------------------------------------------------------------------------------------------------------------------------------------------------------------------------------------------------------------------------------------------------------------------------------------------------------------------------------------------------------------------------------------------------------------------------------------------------------------------------------------------------------------------------------------------------------------------------------------------------------------------------------------------------------------------------------------------------------------------------------------------------------------------------------------------------------------------------------------------------------------------------------------------------------------------------------------------------------------------------------------------------------------------------------------------------------------------------------------------------------------------------------------------------------------------------------------------------------------------------------------------------------------------------------------------------------------------------------------------------------------------------------------------------------------------------------------------------------------------------------------------------------------------------------------------------------------------------------------------------------------------------------------------------------------------------------------------------------------------------------------------------------------------------------------------------------------------------------------------------------------------------------------------------------------------------------------------------------------------------------------------------------------------------------------------------------------------------------------------------------------------------------------------------------------------------------------------------------------------------------------------------------------------------------------------------------------------------------------------------------------------------------------------------------------------------------------------------------------------------------------------------------------------------------------------------------------------------------------------------------------------------------------------------------------------------------------------------------------------------------------------------------------------------------------------------------------------------------------------------------------------------------------------------------------------------------------------------------------------------------------------------------------------------------------------------------------------------------------------------------------------------------------------------------------------------------------------------------------------------------------------------------------------------------------------------------------------------------------------------------------------------------------------------------------------------------------------------------------------------------------------------------------------------------------------------------------------------------------------------------------------------------------------------------------------------------------------------------------------------------------------------------------------------------------------------------------------------------------------------------------------------------------------------------------------------------------------------------------------------------------------------------------------------------------------------------------------------------------------------------------------------------------------------------------------------------------------------------------------------------------------------------------------------------------------------------------------------------------------------------------------------------------------------------------------------------------------------------------------------------------------------------------------------------------------------------------------------------------------------------------------------------------------------------------------------------------------------------------------------------------------------------------------------------------------------------------------------------------------------------------------------------------------------------------------------------------------------------------------------------------------------------------------------------------------------------------------------------------------------------------------------------------------------------------------------------------------------------------------------------------------------------------------------------------------------------------------------------------------------------------------------------------------------------------------------------------------------------------------------------------------------------------------------------------------------------------------------------------------------------------------------------------------------------------------------------------------------------------------------------------------------------------------------------------------------------------------------------------------------------------------------------------------------------------------------------------------------------------------------------------------------------------------------------------------------------------------------------------------------------------------------------------------------------------------------------------------------------------------------------------------------------------------------------------------------------------------------------------------------------------------------------------------------------------------------------------------------------------------------------------------------------------------------------------------------------------------------------------------------------------------------------------------------------------------------------------------------------------------------------------------------------------------------------------------------------------------------------------------------------------------------------------------------------------------------------------------------------------------------------------------------------------------------------------------------------------------------------------------------------------------------------------------------------------------------------------------------------------------------------------------------------------------------------------------------------------------------------------------------------------------------------------------------------------------------------------------------------------------------------------------------------------------------------------------------------------------------------------------------------------------------------------------------------------------------------------------------------------------------------------------------------------------------------------------------------------------------------------------------------------------------------------------------------------------------------------------------------------------------------------------------------------------------------------------------------------------------------------------------------------------------------------------------------------------------------------------------------------------------------------------------------------------------------------------------------------------------------------------------------------------------------------------------------------------------------------------------------------------------------------------------------------------------------------------------------------------------------------------------------------------------------------------------------------------------------------------------------------------------------------------------------------------------------------------------------------------------------------------------------------------------------------------------------------------------------------------------------------------------------------------------------------------------------------------------------------------------------------------------------------------------------------------------------------------------------------------------------------------------------------------------------------------------------------------------------------------------------------------------------------------------------------------------------------------------------------------------------------------------------------------------------------------------------------------------------------------------------------------------------------------------------------------------------------------------------------------------------------------------------------------------------------------------------
>SRR5444484.58444 length=24935 strand (+)
CCC-ATTCCCCC---AT--AA-GTGAACA-CGCTCTTTTAT-CG-TGT-TCCC-ATGTCCGTATCG--T--------GTTCCCC----ATCCCCCCCCC-A-T---AGT-G-ACACGC-TCTTATC-GT--GTC-TCCC---G-TGT-CCG-TTC--G-TGGTTTCCCGCG---TT-CTTTCCCCCT-T---CCCTTTCCCTCACC---GTGTC-CTCCACGTG-CCCCAGG-T-------CGCTTC-TC-TTCCCCCCAGCCCCCCCC--------------ATCCTCCC--GC-G-GGGG-C-TGCCC--ACAC-GTG-GGCG-GTGCG-GCCATATAAGCGCCGTGGGTGGGGGGTGGG-----------------------------CACTGCC-A-TGGCCGTCC------A-TCGCAA----GTCACCCGCTCTG-CTG-CT-G--CTAGC-T-GTC-TCGGCCGCCGC-----ACACATC-AC-G--CGC-TGCC--GT-GG---AGAG-GT-G-CGTCC-A-CACCCC--TTC-----GAAGCCCCCA-TC-TCT-GCCC----AT-ATT----GGGCCCCCATATGGCCCC-ATAT--T-CGCCCC--ATACTCT-C-C-CCAT-ATTGA--CCTCCAT-GG--CCCAATATT--CG-CCCC--ATT-----CG-CCC--ATATTGGACCCC-AGCCC--ACATTGG--CCCACATTC-ACCCCATAT-TGGCCCCAT--ATT-GG--CCC--TCAGTCTCT-G--CCCCAT-ATTT-GCCCC-AA-TGGCCCTGT-AT-TGGCCCCATAA-TTGGCC---ATA--TTCACCC--TTTTATGG--CCCCGCGTATGAACCGC-TTATTGGCCCCCCGACCCTATATTGGCCCCC-GG--ACCC-TACTTGGCC---ATAG-TTC--ACC-TTTTC-GG-ACC---AT-CTCGGCC---AT---CGTCG-CCCCATATTGCCCC---ATGGGCCC----AATTC-GCCC-ATAT--TGGCCCCCCACCCC---------------------------AATTGGCCCCAT-ATTCACCC-ATATT-CGCC-TTTTTTTGGCCC----T-ATTGGCCCCCC---GGACCCATATTGGGCCCCC----GAACCC-AT---ATTGGCCACC-AGTATT-GGCCC-AT-TCGGCCCC---A-TA-T-GCCCC---ATGGCCC---ATATT-CGCCCC--TC-TC-TGCCCCATACTGCAACCCCCT--GGCCC----AT-TTCGCC---ATATCT---G--CC-ATG--AT-GCCCCC-----ATCGCGCCCATATTCACC--AT-TT--CGCC---ATATTGGCCCCATTATT-CGCCCTTT-CTG-T--CCT-CA-TATTGGGCCCCAGT-GGCCC--ATA--TT--GCCCCGCC-GGA-CCCATATT-GGCC--ATCTC-T-CC--AT--ATT-GCCCC--AT--TGGCCCCAT-ATT--G-TC-AC-ATATT--GCC---TTTTTGGCCCC-ATATTGGCCC-AT-CT-C-TACCCAT-AT-ATT-GCCCCCCA-TGGCCCC--TATT-CGCGCC--A-TA-TTGGCCCCC-------AGGCCCCACA--TGGCCC-A--TAT--CACCCC----ATATTC-GCCCTTTTT-CTGTCA-TCAT-A-TT--GGCCC-AT--GG-CCCCA-TAT-T--GGCCCCCATA---TTGCCCCC-TGGCCCC---AT-ATTGG-CCCATAATTTCGCCC----TTTGGCCC--AT-ATTGGCCC---GG----ACCCAT-ATTGG--CCCCATAT-----TGGCC---ATA--TTGG-CC--ATCTC--TGACC-ATATTGGCCCCC---ATG-CCCCATATTTCGCCCC-ATCT-CTTGCC---AT-ATTGGCCCCC---ATGGCCCCGT-ATGG-----CA-CTTTAATTG-CCCCC----GGCCC-A-T-ATTGGCCC-AT--ATT-CACCCC-AT-AATT----CGCC--ATATTT---GCCC---TTTTTGG-CCC-ATA------TTGGCCCC-----------AGAC---ATA------TCGG--CCCATCTCGGCCCC-AT-A-TGTGCCCC--A-TG--CCC--ATATTCGCCCC-AT-AT-TGGCGCCTTTTTT-GGCCCC-ATA-ATTTGGCC---TACCGGCAC-CATA-TTC-GCCCCA-TCTCGG----CCCATAATTTG-CCCC--ATGG--CCTGT-CT--G-GCTCCC--------ATATTGGGCC-CTATA-TTCACCCTTTT--AT-GG---CA-TA--GAA---CG-TTATTG--CCCGCCGA-C---ATA-T---GGACCCCCGACGCC-ATGATTGCGGCCCCTATATTTCGCCCTT-GT-CT-GGACC-CATC-TCGG--CCCAT-CTCGGCCCCATATT-GGCCCC-CATGCCCC-----------ATA-CGG--ACC-TTTAATTGGCCCCC---AGCCCC---ATATTTGGGCCAATAT--GGCCCCA-T-AATTCGCCCCTG-AT-TGGCCC-ATATT--C-GCCC-TTTTTTGAGCTCCA-TTTTTGGCCCC--TCTCTGCCAACCCATATTTGGCCCCCC-AT-GGCCC-GT-ATGGG-ACGCCTT--ATTG-CCCCCC--GACCC-ATATTCGGCC----TGGCCCCATAT---CGCC--TTTTTGCCC----ATATTGGCCCC--TG-TCCCCGGT-ATGG-CCCA-AT-TGGCCCC-TTA-TTGGCCCCATA-TCTGG---CCCCA-GC-CCCATATTGGG-CTCATGTCCC---ATA-TTGGCCCCCTTATTGGCCC---ACTT-GCCTC--TGGCCC-----ATT-GCACACA-A--TAC-TGG--CCACATTATTGG--CC--TTTA-TTGACGCCCTGGC----------CCC-AATATTGGC--CTTGATTG---CCCTC-GGCCCATTATTGGCCCCTTATTGGCCC--ATATTGGCCCCC----TGGCCC--ATAATT-GGCCCCC-G-ATT-GT-CCCCCAGCC--CCAT-ATTGGCCC---ATAGTTGGCCC---TGGCACC-AT-----ATTGGCCC-T-TAATTTTCCC-------CCAATACTCCTGG--------CCCCTT-ATTGGCCC--CA-TAGTTGGCCCCCCAT-CCCCTAATTTGGCGC-AT-A-TTGTCCCC-AGCCCC-ATATTGGCTCCCTATATTGGCCCCTCGGCAC-CAAGTTGG-CCCTTATTT--CCCC---------ATATGA---CCTTCC-GGCCC-A-TT-ATT-GGCC--CCATA-T-TGGCTTCCCCATG-CC---ATATCGGCACC------AT-ATT--GAACTCCC-AGACCAACCCGTATTGGCCCC-ATATTGGCCC-TTTTTGG--CCCAT-ATTTGG-CCCC--GGCCC-----AATAT--G--CCC-TTATTGCCCC--TA-TTCACCCTTTTTT-GGCCCC-ATAATTGG--CCAT-ATTGGG--CCCCC-GAC-CAT-ATTGGA--CCTATATTG--ACC------ATAT-ATC-CC-AGCCCATAT-TGGCCC------ATGTCCTTATTGGCCCTATGTT-GGCC---ATATTG-T-CCCCCCAGCCC--A-TTTT-GGCCCCA--TGT-C-T-CTTA-TTGGCCCC-AT-ATTGTCCCCCC---GCCCCATATTGGCCCGCC------ATGTCCC-TT-ATTTG-GCCCTAT-GTTTTGG--CCC--ATA-TT-GTCCCC---A-G---CCA-TATTGGCCCCATGTCCCCTT-ATTGGCC--TGATGT-TGG-CCCCA--ATT-G-C-CGCCCA-G-CCCAT-A-TTGGCCCCATG-TCCCCCG-TTATTT-GGCCCTATGTTGGCC--CATA--TTGTCC---CCCAGCC---CCGTAT-----GG-CCCCATGTTTCCCTTAT--GGCCCTAT-GTTGGCCCCATATTGT-CCCCC-AGCCCCGT-ATT-GGCCCCAT-GTCCCCCTTAATTGGACC-TATGTATGG---CCCCATGAC-TGTCTCCCCAGCCGCCATA-T-TGGCCCC-AT-GTCCCCTAAT-GG-CCGCT-TA-TTGGCCCCGATATTGT-CCCCCCAGCC--CC-ATATT-GGCCC-ATGTTCCCCCTT--ATT---G-CCC-TTT-ATTG-GCCCCCTATATT-GTCCCCC-AGCCC--ATATATGG-CCCCT-ATGTCCCC---TTATTGCTAC---TG-TGGCCCCATAT--GTCCCCC--AGCC---ATATTGG-CCC-ATGT--CC--TTAAATT-GGCC----TATGTT--GGCCCGCCAT-ATTTGTTCCCC-AG-CCCCATATCTGG-CCCCAT-GT----CCCTTATTGGC-ATAT--GTTGGCCCCATA--TTGTCCCCAAGCCCCATATGTTGG-CCCGCAT-GTCCCCTTATTGGCCCCTTA-TTGGCCGCATATT-GTCCCCATCAGCCCCATATTGGCCCCAT-GTCCC-CTTATTGGCCCCGTTATTGGCCCCATATTGGTCCCCC-AGCCCCCATATTGGCC-TATGTCCCCTTA-TTGGCCCTATGT-TGG-CC-ATATTGTCCCCC--AGCCCC-ATATTGCCCG-ATGTCCC-TTAT-GGCC-TAT-T-TGG-CCCCATATTGT--CCC--AGCCC---TATT-GGCCCGATG-TCC--TTATTGGCC-TATGT-T-TG--CCCCATATTGTCTCCCCAAGCCC-A-TAG-TTGGCCCCATGGCC-C-TAATTGGCCC-TATTGCGC--ATATTG--TCCCCCCAGCCCC------ATAATTGGCCCCATGTCC---TTA-TTTGGCCCCATT-ATTGGCGCCATATTTGGCCCC---CGGCCCCATATTGGCCCCATGTCCCC-TATTGGCC-TA-T-TTGGCCC-ATAT--GTCCCCC--A-CACTATATTG-CCC---TGGTCCCCCATATTGGCCC-TAT-TTG--CCCC-ATATTGGT--CCCCAGCCC-ATATTGGCCC-ATGTCCTCTTATTG---CCATATTG-TCCCCCCAGCCC-ATATT---GGCCC---ATGTCCCCTTACTGGCC-TATGTTGGCCCTACCGGCCCCACATTGTCCCATATTAAGCCCTTT-ATTGGCGCCCC--GGCCC-AT-AT-CAGCCC-ATACTT-GGC-CTATATTGGCCCCATATCAGCCC-ATATTGGCC-TAT-ATTTGGCCCA-TATC-G--CC-CAT-TTGGCC-TTAT-C--GG--CCCATATTGGCACATAAATTGG-CCC-ACAG--CCCACACGTGACA---ATGTCCCCCCATCACCCC---TATGTCCCGCATA-CTGCCCC---ATCGT-CCCTCCAATGTCC-CATA---------CTGCCCCC-ATAGGTCCCCC---AGG-T-CCCCCAT-GT-CCC--ATACTG-CCCCCATGTCCC-A-TT-CGCTCC---ATGT-CCTCCATTGTGCCC--CT-ACTGCCCC--CCA-TGTCCCC--ATGTTCC--A--ACTGCCCCCCAT-GTTCCCCCATTGTCCC-AGTAACT--GCC-TCCA-TG-TCCCCCTCCATG---TCC-TCC-AGTCC--AGT-ATGCCC---CC-TGCTCCCCC-AGG-TCCCCC--AT-GTCCC-ATAACCG--CCTC-CATG-TCCCCCCAATTCCCC-ATAGCTGCCCCCCATGTCCC-TCACGT-ACGTGTATGTCCCCCATACC---GACCCC-ATG-TCCCCC---ATCGGCC-C-ATATCTGCCCCCCAATGTCCCC---ATCGTCC-TCTTCA-TGTCCCCA--TAACTGACACC--ATCGTCCCC-TCACATGTCCCCTTAAGTGTCCCCATACTGCCGTCCCCAT-GTCCCACTCTCTTCTCCCTATGTCCCCATCGACTGCCTCC--ATG-TCCCCT-CCA-G-CACCC-TA-----T-GTCCC-ATAACCG-----CCCATGTACACCCCA-TGT-CGCCAT-ACATGC-TCCC-ATTGGCCCCCCA-TCGGCCC-ATA-CTGCCCCC--A----TGT----------CCCCCCATG-TCC--TCAATGTCCCCATA-CTGGCCCCCCTCGTCCCCCCAGGTCCCCCC-ATGT-CCCACATACCGCC--TCCATGTCCCCC-ATTCATATGGCCCCCCA--TGTCCCC--G-CC-----ACATCACCGC-TACATGTCCATCCC------GCACCCCCAT-GTCCCCCCC-AT-TCC--C-ATACTCGCTCCC--ACTGGCCCCCC-ATGG---CCATA-CTGCCGTCCCCA-GT-CCCC--AT-GTCCC--CCA-GTCC---ATA-CTGACTCCCATGT-CCCCTCCC-ATGTCCCCC--ATGTCCC-AT-ACTGCCCCC--ATGTCCCCGTCTC--ATCTC-CC--TA-T-GTCCC--ATACTGCCCCC-ATGTTCCCTCGC-ATGTCCCCCCCATGTCCCCAGTACTGCCCC--ATT--C--CCTTCATGTCCCCATACTTGCCCC--ATGTCGCC-C----ACA-T-CTCCC-T-ATTCCCC-ATACTGC-TCCCCAT-GTCCCCATAACTGCCCCCCATGT----------------------------------TCCCC-T----CCCACATCACCC-TATTGGTCCC--ATACC-GACCCC-AT-GTCCCCC-ATTGTCCCC--AT-TCGACCCC-C-TGTCCCCCA--TGTGCCCC----ACGTCACCCTGATG-TC----ATACTGCCCCC--ATGTCCCTTTAATGTCCA-ATACTGCCCC-A-CAT--TCCCTCC-AGGTCCC-AT---ATG-CCTCACCA-TGTCCCCC---ATGTCGC-TC-ATGTCCCCATACTGCC--CCC---CATGTCCCC-ATACC----G-CCC--TC-CATTGTCCTTT-A-TGTCCCGAT-ATCCTGAGCCCC--GCATGTCCCC-TCTCAATCTT-CCCTATGTCCCC-ATACTTGCCCCCCATGTCCCTC-CATGTCACCCAATAT-CC--CCATACTGCCCCCCCATG--TCCCTTC-ATGTCCCCG--A-TACTGCCTCTCGATGT-CC--CCCATGTTCCCCCCATGCTCCA--GTCACTGCCCTCCGAT---TCCCCCC-AT--GTCCCCCA---TGCCCCCAAC---TG--CCCTCCATGTCCC--TTA-TGTCCCCATACTGCCCCCAC-----GTCCCTCCAA-TGTCCCCATAACTGACC---GCATGTCCCCC--ATGTCCCCTTAATGTCCC---ATCTGCCCCC--ATGTACCCCC--ATG-TCCC-AT-ATCCGCCCCCCCATCGTCCCC-ATGTCCC-ATA---TGCCCCC--CATGT-CCCCCA--GGT--CCCCCCA-G---TCCCCATAACTGCCCC-ATGTCCCC--AT-ACCGCCC--TCC-AT--GTCGGCC--CGTCCC--ATGTACCATACTG-CCCCCATGTCCCCC--AT-G-TGCCCCAT--ACTGCCGCCCATTTCCTCCACGTCACCTCTATGTCC---T--ACTGCCCCCCAT-----GTTCCCCC--TGTCCC-ATAACTGCCTC-ACA-TG-TCCCCC-ATGTCCC--A--T-GTCCCCC-TA-TGCCGCTCC--ATG-TCCCGCCCCATGTCCCCCAATGTCCC--T-ACTGCTCGC--A-TGTCCCCTTA-TGTCC--CATACT---------TGCCC---CATGT-CGTC----A--TGT---CCCTA---CTGCCA-------CC--CCATGT-CCTCCATAT-CCC-TAATGTCCC-AT-ACTG-CCC----ACCTGTCCCT-CCAT--GTCCC-AT--ACTGGCCC--CCCATAGTCCCCC-A-TGTCCCCTTAAT---GTCCCC-ATACTGC-CC---ATGTCCCCATGGTA--CCCATACCAGCCCCCC--ATGTCCCTCCACTGTCCCCCATACTGCCCT-------------------------CTGTCCGC-ATGTCC---------CCG---C-ATGTTCCC-ATACTGCCC---A-TGTCCACCCATAACCGCCCTCC-TGTCCCGCC-ATCGT--CCCA-A-CTGGCCGCCCCATGTCCCCGTAATCCACGTCACC-AC-C----TGTACCCCATACCGACCCC-ATG-TCCCCCCCATG-TCCCCC--AC-TGCTCCCGCATGGCCCCCC--AT-GG-CCCATACTT-GCTCCCCCATGTCCCC---A-TGGC--TC-ATG-TCCCCAT-ACTGCCTCCCCTG--TCCCCC-AGGT-CCCCC--ATGTCGCCCATAACCTGCCCTCCATAGTCCCCC-ATCGTCCCAAATATGCCCC---ATG-TC--CCCAGCCCACATCACCACTATT--------------CCC-ATTACCGACCC----ATGTCCCCCC--ATGTCCCCATAGCTTG-CTCCCCATGGCCCC---ATGGCCC-AGTAG-CTGCC--CCATG-TCGCC---ATGTC-TGCCATGTCTCCC-ATACGTGACCCC-ATGTCC--TCC--ATGTCCCCCCCA--GTCCC-ATA-CTGCCCCC--ATGTCCCC-TCTCATCTCC--T-AATGT-CCCCATACAC-TGCCCCC-A-GT--CCCTC-AATGTCCCCCC-AT-GT-----C-CCATACT-GGCCCCC-ATTGTCCCTTTCATG-TCCC-AT--ACCTGCCTCCCC-ATGTGCCCGCCCACAGT--TCC-TATG-TCACCCATACTCTGCCCCC-ATGTACCCAT-AATCGCCCC---A-TGTCCCCCTCCCA--TCA---CTA-GTTCCCCATAACCGACCCCCATGTCC------ATCGTCCCCAA--CTGCT-CC------AGGCCCCCC-ATGGGCC--ATAC-GCCCC----ATG-TCCCCCC-ATG-TCCTCC--A-TGTCCGCCAT-AC-T-GCCCCCCATGTCCCCCCCCATGTTCCC-ATAACTGCTCCCCAT-GGCCCCCTTCCATCGTCCCATACT-GGCCCCC--A-TGTCC--CCC----GTCCC----ATGTCCCCCATTCCCCTATGTTG-TCCCC-CGG--TGTCCCCGTCATCT-CTCTGCCGCCCGCTTTCCCCCCACCTGACCCC-TCTCTCCCCCTCAGG-ACCC-AC-AG-CT-CCGCTCA---ACG-ACGTCAATCTGGTGTAG-TTGGGCCCCA--A-TGGCCC--C---TCCCCC--AAAA--TCCCCCAAAACGTC-----AAAAT-G-TCCCCCAAAAGTCCC--AAATATCCCC-AGAACTGT-CCCCGAA-TGTTCCCCAAA-GTG-TCC-AG--AATGTCCCAA-TATCCCA-AAAA-GTCCCCAA--TGT-CCCCAAATAGTCCC--AAATAT----CCCCAAAATG-TCCCCGAA-TGT-CCC-AAAGTGTCCCCAAA-TG-TC-AAAAA-GT-CC-AAATATCCCCCAAAA--TGGTCCCCAGAATGTCCCCAA--GTG-TCCCAA-TG-ACCCCAAATATCCCCC-AAATGGCCCCAAATGTCCCACAATT----CAATG--ACCCCAAATGTCCCCCTAAAA-TGGCCCC--AAATGGCCCT-CAAATGACCCC---AAATG---TCCCCCCAACAAATGTCCCAAAAATTGTCCCAAATGTCCAAAATG-ACCCCAAATTAATCCCCCC-AAAATGGCCC-AGATGTCC-AAATGACCCC-AAATA--CCCCC-AAAATGGCC-AAAATGTCC-AAATG--TC--AAATGACCCCAAATGCTGCCCCAC--AAAATG-GCCCC----AATG-TCC-AAA-GGACC----AATATGTCCC----AACATG-GCCCAGCAAAATCC-----AATGAGCCC--AAATGTGCCCC--AAA-GTGGCC-CC--AAATGT-CCTCC--AACA-TGACCC-AAATAT-CCCCCC-AATGGCC-AAC-TGTCGC--AAAA-TGTCCA----ACTG---TCCC-AAAA--G-T---CCCCAAATGGCCCCGAA-G-TGT-CCAGAACTGACTCCCAAAT-ATCCCCCCC-AAATGGCCC-----------------------------------------------------------------------------------------------------------------------------------------------------------------------------------------------------------------------------------------------------------------------------------------------------------------------------------------------------------------------------------------------------------------------------------------------------------------------------------------------------------------------------------------------------------------------------------------------------------------------------------------------------------------------------------------------------------------------------------------------------------------------------------------------------------------------------------------------------------------------------------------------------------------------------------------------------------------------------------------------------------------------------------------------------------------------------------------------------------------------------------------------------------------------------------------------------------------------------------------------------------------------------------------------------------------------------------------------------------------------------------------------------------------------------------------------------------------------------------------------------------------------------------------------------------------------------------------------------------------------------------------------------------------------------------------------------------------------------------------------------------------------------------------------------------------------------------------------------------------------------------------------------------------------------------------------------------------------------------------------------------------------------------------------------------------------------------------------------------------------------------------------------------------------------------------------------------------------------------------------------------------------------------------------------------------------------------------------------------------------------------------------------------------------------------------------------------------------------------------------------------------------------------------------------------------------------------------------------------------------------------------------------------------------------------------------------------------------------------------------------------------------------------------------------------------------------------------------------------------------------------------------------------------------------------------------------------------------------------------------------------------------------------------------------------------------------------------------------------------------------------------------------------------------------------------------------------------------------------------------------------------------------------------------------------------------------------------------------------------------------------------------------------------------------------------------------------------------------------------------------------------------------------------------------------------------------------------------------------------------------------------------------------------------------------------------------------------------------------------------------------------------------------------------------------------------------------------------------------------------------------------------------------------------------------------------------------------------------------------------------------------------------------------------------------------------------------------------------------------------------------------------------------------------------------------------------------------------------------------------------------------------------------------------------------------------------------------------------------------------------------------------------------------------------------------------------------------------------------------------------------------------------------------------------------------------------------------------------------------------------------------------------------------------------------------------------------------------------------------------------------------------------------------------------------------------------------------------------------------------------------------------------------------------------------------------------------------------------------------------------------------------------------------------------------------------------------------------------------------------------------------------------------------------------------------------------------------------------------------------------------------------------------------------------------------------------------------------------------------------------------------------------------------------------------------------------------------------------------------------------------------------------------------------------------------------------------------------------------------------------------------------------------------------------------------------------------------------------------------------------------------------------------------------------------------------------------------------------------------------------------------------------------------------------------------------------------------------------------------------------------------------------------------------------------------------------------------------------------------------------------------------------------------------------------------------------------------------------------------------------------------------------------------------------------------------------------------------------------------------------------------------------------------------------------------------------------------------------------------------------------------------------------------------------------------------------------------------------------------------------------------------------------------------------------------------------------------------------------------------------------------------------------------------------------------------------------------------------------------------------------------------------------------------------------------------------------------------------------------------------------------------------------------------------------------------------------------------------------------------------------------------------------------------------------------------------------------------------------------------------------------------------------------------------------------------------------------------------------------------------------------------------------------------------------------------------------------------------------------------------------------------------------------------------------------------------------------------------------------------------------------------------------------------------------------------------------------------------------------------------------------------------------------------------------------------------------------------------------------------------------------------------------------------------------------------------------------------------------------------------------------------------------------------------------------------------------------------------------------------------------------------------------------------------------------------------------------------------------------------------------------------------------------------------------------------------------------------------------------------------------------------------------------------------------------------------------------------------------------------------------------------------------------------------------------------------------------------------------------------------------------------------------------------------------------------------------------------------------------------------------------------------------------------------------------------------------------------------------------------------------------------------------------------------------------------------------------------------------------------------------------------------------------------------------------------------------------------------------------------------------------------------------------------------------------------------------------------------------------------------------------------------------------------------------------------------------------------------------------------------------------------------------------------------------------------------------------------------------------------------------------------------------------------------------------------------------------------------------------------------------------------------------------------------------------------------------------------------------------------------------------------------------------------------------------------------------------------------------------------------------------------------------------------------------------------------------------------------------------------------------------------------------------------------------------------------------------------------------------------------------------------------------------------------------------------------------------------------------------------------------------------------------------------------------------------------------------------------------------------------------------------------------------------------------------------------------------------------------------------------------------------------------------------------------------------------------------------------------------------------------------------------------------------------------------------------------------------------------------------------------------------------------------------------------------------------------------------------------------------------------------------------------------------------------------------------------------------------------------------------------------------------------------------------------------------------------------------------------------------------------------------------------------------------------------------------------------------------------------------------------------------------------------------------------------------------------------------------------------------------------------------------------------------------------------------------------------------------------------------------------------------------------------------------------------------------------------------------------------------------------------------------------------------------------------------------------------------------------------------------------------------------------------------------------------------------------------------------------------------------------------------------------------------------------------------------------------------------------------------------------------------------------------------------------------------------------------------------------------------------------------------------------------------------------------------------------------------------------------------------------------------------------------------------------------------------------------------------------------------------------------------------------------------------------------------------------------------------------------------------------------------------------------------------------------------------------------------------------------------------------------------------------------------------------------------------------------------------------------------------------------------------------------------------------------------------------------------------------------------------------------------------------------------------------------------------------------------------------------------------------------------------------------------------------------------------------------------------------------------------------------------------------------------------------------------------------------------------------------------------------------------------------------------------------------------------------------------------------------------------------------------------------------------------------------------------------------------------------------------------------------------------------------------------------------------------------------------------------------------------------------------------------------------------------------------------------------------------------------------------------------------------------------------------------------------------------------------------------------------------------------------------------------------------------------------------------------------------------------------------------------------------------------------------------------------------------------------------------------------------------------------------------------------------------------------------------------------------------------------------------------------------------------------------------------------------------------------------------------------------------------------------------------------------------------------------------------------------------------------------------------------------------------------------------------------------------------------------------------------------------------------------------------------------------------
>SRR5444499.63708 length=23003 strand (+)
CCCTATCCCCCC---AT--AT-G---A-ACCGCTCTGGTCGGCG-TGTCTCCCCATGTTCGTTCCG--T--------GTTCCCCC---ATCCCCCCCCC-A-T---A-T-GACCACGC-TCTTTCGCGT--GTC-TCGCCC-G-TGT-CCG-TTCC-G-TGTTTCCCCGCG---TTACTTTCCACCT-T-CCCC-TTTCCCTTCCC---GTGTC-CCCCACGTGTCCCCG-G-T-------CGCTTC-TC-TTCCCCCCCCCCCCCCC---------------TCCCTCCTTCGCCGTGGGG-C-TGCCCCCACAC-GTG-GGCG-GTGCG-GCCATATAAGCGCCGTGGGGTGGGGGGGGGGGG--------------------------CACTGCC-A-TGGCCGGCCCC----A-CCGCCA--CCGTCAC--GCTCTG-CTG-CT-G--CT-GCCT-GC--T-G-CCGCCGC----CCCACATCCAC-G--CGCATGGCACGT-GG-GGAGAG-GTCG-CGTCCCA-CACCCA--CTCG---GGAAGCCCC-A-TC-TCTTGCCCC---ATATAAAAACTGGCCCCCAT-GGG-CCCCATAT--T-CGCCCCCCAT-CTCTGC-C--CAT-AT-GAA-CCCCCAT-GGCGCCCA--ATT--CGCCCC---AT-CT---CGGCCC--ATATT-GACCCC-AGCCCC-ACATTGGGGCCCACATTC-ACCCCATAT-TGGCCCCAT--ATT-GG-CCCC-ATCT----CT-G--CCCCAT-ATTT-GCCCCCCATG-GCCCTGT-A-CTGGCCC-AT-A-TTGGCCC-TATA--TTCACC---TTTTATGG-----CCCGT-TGAACCGC--TATTGGCCCCCCGACCCAT-ATTGGCCCC--GG--ACCCATAT--GGGCCCCAT-A-TTCGAACCCTTT-CTGG-ACCC--AT-CTC-GCCCC-ATTCTCGG---CCCCATATTGCCCCCC-ATGCGCCCCATA-CTTC-GCCC-ATATTTGGCCCCC-AAGCCCCACA------------------------ATTGGCCCCAT-ATTCACCC-ATA-TTCGCCC-TTTTTTGGCCCC--AT-ATTGGACCCCCCC-GGACGCATATTGCCCCCC---G-GA-CCC-AT---ATTGGCCC---A-TATT-GGCCCCATCATCGGCCC---A-TA-TTGCCCCCC-ATGGCCC---AGATT-CGCCCC-ATC-TC-TGCCC-ATATTGAACCCCCATTTGGCCCC---ATATTCGCCCC-A--TCT-CTGCCCCAATG------CCCCCC----ATGGCCCCTA-ATTCACCCCATATTT-CGCCC--ATAT--GGCCCAT-ATT-CGCCGTTT-CTGGT-TCCT-CA-TATT-GGCCCCA-T-GGCCCC-ATA--TT-GGCCCCC---GGA-CC-ATATT-GGCCC-ATCTCTTGCCC-AT--ATT-GCCCCCCA---TGCCCC-AT-ATA-CG-TCAAC-ATATT-CGCCC-TTTTTTGGCCC--ATATTGGCCCCCT-CT-C-TACCCC--ATTATT-GCCCC--A-TGGCCCCGATATTCCGCC----A-TAGTTGGCCC---------AG-CCCCACA-TTGGCCCCA--TATT-CACGCCC---ATATTC-GCCC--TTT-CTGTCCTTCAT-A-TT-TGGCCCCAT---G-CCC-A-TATCT--GGCCCC-ATA----TGGCCCCCTGGCCCC---AT-ATTGGCCCCA--ATT-CGCC--TTTTTTGGCCCGCAT-ATTGGCCCCCCGGA----CCC-T-ATTGG--CCCCATATT-----GGCCC--A-A--TTGG-CCCCATCTC--TGCCCC-TATTGCCCCCC---ATGGCCCCATATTTCGCCCCATTCT-C-TGCCCC-AT-ATT--CCCCCC--ATGGCCCCGT-ATGGGGC---A-CTT-AATTG-CCCCC----GGCCCCA-T-A---GCCCCAT--ATT-CACCCC-ATTA-TT----CGCCCAATATTT---GCC---TTTTTTGG-CCCCATAG-----TTGGCC-T---------CCAGACGCCATA------TCGG-CCCCATCTCGGCCC--AT-ATTTGCCCCCC-A-TGAGCCCCAATATTCGCCCCAAT-AT-TGGC--CTTTTT--GGCCCC-ATAT-T--GGCCC--T-C-GG-AC-CATACTTC-GCCCCA-TCTCGG----CCCATA-T-TGACCCCCCATGG-CCCTGT--TT-G-GCCCC---------ATATTGGCC---TATA-TTCACC-TTCT-TATTGG-CCCA-TAT-GAAACCCGCTTATTGCGCCCC--GA-CCCCATACTT--GGCCCCC-GGAACCCAT-ATT---GCCCC-ATATT-CGCCCTTATT-CT-GGACC-CATC-TCGG-CCCC-TTCTCGGCCCCATATT-GGCCCCCCATGGCCCC----------ATA-CGG--ACCCCTTTATTGGCCCCCC--AGCCCC---ATACT-GGCCCC--ATT-GGCCCCA-T-A-TTCGCCCCAATA-GTGGCCCCATATTTTCGGCC----TTTTG-GCTCCA-TTT--GGCCCCAATCTCTGCCCC---ATATT-GGCCCCC--AT-GGCCC-GTTATGG--ACCC-TTT-ATTG-CCCCCC--GACCCCA-ATT-GGCCCCC-TGGCCCCATA--TTCGCCCTTTTTTGGCCCC--ATATTGGCCCCC-TG-TCCCC-GTAATGGCCCCATATT--GCCC--TTA-TTGGCCC-ATATA-TGGCCCCCCCA-GC--CCATATTGGCT-CCATGTTCCCCCATA-GGGGCCCC-TTATTG-CCCC-ATATT-GCCCCCCTGGCCCC-ATAATT-G-GC-CACATTTAC-TG-CCC---AT-AT-GGGGCCCA-TTTATTGACCCC-TGGCCCCATATTGGCCCTTTTATTGG-------------CCCCTC-GGCCCAT-ATTGGCCCCTTATTGGCCCC-ATATTGGCCCCC----TGGCCC--ATA-TT-GGCCCCA---ATT-GTTCCCCCAGCCCC--ATTATTGGCCCC--ATA-TTGGCCCCC-TG-CACC-ATCATAAATTAGCC--T-TATTTT--CCG------CC-ATA----TGACCTC-TGC-CCCTTCATTGGGCCC-CA-TA-TTGGCCCCC-ATCCCGTTTTATTGGCCCCAT-A--TGTCCCCAAGCCCC-ATATTGGCCCCATA--TTGGCCCCTGGC--ACCATATTGG-CCCTTATTTTTCCCC---------ATATGACC---TCC-TGGCCCCC-TTAATTTGGCC--CCATA-T-TGGCCCCCC-ATGGCCC--ATATCGGCCCCC-----ATCATT--GA-CCCC--AGACCCCCGTTAT-TGGCCCC-ATATTGGCC-TTTTTTG--CCCCAT-A-TTGG-CCCCCCCTGCCC-----ATATC-GGCCCC-TTATTGCCCC-ATATTTCACCCTTTTTT-GGCCC--ATA-TTG-CCCCAT-ATTGG---CCCCCAGACTCATCATTGGA--CCTATATTGGAACC------ATATTATCCCCCAGCCCCATATTGGCCGCC---AGTCCCCTTATTGGCC-TATGTT-GGCCCC-ATCATTGT--CCCCCAGCCCC-A-TATT-GGCCC-A-TTGT-CCT-CTTAATTGGCCCC-AT-ATTGTCCCCC-AG--CCCCA-AT-GGCCC---------ATGTCCCC-TTATTGG--CCCTATTG--TTGG--CCCC-ATAATT-GTCCCCC--A-G-CCCCA-TATTGGCCC-A-GTCCCCTT-ATTGCGCCCT-ATGTGTGG-CCCCA-TATTTGTTCCCCCCA-G-CCCAT-A-TTGGCCCCATG-TCCC-----TATT--GGCCCTATGT-GGCCC-CATA--TTCTCTCCCCCCAGCC----CA-AT----TGG--CCCATG-TCCCCTTATCTGGCC--ATGGTTGGCCCCATATTGTCCCCCCAAGCCCCATTATTAGG--CCAT--T-CCCCTTA-TTGG-CCCTATGT-TGG---CCCCAT-A-TTGTCTCCCCAGCCCC-A-A-T-TGGCCC--ATTGTCCCCTAATTGG-CCCCT-TA-TTGGCCCC-ATATTGT--CCCCCAGCC--CC-A-ATT-GGCCCCATGT-CCCC-TT--ATT---GGCCC-TT--ATTGGGCCCC--ATATTTGTCCCCCCAGCCCC--TAT-TGGGCCCCTGATGTCCCC---TTATTGGCCC-TATGTTAGCCC-ATATT-GTCCCCCC-AGCCGCC-TATTGGGCCC-ATGTGTCCCCTTA--TT-GGCCCC--TA-GTT--GGGCCCC-ATTAT--GTCCCCCCA-GCCCCATAT-TGG-CCCCAT-GCTTTCCCCTTATTGGCCATA-GGGTTGGCCCCATA-TTT-CCCC--AGCCCCATA---TGGGCCC--AT-GTCCC-TTATTGGCCCCTTA-TTG-CCC-ATATT-GTCCCCCCCAGCCCCCTATTGGCCCCAT-GTCCCACTTATTGGCCCC-TTATTGCCCCAATATATGTCCCCCCAGCCCC-ATATTGGCCCTATGTCCCCTTA-TTGGCCCT-TGTTTGG-CCCATATTGTCCCCCCCAGCCCC---ATTGGCCCCATGTCCCCTTATTGGCCCTATGT-TGGGCCCCAT-TTGTTCCCCCCAGCCCCCATATTTGGCCCCATG-TCCCCTTATTGGCCATATGTATGTGGGCCCCATATTGTCTCCCCA-GCCCCACTA--TTGGCCCCATGTCCGCCTAATTGGCCCTTATTG-CCCC--ATT--TTCCCCC-AGAGAGGCCCCCATA-TTGGCCC-ATGTCCCC-TTA-TT-GGCCCC-TTCATTGGGCCCATATT-GGCCCCCCA-GCCCC-ATAGTGCCCC-ACGTCCCCTTATTGGCCCTA-TGTTGGCCC-ATATTTGTCCCCCC-AGCCCTATATTGGCCCCAATG-TCCCGCATATTGGCCCGTATGTTGGGCCCCAATAT--G-CCCCCCAGCCCCATATTGGCCCCATGTCCTCTTAT-GGCCCC-TATTGGTCCCCC-AGCCCCATATCTGTGGCCCCCAATGTCCC-TTACTGGCCCTATGTTGGCCC-CCCGGCCCCACATGTACCCATATTA-GCCCCTT-ATTGGCCCCC---GGCCC-AT-ATTCAGCCCAATA-TTAGGCCCTATATTGGCCC-ATATCAGCCCCATATTGGCCCTATTATT-GGCCCATTATCAGCGC--CATATTGGCC---ATTATCGG-CCCCAT-TTGCCCC--ATATTGGCCC--A-AG-CCCCACAC--GACCCCCA-GTCCCCCCCACATCACC-CTATGTCCC--ATA-CTGCCCCCCCAT-GT-CCCTCCA-TGTCCCCATA---------CTGACCCC-AT---TCCCCCCCCAGGGTCCCCCCATTGT-CGCCCTTACTGCCCCCCATTCCCC-A-TACCGC-CCTCCA-GCCC-CCCA-TG-CCCC--AT-ACTGCCCC--CCA-TGTCCCCCCATGT-CCCCA-TACTGCCCCCCATTGTCCCCCC--TGTCCC-A-T-ACTTTGCC-TCCA-TG-TCCCCCC--ATG---TCCCTCCATGTCCCCATACCTGCCCCC--AT-G-TCCCCCCAGGGTCCCCCC-AT-GTCCCCATA-CCG-CCCTCC-ATG-TCCCCCCATGTCCC--ATA-CTGCCCCC-ATGTCCCCTCACGTCACCC-TATGTCCCC-ATACC---GACCCCCATGCTCCCCCCCCAT-GGCC-C-TTA-CTGCCCCCC-ATGTCCCCCC-AT-G-CCCTC--CA-TGTCCCCA--TA-CTGA--CCCCAT-GTCCCC-TCCCATGTCCCCTTAA-TGTCCCCATACTGCC-CCCC-AT-GTCCCCCTCTCATCTCCCTATGTCCC-ATA-CTTGCCCCC-CATGCCCC--T-CCACGTCACG---A-----TTGTCCC-ATA-CCGAC-CCCC-ATGTCCCCCCCACTGTTCCCCAT-A--TGC-TCCC-AT-GGCCCCCCA-T-GGCCCCATA-CTGCCCCCC-AT----GT---------CCCCC--ATG--CCCTTCCATGTCCCATTA-CTGCCCCC-AT-GTCCCCCCAGGTCCCCCCCATGTTCCCCGATACCGGCCCTCCATGTCCCCC-A-TGT-CCCC----ATAACTG-CCCCA-GTCCCCCCCACATTCCACCCTA--TGT---CCCGCAT--CCGACCCC-ATG-TCCCCCCCCATGTCC--CCATACT-GCTCACCCA-TGGCCCCCCCATGGGCCCCATA-CTGCCCCC---ATGT-CCCCC--T-GTCCC-TCCATGTCCC--ATA-CT-ACCCCCATGTGCCCCTCCC-ATGTCCCCCC-ATGTCCCCATTA--GCCCCCC-A-GTCCCCCT-TCTCATCTC-CC-ATA-T-GTCCCCCATACTGCCCCCCATGT-CCCCTC-CATGTCCCCCC-AT-TCCCCA-TACTGCCCCC--T-GT--GCCTTCATGTCCCCATACT-GCCCCCCATGTCCCC-CCCC-ACAGTTCTCC--T-ATGTCCCCATAATGCC-CCCCAGTGTCCC-ATTACTGCCCCC-ATG------------------------------------CCCC-T-----CCACATCACCC-TAT-GGTCCCC-ATACC-GACCCCCATTGTCCCCCCAT-GTCCCC--TTACTGACCCCAA-TGT-CCCCAAATGTCCCCCCC-CACGTCACCCTA-TG-TCCCC-ATACTGCCCCTC-ATGTCCC-TTAATGTCCCCATTTACTGCCCC-CAT-GTCCCTCCCAGGTCCC-ATACGATGCCCCCC--A-TGTTCCCCCCGATGTCGCCTC-CTGTCCCCATAC-GCCCCC-----CATGTTCCC-ATAC-----G---CCCTC-CATTGTCCGTTCA--GTTCCCATTACT--GCCCCCATGTGCTCGCTCC-TCTC-ATCT--CCCTATGTCCCGCATAC-TGCCCCC-AGGTCCC--TCA-GACCC-AGTGGGTTCCCAATAACTGGCCCCC-ATGGGTCCCTTC-ATGTCACC---A-TAGTG-GCCTCCATGACCCCCC-AGTGT-CCCCCCATGTCCCC--AT-ACTGCCCTCC-ATGGGTCCCCCCCAT--GTCCCCCC---TGTCCCCATAC--TGGCTTCTGCATCC------TA-TGTCTCTCGATGAACTCATCTCCAATTT------------CCCATA--TGCCCC--AATTGTCCCCCC-ATGT-CCCTTAATGTCCCCATATCTTGCCCC--ATGT--CCCCCCATG-TCCCCAT-A--CGCCCCC--A--GTCCCCCATGTCCCCATA-CTTGCCCCC--CATGTCCCCCCA--GGTACCCCCCCATGGACTCCC-ATACTGCCCCCCAGGTGTCGCCAT-ACCGCGCCCTCCCAT--GTCCCCC-AT-TCCC--AA-----ATACTG--CCCCATGTCCCCCC-AT-G-T-CCCCAT--AC-G-CCCCCATGTCCC-TCACGTCCACCTATGTCCCCAT--ACTG-CCCC-AT-----G-TCCCCCA-GGTCCCCATA-CTGCCCCTCCA-TGGTCCCCCCATGCCCCCCA--T-GTCCCCAATACTGCC-CTCC--ATG-TCCCCC-----------CCATGT-CCCCC-A-TG-TCC------------------------ATAC----------TGCCCCTCCATGT-CC-C-TTAA--TGTCCCC--TA---CTGCCC--------C--CCA-GTTCCTCCATGTTCCCCATA-CTGCCCCCCA-TGTCCCTTCCA--TGTCCCCATTAA-TGTCCCCATTTACTG-CCC--CCCAT-GTCCC--CA-TGTCCCCATTTACTTTGCCCCCAT-GTCCCCCC--ATGTCCCCTTAATGTCCCCATAACTGCCCCCC--ATGTCCCC-CCATGTCCCC-ATACCGCCCACCC-ATGTCCCTCCATGTCCCCATACTGCCCCCCATGTCCCC-CCAT-GTCCCCGC-ATGTTCCCCATACTGCCCCCCATTGTC--CCCATA-CCGCCCTCCATGTCCC-CC-AT-GT--CCCATA-CTGCC---CCCATGTCCCC----TCCACGTCACC----CTA---GTCCCCACTAC-GACCCC-ATG-TCCCCC-AATGGTCCCC-ATAC-TGCTCCCC-ATGGCCCCCC--A-TG--CCCATACTTTGCCCCCC-ATGTCCCCCCCACTGTCCCTCCATGGTCCCCATTACTGCCCCC--AT--GTCCCCCAGGTCCC-----------CCCAT-GT--C----CCATACTCCCTCCATGTCCC-CCCA-TGTCCC---ATACTG-CCC-----CCCATGTCCCCCCCACAATCACCTA-TGTCCCC-T-ACCGA---CCCCATGTCCCCCC--ATGTCCCCATAC--TG--TCCC-ATGGCCCCCCCATGGCCCCA-TACTTGCCCCACCATG-TCCCCCC-ATGTCCCTCCATGT-CCCC-ATAC-TGACCCCC-TGTCCCCTCCC-ATGTCCCCCCCAT-GTCCC-ATAGCTGCCCC---ATGTCCCC-TCTCATCTCC--T--ATGTTCCCCATT-AC-TGCCCCC-ATGTCCCC-TC--ATGTCCCCC--ATTGTC----C-CCATACT-GGCCCCCCAT-GTCCC-TTCATG-TCCC-AT--AC-TGCCCCCC--ATGTCCCC-CCCACA-TC-TCCCTATG-TCCCCTTTACTGGCCCCCC-ATG--CCCATTACTGCCCCCC--A-TGTCCCC-TCCAACATCA-CCCTATGT--CCCATA-CCGACCCC-ATGTCCCCCC--AGGTTCCCCAT-ACTGCT-CCC---TG-GGCCCCCCCATGGCCC--ATACTGCCCCCC--ATG-TCCCCCC-ATGGTCCCTCC-A-TGTCCCC-ATTAC-TTGCCCCCCATGTCCCCCC--ATGTCCCC-ATA-CGGCTCCCCAT-GGCCCC--TCCATGTCCCCATACTTGCCCCC---A-TGTCCCCTCC--A-GTCCCCCC-AGGTCCC--ATTG----A--TTG-TCCCCACGG-GTGTCCC--TCATCT-CTCTGCCCCCGCATTTCCCCC-AC-TGACCC--TCTCTCCCC-TCAGG-ACCCCAC-AGGCT-CCGCTCAG-AACGGACGTCAATT-GGTG-AGCTTGG-CCCAA--A-TGGCCCC-AAAATCCCCC--AAAA-GTCC----------------AAAAT-GTCCCC---AAAGTCCC--AAA-ATCCCCCAAAAATGATCCCCGAA-TGT--CCCAAA-GTGTTCCC--AAAATGTCC-AAATAT-CCACAAAATGTCCCAAAATTG--CCC---ATAGTCCC--AAATA----CCCCCAAAATT---CCCGAA-TGT-CCCCAAAGTGTCCCCAA--TG-TCCCAAAAAGT-CCCAAATATCCCCCAAAAAATG-TCCCC-GAATGTCCCCAAAAGTG-TCCCAAATG-ACCCCAAATATCCCCCCAAATGGCCCCAAATGTCCCAAA-TGTCCCAAATGGGACCCCAAATGTCCCCCTTAAAATGGCCCC--AAATGGCC----AAATGACCCC---AAATG---TCCCCCC--AAAATGTCCCAAAAA-TGTCCCAAATGTCCCAAATGGACCCCAAAT--ATCCCCCCCAAAATGGCCCCAAATGTCC-AAATGACCCC-AAATA-TCCCCC--AAATGGCCCC-AATGTCCCAAA-GA-TCAAAAATGACCCCAAATG-TGCCCCCC-AAAAATGGCCCC----AAATG-TCCCAAATGGAC---CCCAAATGTCCCCCCCAAAATGGCCCCA-ACATGTCCC---AAATGACGCCC--AATGTGCCCCCCAAA-G--GCC--C--AAATGT-CC-----AAA--TGACCC-AAATAT-CCCCCCCAATGGCCCCAA-TGTCCCA-AAAAATGTCCCCC-AACTG---TCCC---AAGTGG----CCCCAAATGG--CCCGAAGATGT-CCCAAA-TGAC-CCCAAATCATCCCCCCCCAAATCGGCCCAAATGTCCCAAAAATGTCCCAAAACGTGCCC---AAAATGGCCC-AAA-TGGCCCCAAATGGCCTCAAAATGA-CCCCAAATACCCCCCCAATTG----CCCAAATGGACCCCAAATATCCCCCAA-TGGCC-CCAAATGTCCCAAATGACCCCAAATATCCCCCC-AAATG-CC-TCAAATTGACC-CCAATATC----CCCCCAATTGGCCCC--AATGGCCCC-AAATCATCCCCCCCAAAATGGCCCCAAAGTGTCCCAAATGA-C-CCCAAATATCCCCCCCCAATTGCCCC-AAATGACCCCAATATCCCCCCCAAAA-GGGCCCAAATGTCCCAATGACCCAATGTCCCCCCCCAAATGGCC-CAAA--TGTCCCAAAATGTCCCCAAAATATCCCCC-AATTGACCCCAATGACCCC---AAATA-TCCCCC---CAAAAATGGCCC-C--AAAT-GTCCC----AAAATGACCC-AAATATCCCCCCCAACAATGCCCC---AA--TGGCCC--AA-T-GA-CCCC-AAAAT-ATCCCCCCC--AAATGTCCC--AATGGCCCCAAATGTCCCC--AAATA--------------------------------------------------------------------TTCCCCCC--AAAATGGCCCCAA-ATGT---CCCAAATG-ACCCC-AATATT--CCCCCAAAATGGCCCCAA-TGTCCCA-A-TGACCCC--AAA-TGTCCCCCCCCCC--AAAGGCCC-AAAA-GTCC--AA-TG-ACC-AAATTGACCCCAAATA-TCCCCCC-C-----AATGGCCCC--AAATGGCCCAAAT--G-ACC-C----CAAAT-ATTGCCCC-CC-AAATGGCC-CCAAATGGCCC-A-ATGACCC----AAATA-CCACCTC--AATTGG--CCCAAATGAC-CCCAAATATCCCCC-CAAAATGG-CCC--AAATGA--CCCCAA---GTGCC---AATAACCCCCCC-GCCCCCCCCC--GCCCAACCGTGGGCCCCCGGAACCCCCCGGGCTCTACCCTCCCCCCCCCCCCCGCCCCCCC-------------------AAC-ACCACATCCCCGTTC-GTACCTCCGCCCCCTCCCCCCCCCCCCCGATGTCCCCATTGTCACC-GCTACCC----------------------------------------------------------------------------TTTGGTGTCCCCCC--CCATTCCTATG---CCCCCTCCCCCCCCC-GAT-GT-C-CCCATTG-TC-ACC-G-TGACCTCTCTTTGTGTCCCCCCCC---CCCCAC-ACAGACC--CCCCCA-TGGAGCT-G-CA-GGTGGCGCGGG-AGG-ACAAAAACCCGC-AG-C--GCACG-TCGTG-GTTG-GA-TGG-AT-GTGGGGCGCTATGGGGGGCGG-TATG--GGGCGCTATGGGGGG--ATTATGGG-CA-CTGTGGG-CG--T-ATGGGG--T-GGATATGGGG-CA-CTGTGGGGGCG-ATTGTA------GGCACTATGGGG----ATATA-GGGTGCTGT-GGGG--GGG--CA-TAGGGGG-TGTGGG-TGGATATGGGGCGCTGTGGGG-G-AT-AT-AGGGCGCT-GTGGGGT--GG-A-A-TGGGG-CGC--T-GTGGGGGG----A-TA---TAGGGCGCTGTGGGG---ATTTCTTAGG-GCGCT-GTGGG--CGCTATGGGG-TGGA-ATGGGG-CACTGTGGGGG--CGATTTTA-GGGCACTTGATGGGGGGG-AT--AT-AGG-CGGCTGTGGGGG--ACTTATAGGGCG-CTGTGGGGGTGG--ATATGGGG-CGCT-GTGGGGGGGATATAGGGC--TG-G-ATG-GG-ATTTAGGGG--CTAT--GCGGTGGAATATAGGGCGCTA-TGGGGGGCACTTGTGGG-ATGGATATG---GGGCGC-TATGGGGGGGGATA---GGG-C-GCTGTGGGGGGA-TTTTAGG--CGCTGTGGGG--CGCTA-TGG--GTGGATATAGGGCGCT-GTGGGGGG-TTTAGG-CGGCATG-TCTGGGGCG-TATGG-GGTG-GA-TATGGG-CT-CTGTGG-GGG-CGATGTAGGG--CA-C-A----GGGG-AT-AT-AGGG--GCTGTGGGGGGG---TAT-AGG-CG-CTATGGGG-CA-TGC-TGCGGATGGGAT-ATGGGGCACTATGGG-GTGG-ATATGGGGGGGCGCTA-TG-AGGTGGAT--A-TGGGGT---GCT--GTG-GGGG-ATTTA-GGGCGCTGTGGG---CGCTATGGGGT-GGA-T-ATGGGGGGCA-CT-GTGGGGGCG--AT-GTTAGCGGCACTACTGGGGG----AT-ATACGGTGCTG-GGGGGGGATATAGGG-CA-CTA-TGCGGTG-AT-ATAGGGGAGATA-GGCGGTGG---TGTAGGGGC-GCATATAG-GGGCACTG-TGG-ATGGAAATTATGGG-GCGC-TATGGGGTGGG-ATACTTAGGGGCGCTGA-TGAGG-TG--ATATCTAGG--CGCTG--TGGGG---GGATATGG---CGCTGTGGGGGGAT--AG--bA-GGG-CGCTGTGGG--GGATT-AGG---CGCTA-T-CGGGTG-------ATA-T--GGGC-GCTA-TGGG----CACTGTGGG-ATGAGATATTGGGCGCTATGGGGTGGA-T-TA--GGCCGCTATG-A-GGTGGATA-TAAGG-CGCTGTGGGG--GGAGTATAGGG-CGCTGTGGGG---ATATAGGGC--GC-ATA-GGGGTTGGATAT-AGGGCGC--TGTGGGG--GATTT-AGGGCGCTGT-GGGG-CGC---ATGGGG-TGGG--TATGGGGGCCAC-TGTGGGG--CCAATGTAG---G-CAC-TAT-GGTGGGGA-ATAGGGT-GC-TGT-------CTGTAGGGGGAGGAT-ATAGGG-CGCTATGGGGGCAC-GTGG--ATTGGGATAT--GGGGC-------GCT-ATGGGG---TGGATATA--GGG---CACTATTGCG-TGCATATAGGG-AG-A-TATG-CGGTGGGAT-GTAAGGGCGC-TATGGGG-CA-C-----GGG--TGGATATGGGGCG-CTA-TGGGGGGGA-TATAGGGCG-CTGTGGGGGTGGATTTAGGG-CGCT-ATGCCGGTGG-ATTTTAGG-GCGCTATGGGG-CA-CTGTGGG-TGG-AT-TAT--TGGGG-CGCTTA-TGC-GGTGGATA-T-AGGG-CG--C-G-GGGGG-A--TTTA--GGCG-CT-GTGG--CG---CATGGGGT-GG-ATA-TAGGG-CGCT-GTGGGG-GGA-T-TTAGGG-CGC-TGT-GGG-CGCTAGGGGGGG-AT-AT--GGG--CTCTTGTGGGG-CG-ATG-TA-GGGCA-CT-ATGGGGGGGGATTAT-A-GGGTGC-TGTGGGGGGGATA-TG-AG--C-CT-ATGGGGGCAC-TGTGCG-ATGG-AT-AT-GGCGGCAC-TA---TGGGG-T-GGATATGG-GGCGCTGTG-GGGCG--ATATGGGGCAC-TGT-GGGGGCGAT-GT-AGGG--CA-C--CATGGCGG---ATT-TAGGGCGCTGTTGG-GGCGCTAT-GGGGCGGA-TATAGG--CAGTATGGGGTGGAT-ATAGGGGCACTAT-GCGGCTG--ATTATAGGGGC--TA-G-GGGCCACTGGGG-A-GG--ATAT-GG-AGCGCTA-TGGGG----ATAGTAGGG-CGCTTG--TGGGG-CGCATA--GGGG-GGATA-TGGGG-CACTG-TGGGGG-CG-AA-TGTAG-G-GCACT-ATGGGG---AT-ATAGGG-CG-CTG-TTGG-TGGATTTAGGGCGCT-AT-GGGGGGGA-TATAGCGGCAC--TATG-GGTGGAT-A-TAAGGGCG-CTG-T-GGGGCGCTT-ATGGG--TGGATACGGGGCGCTG--TG-AGGGGG-ATTGTAGGGCGC--TA-TGGG--TGCTT-AT-GG-TTGGATAT-AGG-CACCTGTGGGTTGAAGGTAATAAG-CGCGCTGGTTGGGGG-AAT----AGGG-CA-CTA--CCGGGG-GG-AT-ATGGGG--CACCTACGGGGT-TGGATTATTAGGG-CACTATGGG--TGGGAT---AT---GGGCAC-TATTGGG--T-GGATAT-TAGGG--CGC-TATGGGGGG-ATATATGGGCA-C-A-GGGGGTGG-AT-ATGGGGT-GC-----------TAT-GGG---TCCCT-AT--GGAA-C--ACAAAGTG-AT--CTCT--AT-G-GG-TCTCTATGGGT--CTCT-ATTG-TG-TCTC-GAT-GGGTCCC-TATGGG-TCTCTA-TGGGGTCTCTATG-TGTCTC-AAT-GGGCC-TCT-ATGTGTCT-CTATGGG-TC-TCTATGGG---TCTCTATT-GGGT-CT--CT-AT-GTG-TC-TCTA---TGCGGTCCC--TATGAT--G-CTCTA--TGTG-TCTC----TATGGCGTCCCTA-TGA--GCT-CTAT-GTTG----TCTTC--TATGGG-TCC-CT--AT-GGGTCTC--TAT-GGG-----CT-CT--ATGGG-TC-CCTA-TGGGTCT-CTA-TG-G-TCTCTAATGGGTC-CCTATGGG-TCCC-TA-TGATGCT--TTA-TGGGTCTCT---ATGGG-T-C--CT-ATGGGGTCCCTATGTG-TCTC--A-TGGG-TCTCTAT-GTG-TTTCTTAT-G-GGGCC-CTATGGGGTC--T-ATAGGGATCCCTA-TG-ATG---CTCTATGGG--T-CTC-ATGGAGTCTCTGATGGG--TCTCCT-ATGGA-TGTC-TTTGTG--TC-TCTA-GG-CGT-CCCT-ACTGTGATCTC-T-ATG--TGTCTCTATGGT-----C-CCTA-TTGGTT--CTCT-A-TGGG-TCC-CT-A-TGGGTCTC-TATG--TCCCC-CTTATGGGTCCCT-ATGTGTTCTCTA-TGTGT--C-TC-TATTG-GTT-CCCT--ATGAGT-TCTCT-ATGG-T-CCC-T--AT--GGT--CTCTA-T-GGGTCTCTTATGTG-TTT-C-TA-T-GGT--------------CCA-TATGGCGTCTA----TA-TG-CGG-TCCC-TATG--A-------T-G--C-T-CT-ATGGGTCTC-TAATGGG-T-CT-CTATGGGTG---CTCT-A-GGAT---GTCTTTTGCTGTTC--TATGGGT-C-C-CT-A-GT-GT-C--TCT-AT-GTGTCTC---TA-T-GGTTCCCTATGGGTTCT-C---TAAT--GGG-TCC-T-ATGGG--TCTCGTA-TGGGTCCC-TAT-GGGTCT-CTATA-TGT-TC-TCT-ATGG---GTCC-T-A---GGCGT-CTCT-A-TG-GGTCCCT-----ATG-G-TGCGA-TTAT-GGGTCT--GTA-TGGGT-CCCTA-TGT-GTC-TCTATGGGTCCC-TA-T-GA-TGCTTTATGGG-TTCCCTAAGGCGTCGCCTA-TGG--GTCTCTATTTGGGT-CC-CTTGATG----CTTT-ATG-GT-CCC-TAT-GGGTCCTCTATGG--TCC-TT-A---GGG-TCCC--T-ATGGG-TCT--GTA-TGG--TCC-C-TACGG-G-TCTC-TA--T-GTGT--CTC-TATGG-ATCCCTTATTGCGGTC-TCA--CCCCCC-TA-----ACGT---GTCCCCCCCCCTC-GGCCC-A-CAG-CG-TACGTCC--TC-T-CAG-----------CCCGGCTCG-T-TGGT-GTGGGG-ACGTGGGG-CACTATGCGGTT-CTCTATGTGTCT-CTATGG--TCCCTATGCATGCT--CTA-TGG-TCGGTCTCTA-TGGGGTC-CC--TTGGTCTC---------------T-ATGG--TCC-CTA---T--GATGC-TTTATGGG-TCTCTA-T-GCG-TCT-CT-AT-GGTT-CCCTA--TG--TTCCCTA-TGGG-TCCCT--ATGGGTC--TCT-ATGGGTC-TCTATTGGGTC-C-TATGCGGTCT-CTAT-G-TGTCT--TA-TCGG-TCCCCT-AT-GGGTCT--CT-A-T-GGAGTGTCCC-TT--TGG-T-GCACTTTACGGCGTCTT-CT--ATGGGTCCCT--AAT-GG-TCT-GT-A--TGGGT-CCCTA-T-AGGTCTCTA-T-GGG-TCCC-TA-TGATGCC-TTTTT-GGGT------------------------------------------------------------------------------------------------TC-TC-TA-TGGG-T-CCCC-A-TGGAT-G---TTT-AC-GTG--TCTC-TAT-GTGT-CCCT-ATGGG--CCCT-ATGGG-TCCCCAA----CCCCCCCCCCTA-----AC-GTGG-CCCCCC------TCTTGCCCCAC--AG-CA-----T-CGT-CCTCTCAGG-----C------------------------C-CGGCTCG-T-TGGTGTGGGACGTGGGG-------CA-CT-ATGGGG-TC-TC-TA---TGTG-TCT-C-TATGG-T-CCCT-AT---GATGCTC--TA----TG--GGTC-TCT----G-GGTCCC---TA-TGGTGT-CTCT-ATGGGT-CCCT-ATGATGC-TT-TATGG-CGTCTCTAGGA----GG-TCTCTG-ATGGG-TCTCTA--TGGAT-GTC-TTT----GTGTCTC-T---ATGGGTCC-GT-ATGGG-TCTCC-ATGGT-TCTCTGATGG--TTCCCTATGGT--TCTCC-TATGGTT-CCC-T-AT-G--TTCT-CT----A-TGGG----TCCC-TA--T-GGCGTC-TC-TA-TGGG-TTC-CCTTAT-GGGTCTC--TA-GTGTTCTC--TA--TGATGTCCCT-ATGATG---CTCTAT--GGAGTT-CTCTATGGG-TCCC-TAT-GTG-TC-TCTATGGG-TCCC-TAT--A-TGCCT--TATGGGT--CTCTATGG-TTCTC---ATGGG-TCTCTCAT---GGTCGTTGTA-G---TCTC-----------T-ATGGCGT---C--CT-A-TGGCGTTCTCC--ATGGT-TCT-CT-A--GGTTC---ATGG--TTCTC-TA--T--GGTTC--C-ATGG-TT-CTCT-ATGGGT---C-CTATGGAG-T--CTTC-TA-TGG-GT-CCCCTATTGGG-TCCTC--TA---TGT-GT--CT-C-TAT-GGTC-CCT-TGGGACT-C---TAT--GGTCCCTATGG-TG-CTTTATGGG--CTGTA-TGGG--TC-CATA-TG--GGTCTC--TCATGGG-TCC--CTATGGGTCCC---TA-TGAGG-TCTCT--AT-GGTCC--CTATGA--TG-CT----TTATG--TGTC--CCTATGG---CGC-TCTATGTT--T-CC-T-GTGG-GTCCC-GATG------------------------------------------------------------------------------------------------------------------------------------------------------------------------------------------------------------------------------------------------------------------------------------------------------------------------------------------------------------------------------------------------------------------------------------------------------------------------------------------------------------------------------------------------------------------------------------------------------------------------------------------------------------------------------------------------------------------------------------------------------------------------------------------------------------------------------------------------------------------------------------------------------------------------------------------------------------------------------------------------------------------------------------------------------------------------------------------------------------------------------------------------------------------------------------------------------------------------------------------------------------------------------------------------------------------------------------------------------------------------------------------------------------------------------------------------------------------------------------------------------------------------------------------------------------------------------------------------------------------------------------------------------------------------------------------------------------------------------------------------------------------------------------------------------------------------------------------------------------------------------------------------------------------------------------------------------------------------------------------------------------------------------------------------------------------------------------------------------------------------------------------------------------------------------------------------------------------------------------------------------------------------------------------------------------------------------------------------------------------------------------------------------------------------------------------------------------------------------------------------------------------------------------------------------------------------------------------------------------------------------------------------------------------------------------------------------------------------------------------------------------------------------------------------------------------------------------------------------------------------------------------------------------------------------------------------------------------------------------------------------------------------------------------------------------------------------------------------------------------------------------------------------------------------------------------------------------------------------------------------------------------------------------------------------------------------------------------------------------------------------------------------------------------------------------------------------------------------------------------------------------------------------------------------------------------------------------------------------------------------------------------------------------------------------------------------------------------------------------------------------------------------------------------------------------------------------------------------------------------------------------------------------------------------------------------------------------------------------------------------------------------------------------------------------------------------------------------------------------------------------------------------------------------------------------------------------------------------------------------------------------------------------------------------------------------------------------------------------------------------------------------------------------------------------------------------------------------------------------------------------------------------------------------------------------------------------------------------------------------------------------------------------------------------------------------------------------------------------------------------------------------------------------------------------------------------------------------------------------------------------------------------------------------------------------------------------------------------------------------------------------------------------------------------------------------------------------------------------------------------------------------------------------------------------------------------------------------------------------------------------------------------------------------------------------------------------------------------------------------------------------------------------------------------------------------------------------------------------------------------------------------------------------------------------------------------------------------------------------------------------------------------------------------------------------------------------------------------------------------------------------------------------------------------------------------------------------------------------------------------------------------------------------------------------------------------------------------------------------------------------------------------------------------------------------------------------------------------------------------------------------------------------------------------------------------------------------------------------------------------------------------------------------------------------------------------------------------------------------------------------------------------------------------------------------------------------------------------------------------------------------------------------------------------------------------------------------------------------------------------------------------------------------------------------------------------------------------------------------------------------------------------------------------------------------------------------------
>SRR5444493.158341 length=20905 strand (+)
------------------------------------------------------------------------------------------------------------------------------------------------------------------------------------------------------------------------------------------------------------------------------------------------------------------------------------------------------------------------------------------------------------------------------------------------------------------------------------------------------------------------------------------------------------------------------------------------------------------------------------------------------------------------------------------------------------------------------------------------------------------------------------------------------------------------------------------------------------------------------------------------------------------------------------------------------------------------------------------------------------------------------------------------------------------------------------------------------------------------------------------------------------------------------------------------------------------------------------------------------------------------------------------------------------------------------------------------------------------------------------------------------------------------------------------------------------------------------------------------------------------------------------------------------------------------------------------------------------------------------------------------------------------------------------------------------------------------------------------------------------------------------------------------------------------------------------------------------------------------------------------------------------------------------------------------------------------------------------------------------------------------------------------------------------------------------------------------------------------------------------------------------------------------------------------------------------------------------------------------------------------------------------------------------------------------------------------------------------------------------------------------------------------------------------------------------------------------------------------------------------------------------------------------------------------------------------------------------------------------------------------------------------------------------------------------------------------------------------------------------------------------------------------------------------------------------------------------------------------------------------------------------------------------------------------------------------------------------------------------------------------------------------------------------------------------------------------------------------------------------------------------------------------------------------------------------------------------------------------------------------------------------------------------------------------------------------------------------------------------------------------------------------------------------------------------------------------------------------------------------------------------------------------------------------------------------------------------------------------------------------------------------------------------------------------------------------------------------------------------------------------------------------------------------------------------------------------------------------------------------------------------------------------------------------------------------------AGAGA-TT---CCCC-----G--CCCA-TATTGGCCCCATGTCCC-TT-ATTGGCC--T-ATTT-TGG---CCA-TCT--GT-CCCACCACGCCCCAT-A-TTGGACC-ATGGTCC-----TTATTGGCCC---ATGTTGGCCC-CATAAGTTGT--CCCCCCAGCC---CCATA---TTTGG-CCCCATG-T-CGCTTAT--GGCCCTAT-GTTGGCCC-ATATTGT-CCCCC-AGCCCCAT-ATT-GG-CCCAT-GT-CCTC-TA-TTG--CCCTATGT-TGGCAT-CCCAT-A-TTGTCTCCCCAGCCCC-ATAATCTG-CC---AT-GTCC--TAATTGCG-GCCT-TA-TTGGCCC-AATATTGT-CCCCCCAGCC--CC-ATATTCGGCCCCATGT-CCCC-TTGAATT---GGCCC-TT--A-TCTGCCC---ATATT-GTCCCCC-A-CCCCAAT-TATTG--CCCT-ATGTCCC----TTATTGGCCC-TATGTTGGCCCCATATTGGTCCCC---AGCC-C-ATATTGG-CCCA-TGT-TCCCCTTA--TT-GGCCC---TATGTT--GGCCC---AT-ATTGG--CCCCCA--GCCCATAT-TGGGCCCCAAA-TG-TCCCCTTATTGGCCCTAT--GTTGGCCC-ATA--TTGTCCCCC-GCCCCATA--TTGGCCCC--ATTGTCCC-TTATTGGCCC-TTA-TTGGCCC-ATATT-GTCCCCCC-AGCCCCATATTGGCCCCAT-GTCCC-CTTATTG-CCC--TTATTGGCCG-ATATT-GTCCCCCCAGGCCC-ATATTGGCC-TATGTCC--TTAATTGGCCCTATGT-TG-CCCCATATTGTCCCCGCCAGCCC--AT-TTGGCCCCATGTCC--TTATTGGCCCTATGTCTGG--CCCATATTT-T-CCCC-AGCCCC-ATATT-GGGCC-ATGGTCCCTTATTGGCC--TATGT-T--GG--CCCATATTGT-TCCCCA--CCC-A-TATATTGGCCCCATGTCC-C-TAATTGGCC-TTATTGGCCCAATATTGGTTCCCCCCCAG-----CCCCATATTGGCCC-AATGTCCCCCTTAATT-GGCCC--TTATTGGCCC--ATATT-GGCGCC---CGGCCCCAAATTGGCCCCATGTCCC-TTATTGGCC-TAATGT-GGCCCCATATTTGGCCCCCCCAGCCCTATATTGGCCCC-ATG-TCCCCATATTGGCCC--TATGT-GGCCCC--ATATT-GTCCCCCCAGCCCCATATTGGCCC-ATG-CCTCTTATTGGCCC-AGATTG-TCCCCC-AGCCCCATATTT--GGCCCC-ACTGTCCC-TTACTGGCCCTATGTTGGCCC--CCGGCCC-ACATTGTAC-ATATTA-GCCC-TT-ATTGGCCCCCCCCGGCCCCAT-AT-C-GCCCCATA-TT-GGCC-TATATTGGCCCCATATCAGCCC--TATTGGGCC-AT--TT--GCCCAT-ATCAG--CC-CATATTGGCCC-TAT-ATCGG--CCCATATTG---CCCATATTGGCCCC-ACAGCCCACACT---GACCC--ATGTCCCCC--ACATCACTCTAATGTCCC--ATA-CTGCCCACCCAT--T--CCTCCA-TGTCCCCATA---------CTGACCCC-AT--GTCCCCT-CCAGG-TCCCCCCAT-GT-CCCCCATACTGCCCCC-ATGTCCCCA-TAC-GC-CCTCCATGTCC---CA-T--TCCCCCATCACTGCCC---CC-ATGTCCC--AATGT-CCC-A-TACTGCCCCCCCT-GTCCCCC-A-TGTCC--A-T-ACT--GCC-TCCA-TGT----CCCCCC-A-G-TCCCTC-ATGTCCCCATAC-TGCCCC---AT------CCCCAGG-TCCCCC--AT-GTCCC-ATA-CCGCCTCTCCCATG-TCCCCC-ATGTCCCCCATA-CTGCCCCCCATGCCCTC-CACGTCACCT-AATGT-CCCCC-AT---AACGCCCCATG-TCCCC---CAT-GGCCGCCATA-CTCGCCCCCAATGTCCCCCCTAT-GTCCCTC--CA-TGTCCCCCCAT-ACTGA-CCACCAT-GTCCCC-TCCCATGTCCC-TTAA-TGTCCC-ATACTGCC---CCCAT-GTCCCC-TCATCTC---CTATGTCCCCATA-C-TGCCCC--CATG-TCCCCT--CACGTCA-CCCTAAAAATT-GTCCCCATA-CCGA--CCCCCATGTCCCCCC-A-TGT-CCC-AT-AC-TGC-TCCCAAT-GGCCCCCCAAT-GGCCCCATA-CTGCCCCC-CAT----GT----CCCTCGCTGCCCATG-TC---TCCATGTCCC-ATAACTGCCCCCCATGCTCCCCCCAGGTCCCCCC-ATGT-CCC--ATAATCCGCCTCCATGTCCCCC-A-TGT-CCCCC---ATATCTGGCCCCCTGTCGCCCCCA--TA---CCCTA--TGT----CCCCATA-CCGACCCCCATGTCCCCC----ATGTCCCGCCATACTGGCTCCC--A-TGGCCCCC--ATGG-CCCCATA-CTGCCCCCC--ATGT--CCCCCAT-GTCCGCTC-ATGTCCCCCAT--CTGACCCCCATGTCCCCTTC-CCATGTCCCCC--ATGTCCC-AT-ACTGCCCCCC-ATGTCCCCCT----CATCTC--CC-TAAT-GTTCC--ATACTTGCCCCCA-GT-CCCCT--CATGTCCCCC--ATGTCCCCA-TACTGCCCCCCAT-GTCC---TTCATGTCCCATACTGCCCCC-CAATGTCCCC----CA-CA-T-CTCCCCT-ATGTCCC-AT-CTGCC-CCCCAATGTCCCCATA-CTGCCCCCCATG-----------------------------------TCCC--T-----CC-AATCACCC-TAT-G-T--CACATATCCGACCCCCAT-GTCCCCCCCT-GTCC----ATACTGACCCCCACTGTCCCCCC-ATGTCCCCCCC--A-GTCACC-TC-TGCTCCC--ATACTGCCC-TCCATGTCCCGTATATGTCCCCATACTGGCCCC--CATT--CCTCCCCAGGTCCCCATA-C-TGCCCCCC--A-TGTCCCCC---ATGTC-CCTCCATGTCCC-ATACTGCCCCC-----CATGTTCCCCATACC----G---CCCTC-CA--TTCC-TT-AT-GT-CCCAT-AC--TGCCCC------ATGTTCCCCTCTC--------------------AT-C-TCCCT---ATGTCC--ATACTGCCCA-A-TG--TCCCTCC-A--TGTCCCC--ATG--TCCCC---ATATGCCCCCCA-T-GT---CTTC-ATGTCCCC-ATACTG--CCCTCCATGTCCCCCCAT--GTCCCC----ATG--TCCCCG--ATA-CTGCCC-------TCC---ATG--TCCC----CCATGTCCCC---ATTGTCCCC--AT--ACTGCCCTCCATGTCCCCTTAACTGTCCC-AT--CTGCCCCCTCAT-GTCCTCCATGTCCCCAGTTACTG-CCCCAT-----GCCCCCCAT---TCCCTTAACTGTCCC-AA-A-CTGCCCCC--A-T-TCCCCCATGTCCCCATA-CC-GCCCCCC--ATGT-CCCCCA---TGTCCCCATAATG--CCCCCCATCCCCCC----AGGTTCCCCCCCATGTCCCC------ATAACTGCCCCCAT-TCCC-AT--ACCCGCCCTCC-----ATG-TCCCCC-AT-G-T-CCCCA--TACTGCCCCC-ATGTCCCCCATGTGCCATACGCCCC-------A-TGTC-CCC-TCAC---GTCACCCTAT-TCCCCATA-CTGCCC--CCA-TG-TCCCCC-ATGTCCC--ATAATGGCCCTCC--ATGTC-C-CCCCATG-TCCCCC-------------ATGT-CCCACTACTG--CCCTCC-TGTCCCCC-A-TGTCCCCCATGTCCCCCATAACTGCCCCTCCATGT--C-CCTTAAAATGTCCCC-ATAATACTGCCCCCATGTTCCCTCCATGT-CC-CCATACTGCCCCCAT-GTCTCC-AA-TGTCCCCTTAA--TGTCCCC-ATA-CTG-CCCCCTGCA-TGTCCCCTCCCAT-GTCCCCATACTGCCCCCATG-C---T-CCCC-AT-GTCCCCTTTAATGTCCCC---AT----CAACA-CTGCCCCCCCAATGTCCCCC--ATGTCCCC-ATACCGCC--CCCCATGTCACTC-ATGTCCCCATACTGCCCC--AT-TCCCCTCCAT-GTCC--GCAATGTCCCCTA-ACTGCCCCC-A-TGTC--CCCATA-C-CGC-TCCATGTCCCCCCAAT-GT--CCCATAACTGCC--CCCCCTGCC-------TCC-ACGTCAAACC-CTAAATGTCCC---TACCGAC-CCCATG-TCCCCCCCATGTTCCCCCATAACTGCTCCCC-ATGGCCCCC---A-TGGCCCCATA-TGCG---CCC-ATGTCCC----A-TCTC--TCCATG-TCCCCAT-ACTGCCCC---AT-GTCCCCCCAGGTCCCCCC--ATGT--CCC-TACTCGCCCTCGCATG-TCCCCCCATGTCCC-ATAC-TGCCCC---ATGTTTCCCCCCC-----ATCA-------------CCCTA-TGTCCCCAT-ACCGA-CGCCCGATGTCCCCCCC-ATGTCCC-AT-C--TG-CTCCC-ATGGCCCCC--ATGGCCC-A-TAC-TGCCCCCC-ATGGTCCCGCC-ATGTCCCTCCATGT-CCC--ATAC-TGACCCC-ATGTCCC-TCCC-ATGTTCCCCCCATCGTCCC-ATA-CTGCCCC---ATGTCCCCCTC-CA--TCC--TCTATGT-C-CCAT--ACCTGCCCCCCA-----------------------AT-GTCCCCCATGTCCCCCATGGTCCCAATACTGCCCCCATGGTCCTTCATGTCCCATACTGCCC-AT-TCCCC-CCCACA-TC-TCCCTATG-TCCCC-ATACTGGCCCCCC--TGT-C--AT-ACTGCCCCC---A-TGTCCCC-TCC----TCACCCTCATGT-CCCCATA-CCGACCCCCATGTCCTCCCCCATG-TCCCCAT-ACTGCT-CCCC-ATG-GCCCCCCG-ATGGGCCC-ATACTGCCCCC---ATGGTCCCCC--ATG-TCC-TCCCA-TGTCCC--AT-ACCTGGCCCCC-ATGTTCCCCCCCATGTCCC--ATA-CTGCTCCC-AT-GGCCC---TCCATGTCCCAATACCTGCCC--CCCA-TGTCCCCTCCC-ATGTCCCCCCCATGTCCCG-AT-------GT-TGATCCCCACGGT--G-CCCC-TCATCCTCTCTGCCCCC-CATTTCCCCCC-CCTGACCC-TCTCCTCCGCCTCAGGCACCCCAC-AG-CTTCCGC--AG-AACG-AC-TCA-TTG-GTG-AGCTTGGGCCCCAAGAATGG-CCCCAAAATGCCCCC-AAAACGTCCC--AAAT-GTCCGCCCAAAA--GTCC----AAATATCCCCCAAATGTCTCCCGAA--TGT-CCC--AAGTGT--CCCAAA--TG-TC-----AAAT-TCCCACAAAATGTCCCAAATTGTCC-AAA-TAGTC---AAATGATCCCCAAAATGT----CCCCG-AATGTCCC--AAAGTGTCCCCCAA--TGTCC-AAAAA-G-TCCC-AAATATCCCCAAATGTCCC--GA----TG-TCCCC-AAAGGT-CCCAAA--TG-ACCCAAATATCCCCCAAATG-GCCCC-AAATGTCCC-ACATGTCC-AAAATGCCCCAAATGTCCCCCAAAATGGCCCC--AAGA-TGGCC-----AAATGACCCGCAAATGTCCCCCCAAAATG---TCCCC---AAAAATGTCC---AAA-TGTCCAAAATGACCCAAATATCCCCCCAAA--ATGGCC----AAATGTCCC-AAA--------TGAAACCC-AAATA---CCCCCAAAATGGCCCCAAATG--CCAAATGA-TCC-AAATCG-CCCAAATG-TGCCCCCCTAAAAATGGCCCC----AAATGGTCCCAAATG-ACCC-----AATGTCCCCCC-AAAATGGCCCCA-A-ATGTCC---AGAATGACCC---AAATGTGCCCCCCAAA-GT--GCC-C--AAATGT-CCC----AAA--TGACCC-AAATATCCCCCCCAAATGGCCCCAAATGTCCCCAAAAATGTCCC--AAA-TG---TCCC--AAAGTGG-----CCCCAAATGG---CCGAA-GTGT-CCCAA--TGA-CCCCAAAT-ATCCCCCCC-AAATGGCCCTAAATGTCCCAAAA-TGTCC---AACTTGTCCCCAAAAATGGCCCCAGAATGGCCCCAAATGGCCTCAAAATGA--CCCAAATTACCCCCCAATTG--A-CCCAAATTGACCC--AAT-TACCCCAAATGGCC-CCAAATGTCC---ATGAACCCAAATATCCCCCC-AAATGGCCCTCAAA-TGACCTCCAATAT---CCCCCCCAATGTTGCC-AAACTGGCCCCCAAATAATCCCC--AAAAATGG-CC-AAAGTGTCC-AAATGAAC-CCC-AATATCCCCCCC-ATTGGCCC---AACGACCCAAATATCCCCCCCAAAAAGCCCCCAAATGTCCAAATGACCCAAATGTCCCCCC-AAATGGCGCCAAACATGTCC---AATGTCCCC---ATT-CCCC--AATG-ACCC-AATGACCCC---AAATAATCCCCCCC---AAAATGGCCCC---AACT-GTCC------AAATGACCC-AAATATCCCCCC-AAATATGCCC--ACAA--TGGCCCC-AAAT-GA-GCCC----AAAATCCCCCC---AACTGTACC-AAATG--CCCAAATGTCC-----AA-A--------------------------------------------------------------------TT-CCCCC--AAAATGGCCCCAA-ATGT--CCCGAAATGCACCCCAAATATCCCCCCCC-AAATGCCCAAGAATGTCCCA-AATGACCC---AAA-TGTCACCCCC----AAAAGGCCCCACAAAGTCAC-AAATG-ACCCAAA-TGACCCCAAATACTCCCCCC------AAATGGCCC----AATGGCCCA--AT-G-ACC-C-----AAAT--T-GCCC----A-AATGCC---AAAATGGCTACAAATGACCC----AACTA--CCCCTC---ATTGGGCCCCAAATGAC--CGAAATATCCCCC-CACAATGG--CCC-AAATGA---CCCAAAGTGTCCC-AAATTACCCCCCCGCCCCCCCCCC---GCC-ACC-GTGGGCCCCCGGAAACCCCGGGC-TCCACCC------TCCCCCCCCGCCGCCC-----------------CCACACACCAC-TCCATTTC---GGTAC-TCCGC--CCCTCCCCCCCCCCCCC---------------------------------------------------------------CGATGGTCCC-ATTG-TCACCG--C-TGACCCGC--TTTGTGT-CCCCCCC-CCAT-CCTATGCC-CCCCGTCCCCCCC--CGAT-GT-CCCCAATT-GTCCACCCGCTGACTTCTCTTTGTGTCCCCCC----GCCCCAC-ACAGACC--CCCC---TGGAGCTTGCCA-GGTG-CGCG-G-AGGGACATAA-CCCGC-AGGC--GCACG-TCGTGGGGT---AGTGG-AT-GTGGGGCGCTAT--GGGGCGGATAT--GGGGCGCTATGGG-TG--AT--TGGGGCA-CTGTTGGGCG-CT-ATGGGG--TGG-ATATGGGG-CA-CTGTGGGG-CG-AT-GTAA----GGGCA-TATGGGGGGGAATATA-GGGTGCTGTGGG----GGGACCCATAGGGGGCTGTGGGGTGGATATGGGGCGCTGTGGGGGGGATTATTAGGGCGCT-GTGGGG--TGG-ATATTGGGG-CGC--T-GTGGGGGGGGGGA-TA---TAGGGCGCTTTGGGGGG-ATTT---AGG--CGCTGGTGGG--CGCTATGGGGGTGGATATGGGGGCACTGTGGGGC--CGATGTTATGGGCAC-T-ATGGGGGG--AT--A--AGG-CG--TGTGGGGG--A-T-ATAAGGGCGCTGTGGGG-TGG--ATATGGGG-CGCT-GTGGGGGGGATATAGGGCGCTGTTGATTGTGGATTTAGGG-CGCTA-GTGCGGTGG-ATATAGGGC-CTA-TGG-GGGCACTTGTGGG-ATGGA-ATGATGGGGCGCGTATGGGG-TGGATATAGG---C-GCTGTGGGGGGA-TT-T-GGG-CGC--TGTGGGCGC---ATGG-GGTGGATATAGGGCGCT-GTGGGGGG-TTTAGGGCG-C-TG-T--GGGGCGCTATGGGG-TG-GA-TATGGGGCTT--GTGG-GGG-CGATGTAGGG-CCAGCTA-TGGGGGGGAT-ATTAGGG-TGCTGTGGGGGGG--ATAT-AGGGCG-CTATGGGG-CCCTGT--GC-GATGG-ATTATGGGGCACTACGGGG-TGGGATATGGGG---CGCTATTT-AGGTG-ATTTA-TGGGG---TGCT--GTG-GGGGGATTTAAGGGCGCTGTGGGG--CGCTATGGG-T-GGA-T-ATGGGG--CA-CT-GTGGGGGCG--ATCG-TAGGG-CACTATTGGGGGGG--ATTATACGGTGCTGTGGGGG---T-TAGGG-CA-CTAATGCGGTGGATTATAGGG-AGATATG-CG-TGGCA-TGTAGGG-C-GC-TATGGTG--CACTG-TGGGATGGATAT---GGG-GCGC-TATGGGGTG---ATA-T-AG-GGCGCT-A-TGAGGGTGG-ATAT---GGG-CG-TG--TGGG--TGGGATATGGCGGCGCTGTGGGGGGAT--A---TACGGGCCGCTGTGGGGTGGATT-AGGG--CGCTA-T-GCGGTGGG-----ATA-T--GGGCG-CTAGTGG----CCACTGTGGG-ATG-GATATGGGGCGCTATGGGGTGGATAATAATGGGCGCTATGCAGG-TG-ATA-TAGGG-CGCTGTGGG--TGGA-TATAGGG-CGCTGTGGGGGG-ATATAGGGG-CGCTA--TGGG-TGG--TAT-AGG-CGC--TGTGGGGG--ATT--AGGGCGCTGT-GGGG-CGC-ATATGGG--TGGG--TATGGGGG-CAC-TGTGGCGG-GCAATGTAG--GGGC-C-TAT-GGTGGGGATATAGGGT-GC-TGT---------------GGGGGATTATAGGGGCGCTATGGGG-CACTGTG-GGAT--GGATAT--GGGGC-------GCT-ATGGGG---TGGACT-A-TCGGG--CACTATGGCG-TGCATATAGGG-AG-A-TATG-CGGTGG-AT-GTAGGGCCGC-TAT-GGGGCA-C-TG-TGGGG-TGGATATGGGGCCGCTTATGGGGG--ACTATAGGGC-G-TGTGGGG-TGGATT-AGGG-CGCT-ATGC--GTGG-ATATA-GG-GCGCTATGGGGGCA-CTGTGGGATGG-AT---TAATGGG--CGC-TAATGG-GGTGGATTATTAGGG-CG--CTGTGGGGGGA--TTTA-GG-AG-CT-GTGGGGCG-CT-ATGGGGTCGG-ATAATAGGCGCGCT-GTGGGGG--A-T-TTA-GGGCGC-TGT-GGGGCGCTATGGGGTGGAT-AT--GGGGGCTCT-GTGGGGGCG-ATG-TAAGGGCA-CTC-TGGGGGG--A-TAT-A-GGGTGC-TGGGGCGGCGGTA-T--AGGGCGCTCATGGG--CACATGT-CG-ATGG-AT-AT-GG-GGCAC-TA---TGGGG-TTGGATATGG--GCGCTGT-GGGGCGG-ATATGGG-CAC-TGTT-GGGGGGAT-GTAAGGCG--ATC--CATGGGTGGGGATA-TAGG-CGCTGT-GG-GGCGCTAT-GGG-CGGA-TAT-GG--CAGTATGGGGTGGATA-TAGGG-CACTAT-GCG-CTGG-ATAATAGGGGCGCTATGCGGGC-ACTGTGGCAAGG--ATATGGCGAGCGCTA-TGGGGGTGGATA-TAGGG-CGC-TGGGTGGG--CGC-TACTGGG-TGGATA-TGGGG-CACTG-TGGGCGGCGGAA-TGTAG-G-GC-CT-ATGGGGGGGATTA-AGGGGCG-CTG-TGGGGTGGAT--AGGGCGCTGAT-GGGGG---ATATAG--GCCC--TATGAGGTG-A-TACTA-GGGCG-CTG-T-GGGGC-C-T-ATGGGGTTGGATACGGGGCGCTG--TG-AAGGGGGAT-GT-GGGCGC--TA--GGGGGTGCT--AT-GGGGTGGATACTAGGGCAACTGTGGGGTGAATATA-----GCGCGCT-GTT-GGGGGA-TCTATAGGG-CA-CTA-T--GGGGTGG--T-ATGGGG--CAC-TACGGGG--TGGA-TACT-GGG-CACTATGGGG-TGG-AT---AT--GGGGCAC-TAT-GGGG-TGG-ATAC-TAGGG--CGC-TATGGGGG--ATATA-GGGC--CTATCGGGGTTGGATAATGGGGT-GC-----------TAT-GGG---TCCCT-AT--GGGACC--ACAA--TG-ATCGCTCT-AATTG-GG-TCTCTATGGGT--CTCT-A-TGT-G-TCTCT-AT-GGGTCCC-TATGG-TTCTCTA-TCGGGTCTCTCTG-TGTCTACAAT-GGGCC-TCT-ATGTGTCTC-TATGGG-TC-TCTATGGG-TCTCCCTA-T-GGGTCCT-ACT--T-GTG-TCCTCTA---TG-G-TCC---TATGAT--G-CTCTA--TGTG-TCTC----TA-GGG-TCCCTAATGA-TGCT-CTAT--GT-G--T-C-TC--TATGGG-TCC-CT--AT-GGGTC--TCTAT-GG-----TCT-CT---TGGG-TC--CT--TGGGTCTTCTA-TGGGCTCTCTA-TGGG-TCCC-ATGGG-TCCC-TAATGATG--CTTTA-TGGG--TCTCT-ATGGG-TTCCCCTAATGGG-TGCCTATGTTGTCTC-TA-TGGG-TCTCTATTGTGTTTTC-TATGG------TCTATGGG-TCTAT-AT-GGGGTCCCTAATG-ATG---CTCTATGGGCGT-CTCTATGG-GT-TCT-ATGGG-TCCT-CTGATGG-ATGTC--T-TTGTG-TC-TCTAATGGGTAC-CT-A-TGTG-TCGTCTTATG--TGTCTCTATGGT----TCC-CTA-T-GGTT--CTCT-A-TGG--TCT------TGGGT-TC-TATGGTT-C-C--T-ATGGGTCC-T-ATGTGT-CTCTA-TGTGTGTC-TC-TAT-G-GTT-C-CT--AT--GT-TCTCTAATGGGT-C-C-T--AT-GGGT--CTCTA-T-GGGTCTC-TATGTG-TCTTC-TA-T-GG-GT--CCT-ATGGGTC---TATTGGGTCCC-TATGA-TG--C--TC---TATGGGTCT-C-TATGGGTC-T-CT-ATGGGTCTC-TC-TGGAT-G-T--TTTGTG----TCTCT-ATGGGT-----C--ATGT-GTTC--TATGTGTTCTC-CT-ATG--GTT----CT-ATGGT-TC-CTCGTAGTGGG---CC-ATGGGGTCT-CT---AAT---GG-TCCCT-ATGGG--TC-TCTA-TGTGTCCTCTT--GG-TCC-C--T--TGT-TC-TCT-ATGG---GTCC-T-A---GG--TGCTTT-ACTG-GGTC--TTGGTAATGGG-T-C----TAT-GTGTCTC--TA-TGGGT-CC-TA-TGATG-CTT-TATGGTTCCC-TAA-GGG-TCCC-TATGGG--TCTCTATGGG-TCCCCTA-TG--ATTCTTTAT--GTGTTCCC--A-ATGGGT-CTC-TATGGGTTCCTTTATTGGGTCCTTTATG-GGTCC-----------------------------TCGTA-TGGG-TCC---TACGG---TCTC-TAA-T-GTGT--CTC-TATGGA-TCCC-TAT-G-GGTC-TCAACACCCCCCTA-----ACGTGTCCCCCCCCC---TCT--GCCCAGCAG-CA-T-CGTCCCCTCC--CAGC------------CGGC-CG-T-TGGT-GTGG--AACGTGGGG-CACTATG--G-CTCTCTA---ATG-TG-TC---TCTA---TGGGT-CCC--TA-TGAAT--G-CTCTA-TGGG-TC-T-CTA-TGG--TCCTT-GTG--TCTC-T-ATGG-GTCCCCT-A--T--GATGCCTTTATGGG-TCTCTA-T-GCG-TCT-CTTAT-GGTT-CC-TA--TGG-TTCC-TA-TGGG-TTCCT--ATGGGTCT-TCT-A-GGGTC-TCTAT-GGGTC-C-TATG-GGTCT-CTAT--GTGTCTC-T--T-GGGTCCC-T-AT--GGTT---CT-A-T-GG--TTTC---TAA-T-GG-TGC-T-TTA--CGG---CTCT--AT-GGGTCCC-TATGGGGCTCT-GT-A--TGGGT-CCCTA-TG-GGTCTCTA-T-GGG-TACC-TA-TGATGCTTTTTAT-GGG-------------------------------------------------------------------------------------------------TC-TCCTA-TGG--T-CCCC-A-TGAAT-G---TTTTACCGTGT-TCTC-TAT-TTGT-CCCT-ATGGG-TCC-T-ATGGG-TCC--AA------CCCCCCTCTA-----ACCGTGTCCCCCCCC-----TCTGCCCCC----AG-CA-----T-CGT-CCTCCCA-GCCCGGCTCGTTGGTGTGGGAACGTGGGC-ACTATGGGTCTCCTAATGTGTCTCTTGGGT-------CC-CT-AT--GATGC-TC-TAT--GG-G-TCT-C-TATGGG-TCCCT-ATG-TG-T-CTC--TA----TG--GGTC--C-TA-TG-CATGGCTTTTACTG-GGT-C-CTA-TGGGT-CTCT-A---TGCGTTCTATGG-----------AT--G---TCTTT----GTG-T-TCTA--TGGG--CTCCGGTATTGG-GT--C-TCCCATGG-TTCTCT--TGG-TTC-CT-ATGGT-TCTCT-ATGG--TTCCCTATGGT-TTCTC--TATGGGT-CC--T-AT-GGG-TCT-CT-A--A-TGGG----T-CCCTAT----GGGTTCTC-TA-------------------------------------------------------------------------------------------------TTG-TTTCTTATGTG-TCCCCTAT-GAT-GCTC--TATGGGT---TCTATGGG-TCCCT--ATGTG-TCTCT-AT-GGGGTTCCCCTATGATG-CT-TATGGGTTCTCT-ATG--GT--CT--CT--CTGGGCTCT-----ATGGTGTCT-TTGTGTGC-TC--TATGG--GTCCC-TA--T-G-G-TCT-CCATGG-TT-CTCT-ATGG-TTT-CCCTATGG--TTCTCCTC-TA-TGG--TTCCC-TA-TG-GTT--TCTCTAAAATGG-GT--CC-C-TATGGGTCCTCTATGGG--T-CC--TAT-GGGTC-CTATG--TGTCTT-ATGGGCTCCCTA-ATGG-CTC---TA-TG---GTCC--CT-ATGGG-TGCT--TATGGG--TCTGTTAATTGGG-TC-AT--ATGGGTTC--TTATGGGTCCC--TATGGGTCCC-TATGGGTCCTCTA-TGG-TTCCCTATGAATGCTTTATTGTCCCTAATGGGTCTCTATG-TGTCCC--TGTGGTCCCTATGATGCTTTTGGGTCTTCTATG-GGTCCCTATGTG--TCTCT-ATGG-GTCC--TATGG-GTCTC--------TATG-G-C--CCC--A-TGGGTCGCCTA----GGTCC---------------TCA-GCAATGC-TTAATGG-GTCT-CT-AT--GTT-CCCTA-TGG-TT----CTCTATGGGT-C-CTATGGGT-TCC-TATGGACCCTAA--TGG-GTTCCCTACC-C-CCCCCC--TA-ACGTGTCCTCCCCCCTC-TGCCCCACAGCATCGCTCTCACC--------------------------------------------------------------------------------------------------------------------------------------------------------CGG-T-CGTTGGTCGTGGGAC----G-TGGGGC-T----CTA-TGGG-T-CCCTAATG-TGGCGGTGGTTTGGG-----------T-ATTGGGG-TCTCTA-TGG-G-TCCT-CTAA---GATGCTCT-ATGGG-T-CTC--TA---TGG-G-T-CCC---T-ATGGTGTCTCTA-TGGG-T-CCC-TA-TGAA-TGCT--T-ATGGGTC-TC--TAT--GG--TCTC---TATG-GGTC-C-T-TGGACTGTCC-TT-TGTGTCT-C-TATGGG-TC-CGTA---TGGG---TTC--C-A-TG-GTTCTTCTAT---GGTT-CCC--TAT--GGT--C-TC-TATG--GTTCCC-TA--TGGT----TCTC-T---TGG--TCC-TA-TGGG--TC-TCC-------------------------------------TAATGG--TC--CCTCAATGGGTCT-C--TATG-TG---TCTCTTAATGTG---TCCCACTATGA--TGCT---CTA---CTGGGTC-TCTATGGGTCC--TA-TGTG-TCCTCT-TGGG---TCC-C-TATGA-TGCT-T-TATGGG-TC--TCTAATG---TC-TCTTATGGG-TC-TCT-ATGG-------------AT-GTCTT------TG-G-T--TC-T-TGGGGT-C-CC-TA-TGGG--TCTC--A-TG--TTCTCTTGTTTCCTA-TGGTTCTCTATGG--TTC-CCTAT-GCGTTCTC-TA--TGGGTTCCCT---ATG-G-T-CTC-TA-TGGG-TCC-CTATGGG-TCTC-T-AT-GTG--T-CTCTA---GG--T-C--C-TA-TTCGGACTC--TATGGG-TC--CTA-TGGTGC-CTTTA-TGGGTCTGGTA-T---GGGCTC-CATAAT-GGGTCTGCTA-TGG----TCCC-TATGGG-TCC--TA-TGGGTCTC-CT-ATGGGG-TC--T-ATGAT-G-CTT-TATGTG-TCC---TA-TGGGTAT-CTATG---T-GCCCTGTGGG-TCC-CTA-TGA--GC---TT---ATGGGTCTC--T-ATGGG--TC-CCTAATGTGT--CTTC-TAT-GGGTCCC-TATGGG--TCCTCTATGGG-TCC----TATGGGTC-C-TA--TGG-T-CCC-TATGAT-G--CT-TAAATGGGTCTCT-ATGG-TTCC-CTAATGGTTTCTCTA-TGG--CCC---T----A-TGGGTTC--TA--TGGA-TCCC--------------------------------------------------------------------------TATGG-TCC-TCCCCTACCG--TGCTC----CCC----CCCCTCTG-CCCCAC--AG-CA-T----GTCCTC--TC---AGCCC-GGCTCTCGT-GTGG-TGT-GGGACGTGGGG-CT-CTA-TGGGTCC-TA-TG-GGTC--TCCTA-TGG-GTCCC-TTT-GGGTCTC-TA--TGG--TTCCC-TATG--TGTCT-CTATGGG-TC--CA-TG-GGTC-TCCTTCTAAATGGG-TCCCCCTATGGGT--GCTT-TAT---GGGTC-T-G-TA-------------T-GGGTTC----CT-TG-GGT-CTC--T-ATGTGGGGG----GGGGGGTCCCCTAT--GATGCTC---TA-TGGG-TCC--TAT---GGG-TCCCTA-TGGG-TCCCCTATGGG-TCTC---TGAGA-TCT-CTATGT-G-TTTCTAT--GTGTCTTCTATGTGTCC--TATGGG-T-CCTTA-T-GGTTC-TCT-ATG-G-T-n-TCT-ATG--GT-CCCCTA-TG-GGT-CTGCTAT-GT-G-TCT--C-TA-TGGG-TCCCTATGGG--TC-GTAAT----GGGTC--TCTT-ATG-TG-T-T-CTAT-GG-TAC-CTAATGGGTCCTCTAT--GTT-CCCTAATGGGTCACTCATG-TGTCTCT-A-TGGGT-CC-CT-ATGAT-GC----TTT-TGG-TC-TGTTTAAATGG-T-C-TC--T--ATGGG-TTCTC-TA-TGGG---TCT---CTT---GGATGT-C-TTTGTGGTCTCTA-TGGG--TCCC-TG-T--TGTC-TGT-A-T-G-TGTCCC-TATGGAT-C-CTA-TGGG-T--CCGAACCCC--GCC-T--------A--GTG-TCCCCCCCC---TC-TG---CCCCAGGCATCGTC-CT-CTCAGCCCGGCTCGTCGG----GG-GA-CGTCGGGCT----TAT--GGGTCCC-TAAATGGGTCT----T------AT-GGG-TCC-TTT------------------G-GGT------TCT-ATGGGTCCC-----TA--TG-TG-T-CTCTAATGG-G-TC-CTAT-GG-TCT-CT-AT-GG--TCCCT-AT-GG--T---------GCTTTA---TGGG-T---TGT-A-TGGGG-TCCCT--AT-GGG-GCTCTATGGGTCCCT-ATGAATGC-TCTATG-GGT-C-C-TATTG-GG--CC-TA-----TG-GGTCCC--TATGGG-TC-T-CTATAGA-TC--TC-GAGA-AT-------C-TAT--GTGTTT---CTAATGT-GTTT-CT-----A-TGTG--T---CCCCTATG-GGT-CCCT---ATG-G--TT-CTCT-ATGGG-TCCC-TAT-CGGTCACC--TATGG-GT-CGTC-T---ATGT-G-TCT-T-ATGGGTCCC-T-A-TGGGGT-CTTA--A-TGGGT--CT--CTATGT--GGTC-TCTA-TGGG--TCCC--TA-TGGGT-CCCTAT-GGTT---CCC-A--TGGGT---C--CTA-TGT-GTCTCTA-TGG--GTCCCC-T---AT-GGAT-GCTTTTC--A-T-G-GT-CTGT--ATGGGTC--CTCTA--T--GG-TCT-CT-ACTGG---GTCTCT-CTGG-ATGT--CTTT-GTGTCTCT-ATGGG-TCC--TGTG--TGGTCCTGT--ATGTG--C----------CTTATGGAATCCC-TATGGGT-CCCTACCCCCC----T-------------------------------AACCGTGTCCCC-CCC----TC-TTGGCCC-ACA--GCATCCGGT-CCTC--TC-AGCCC--GG-CTC-GTT-GGTG-TGGG-A-C-GACCG---------------------------------------CGT-T-GCCCC----A-TCCC-TGGT-CC-GT-AAACGG-GTGGTGGCT--------GA-GAAGGGAA-CAA-----TTGG--TGGT----CCCCGGG--AC--GG------C--CT--TATATTCGT-TAC-G-CCGCCGCCGCTTT-CCAGGGGGGGGG---CGTT-G--TTCA-TCCCCCCC-------TG-AGGCTGTCG--TC-----------AG-CCGCTT-CT-CCGC-GGAGTA---CCCAAAGACGTC-CCCC----TGATCGGCCG-T-GC-GC--T-CCGT-C-TGCCC----GGGGAGGGGGG-AGGGGGGG--AGGAAGGAATGAGGAAGAGGA-GGGGCGGGGGGGGGG----A-CG-GCGGTGGGGGGGGCGCCGTGGTTTT---CGAGTG--CT-GTAT--AGGGGGC-GGTTGTTTTTTGCTGAGGGGGGG----ACGAGTTG---GGGCGA--CCAC---CAGC--A------CGGC-GCAGTA---TC-G-ACC-CG-C-ACGGGGGG----GCAAG-CGCCTATTT-CGGGG--TG-GTGGGG-AGTGGCATTAA--ATTAGGGGGG--C---GGGGGGGCCGAGGGGGCGCGGCTGA---GGGGGATTT--GGGGTCCCT--TA-TCGGGGGG--CATGGTGGGGGG--ATGGGGTTCG-TTA-AA--GGGGCCTGGGGGGG---AGT-----GGGGTT-CG-T-TAAAGGG-GGATGGGGGGG---AATGGGG-T-CG----TT-AAA-GGGGGATGGGGGGG--AGTGGGGGGTCA-TTATAA---------------GGGGA-TGGGGGGGGG-AATGGG----------------GTCGTCTAAA--GGGGG--ATGGGGGG----TGTGGGG-----TAATTTT-AAG--GGG--ATGGGGGGGGG-AATGGGG---TCATT-ATAA--GGGGG-A-TGGGGGGG-AAT-----GGGG-TC-G-TTAAA--GCGGAT--GGGAGGGG---AATGGGG------------TC-CTT-ATTAGGGGG-CTTGGGGGGGG-AATGG-A--AGGC---AT-GGAAGTC-GTT--GTAGGGG-CAGTGGGGGGGG---ATT-G-GGCGT-GGTTACTGGGG-AC--TGGGGGGGGG---CAAAATGGCGGTG-GT-TA-TAGGG-CAGC---TGGGAGTTAAA---TA--G-GG-TCTT-AT--AGGAGG-CTGGGGGGGGG-----AATGGGGCTC-GTTAATTGGGGGGCAGATGGGTCGTTATGGGACT---------------------------C--GG--AGGGGAGAATGGG--TC-GTT--TGA----GGGG-AAAAT---GGGCGGG-----C-AA---TGGG--GGTCG--TTAA---GGGG-A-C-TGGGGGGG----TTGG-G-TC-GTTTTTGT---GGGGGCCAT-AT--GG--GCGGGGAATT--CGGGGGGTGGGGGGGTCCGTTA--TGGGGG-A-AT-C--AGA-GCG---C-AGAAA--T-GGGCGA--AGCCG-ATGGGGGGAAG-GAA-TGGGGGGGGGCGGGGCCGGGGGGGTAAATTC-AT-GGCA-TA-TTTAT-GTATGTAT----G-GGGCGGGGCCG------TA-CC-G-TGG--TA--GGG------------CCCCCCTCTG-TGT-ACCCCC---GCCCCC----GA-GAG-CCGTTTT-GGCCC--AG----AAAT----G-TCTATTTTTG-TA--C---CCGG-AT--GTATT--AAAT-ATTT-ATTGGGGGGGGG-----------TAA-TAAA-GAG-CTG--CGGCTGT--GAA-----GACT-TTATGGGG-CTGAA--TGGGGGGGGT-----GGGGG---A-TTTTGGGG-TCC-TTT------AGG----GGGGTTGGGCGGAGGGGAATCGGG-GTC-GT-TAAAGGGG-ATGGGGGGGG-AATGG-CGTC--------GTT-AAAGGGGG--------CTGGGGCGGG--AATTGGGG--TC-AT--TATTA--AGGGGG----CTTGGGGGGGGG--ATT-GGGG--TC-AT-TATA----A-GGGG---CTG-AGGGGGG--AA-TGGGG-TTC-GTT-A--AAGGGGG-ATGGGGGGGG-AGTGGGG---TCCCTTATAGGGGGG--------CTGGGGGGG------------AATGGGG--TC--GTT-AAACGGCG-G--ATGGGGGGGG------A-TGGGG---TC-CTTATA--GGGGGGCCGTGTG-GCGGGAGTTTGGGGT-CAT-TA-TAAAAGGGGGATGGGGGGGGAGTT-GCGGTC-AATATATAA-GGGG--AT-GGAGGGGGAATGGGG-TCTAT------GGGGGT---CCACGC-------GGCA---TGGGG-TCG-TTAAAGGGGG-ATAGGGGGG---AGTGGG--TCGG-ATGGGGGGG-TTTA-TGAAGGGGCTA--TGGGG--TCGTTTGATGG-GGC-AATGGGGGGG-CGC--AT-GGGGTCAT-AA-T-GA-GGGCCT--GGGGGGCAATGG---GTGGTCTATA-GGGCAG--TGGGAG-TTAACATGGG---TCTTT-A-TAGGGGGCCTGGGGGGGGG--AATGGGG-TCGTT-AAG---GGGGATCGGGGGGGGATGGGG--TCCTTAT---GCGGGGGC-TG-TGGGGGG-AGTGGGG--TCATTACTAAAAGGGGATGGGGGGG--AA-TGGGGGTCGTTGAT-GCGGGGATGGGGGGG-AGTTGGGGTCA-TTCCAGGGGGATGGGGGGG-AATGGGGTATTC-A-------GG---GGGTTT-GT-GGGGGTTTATGGGGTC
>SRR5444512.114071 length=18792 strand (+)
--------------------------------------------------------------------------------------------------------------------------------------------------------------------------------------------------------------------------------------------------------------------------------------------------------------------------------------------------------------------------------------------------------------------------------------------------------------------------------------------------------------------------------------------------------------------------------------------------------------------------------------------------------------------------------------------------------------------------------------------------------------------------------------------------------------------------------------------------------------------------------------------------------------------------------------------------------------------------------------------------------------------------------------------------------------------------------------------------------------------------------------------------------------------------------------------------------------------------------------------------------------------------------------------------------------------------------------------------------------------------------------------------------------------------------------------------------------------------------------------------------------------------------------------------------------------------------------------------------------------------------------------------------------------------------------------------------------------------------------------------------------------------------------------------------------------------------------------------------------------------------------------------------------------------------------------------------------------------------------------------------------------------------------------------------------------------------------------------------------------------------------------------------------------------------------------------------------------------------------------------------------------------------------------------------------------------------------------------------------------------------------------------------------------------------------------------------------------------------------------------------------------------------------------------------------------------------------------------------------------------------------------------------------------------------------------------------------------------------------------------------------------------------------------------------------------------------------------------------------------------------------------------------------------------------------------------------------------------------------------------------------------------------------------------------------------------------------------------------------------------------------------------------------------------------------------------------------------------------------------------------------------------------------------------------------------------------------------------------------------------------------------------------------------------------------------------------------------------------------------------------------------------------------------------------------------------------------------------------------------------------------------------------------------------------------------------------------------------------------------------------------------------------------------------------------------------------------------------------------------------------------------------------------------------------------------------------------------------------------------------------------------------------------------------------------------------------------------------------------------------------------------------------------------------------------------------------------------------------------------------------------------------------------------------------------------------------------------------------------------------------------------------------------------------------------------------------------------------------------------------------------------------------------------------------------------------------------------------------------------------------------------------------------------------------------------------------------------------------------------------------------------------------------------------------------------------------------------------------------------------------------------------------------------------------------------------------------------------------------------------------------------------------------------------------------------------------------------------------------------------------------------------------------------------------------------------------------------------------------------------------------------------------------------------------------------------------------------------------------------------------------------------------------------------------------------------------------------------------------------------------------------------------------------------------CCATATTGGCCCCCACA--GGCCCC-ACACT----------GACCCC-ATGTCCCCC--ACATCACC-CTATGTCCC--ATAGCTGCCCCCC-AT-GT-CCCTCCA-TGTCCCC-TA---------CTGACCCCCAT--GTCCCCC---AGG-T---CCCAT-GT-C--CCATACTGCCCC--ATGTCCC-A-TAC-GC-CCTCCATGTCC-CCCA-TG-TCCC--AT-ACTGCCCT--CCAATGTCCCC--ATGT-CCC-A-TACTGGCTCC-AT-GTCCCCCCA-TGTCCCCA-T-ACT--GCC-TCCAATGGTTTTCCC--CTACATTCCCTCCATGTCCCCA-AC-TGCCCCCCGAT-G-TCCCCCCAGG-TCCCCCCCATCGTCCCC-TA-CCGGCCCTCACATG-TCCCCC-ATGTCCCCCATA-CTGCCCCT-ATCCGTTG-CATGTCCCCTCCACGTCACCGCTATGTGAGAGCCCCATG-TCCCCCCGCAT-GGCC-CCATA-CTGCCCCCC--TGTCCCCCC-AT-GTCCCTC--CAATGTCCCTAATTA-CTGA-ACCCCAT-GTCCCCCTCCCATGTCCCCTTAA-TGTCCCCATAATGCC-TCCCCATCGTCCCCCTCATCTC-CCCTATGTCCCCATA-C-TGCCCCCTCATGGTCC---CCAACGTCAACCCTA-----TCGTCCCCATA-C-GACGCCCCCATGTCCCCC--A-TGT-CCC--T-AC-TGC-TCCCCAT-GGCCCCCCA-T-GGCCC-ATAACTGCCGCCGCAT----GT---------CCCCCCCATG-TCGCCTCCATGTCCCCATA-CTGCCC---AT-GTCCCCC-AGGTCCCCCCCATGT-CCCC-ATCCCGCCCCC--AT-TCCCCCCA-TGT-CCCC----ATA-CTC-CCATA-GTCCCCCC-ACAT-CAACCCTA--TGT---CCCCCATACCCGACCCCCATGGTCCCCCC--ATGTCC--CCATACT-GCTCCCC-A-TGGCCCCC--ATGG-CCCCATAACTGCCCCCC--ATGTTCCCCCAAT-GTCCC-TCCA-GTCCGCCATATCTGA--CCCATGT-CCCCTCGCCATGTCCCCGCCCTGTCCCCAT-ACTGCCCCCCCATGTCCCCCT--CTCATCTCTCCC-TA-T-GTCCC--ATACTGGCCCC--TGTTCCCCTC-CATGTCCCCCC-ATGTCCCCA-TACTGCCCCC-AT-GTCCGC-TTCATGTCCCCATACT-GCCCCC--TGTCCCCACCCCAACA-T-CTCCC-T-ATGTCCCCATACTGCCTCCCCAATGTCCCCATAACTGCCCCCCATG-----------------------------------TCCCCCT-----CC-CATCACCC-TAT-G-TCCCCCATACCCGCCCC--AT-GTCCCCCCAT-GTCCCC--ATACTGACCC--A-TGTTCCCCCCATGTCCCCCCCACACGTCACC-TAATG-TCCGCCATACTGCGCCTCCATGTCCCCTTAATGTCCC-ATACTGCCCCCTTCATTCTCCTCCCC-GGTCCCCATAAC-TGCCCCCC--CCTGT-CCCC---ATGTC-CCTC-ATGTCCCCATACTGCCCCC-----CATGTCCCCCATACC----G---CC-TC-CA--GTCCCTTCATTGT-CCCAT-ACT-TGCCCCC-----ATGTCCCCCTCTC-ATCT--CCCTATGTCCCCAATAC-TGCCCC--ATGTCCCC-TCATGTCACCA-TG--TCCCCAATA-CTGCCCCCC-ATG--TCCCTTCCATGTCCCC---A-TACTG-GCCTCCATGTCCCCCCCAATGT-CCCCC-ATGTC-CC--AT-ACTGCCCTCC-ATG--TCCCCCC-ATA-GTCCCCCCAA-TGTCCC--ATCCCTGCCCCCTCCATGTCCCC-TTAATGTCCCCC-AT--ACTG--CCCCATTGTCCCTCCA-TGTCCCCATA-CTGCCCC--CAT-GTCCCC---ATGTTCCCTTAATGTCCCCATA-CT-GCCCCCCATGTTTCCCCCCATTGTCCCCAT-A--CGCCCCC-AA-TGTCCCCCATGTCCC-ATAACT-GCCCCGAACATGTCCCCCCA--GGT--CCCCCCATG---TCCCCATACTGCCCC--ATGTCCCCCCAT-AC-GC--CCTCC-AT--GTCCCCC-ATGTCCCC---------TACTG---CCCATGATCCCCCCAT---T-CCC-AT--ACTGGCCCCCATGTCTTCTC---TCCATCGTCA--CCGCT--A-TGACCCC-AT-ACTGGCTCCCCCAATGTCCCC-T--C-------CCA-TGGTTCCCC-ATACTGGCCCTC---TCATTCCCCATGTC-CTCCTCATGGTCCCC------------AAATCTGCCCTCCA-TGGTCCCCCCATGTCCCCC-ATTGT-----ATAC----------TGCCCCTC-ATGTTCC-CCTTAA--TGTCC---ATA---CTGCCG--------C--CC-TGTCCCTCCA-GT-CCCCATATCTGCCCCCCA-TGTCCCT-CCA--TGTCCCC-TTAA-TGTCCCCAT--ACTG-CCC--CCCAT-GTCCCTCCA-TGTCCCAATC--C--TGCCCCCAT-GTCCCC----ATGTCCCCTTAATG-CCCCATA-CTGCCACCCC--TGTCCCCGCCATGTCCCC-ATACCGCCAACCCCATGTCCCCC-ATGTCCCCATACTGCCCCCCATGTCCC--CCAT-GTCCCCGC-ATGT-CCC-ATACTGCCCCC-A-TGTC--CC-A-A-C-GCC-TCCATGTCCC-CC-AT-GTCCCCCATA-CTGCC---CCCATGTCCCC----TCCCACGTCAA-CCACTA--TGTCCCCCATACCGACTCCCATGGTCCCCCCCATG-TCCCCAA----TGCTCCCC-ATGGCCCCCCC-A-TGGCCCCATACT--GCCCCCC-ATGTCCCCGC-A-TGTCCCTCCATG-TCCCCAT-ACTGCCCC---ATTGGTCCCCCAGGTCCGCCCCCAAGT--CCCATAGCCGC----CCATG-TCCCCCCATGTCCC-ATAC-TGCCCCC--ATG-TCCCCC-----CCCATCA-------------CCCTAATGTCCCCAT-ACCGA-CCCCCCATGTCCCGCCCCATGTCCCCATAC-TTGGCTCCCCATGCCCCCCCCATGGCCC-A-TAC-TGCCCCC--ATG-TCCCCCCAATGTCCCTC-ATGT-CCCC-ATAC-TGACCCCCATGTTCCCCCCCCATGGTCCCCCCAT-GTCCCCAT--CTGGCCCCCCTTGTCGCCCTCTCA-CTCCC-TCAATGTTC-CCAT--AC--GCCCCC-ATATCCCC-TCC-ATGTCCCCCCCAT-GTCCCC-----ATACTTGCCCCCC-AT-GTCCGC-TCATG-TCCCCAT--AC-TGCCCCCC-AATGTCCCC-CCCACA-TCCTCCCTATG-TCCCC-ATACTGCC-CCCC-ATGT-CCCAT-A-TGCCCCCC--A-TGTCCCC-TCCAACATCA-CCCCATGT-CCCCATA--CGACCCCCAT-TCCCCCCC-ATG-TCCCCAT-ACTGCTTCCCGCATG-GCCCCCCC-ATGGCCCC-ATACTGCCCCC---ATG-TCCCCC--ATG-TCCCTCC-A-TGTCCCC-AT-AC-T-GCCCC--ATGTCCCCCC--ATGTCCCCCATA-CTG-TCC--ATTGGCCC---TCCATG-CCCCATAC-TGCCCTCCCCA-TGTCCC-TCCC-ATGTCCCCCCCATGTCCCCCAT-------GT-TG-TCCC-ACGGTG-GTCCCC-TCATTCTCTCTGCCCCC-CATTTCCCCCCACCTGACCC--TC-CTCCCC-TCAGG--CCCCACGA--CT-CCGCTCAGGAACG-ACGTCAATT-GGTG-AG-TTGGGCCCAA--A-TGGG-CCCAAAATCCCCCCCAAAACGTCCC---------------AAAATTGTCCC-----ACGTCCCC-AAATATCCCCC-AAAATGT-CCC-GAA-TGT--CCCAAAGGTGGTCCC---AAATGTC---AATA---CACAAAA-GT-CC--AATTGT-CCCCAAATAGTCCC--AAATATTTCCCCCAAAAATGTTCCCCG-A--GT-CCCCAA-GTGTCCCCAAAATG-TCCCAAAAAGT-CC-AAATCTCCCCCAAAAA-TG-TCCCC-GAATGTCCCCAAA-GTG-TCCCAA-TG-ACCC-AAATATCCC---AAATGGCCC-AAATGTCCCAAAATGTCCCAAATG--ACCCCAAATGTCCCCCCTAAA-TGGCCCCCAAAATGGCC---CAAATGACCCC---AAATG---TCCCCCC--AAAATGTCCCAAAAAATGTCCCAAATGTCCCAAATG-ACCCCAAA---ATCCCCCCCAAAATGGCCC-AAAT--CC-AAATGACCCC-AAATA-TCCCCCCCAAATGGCCC-AACTGTCCCAAATGA-TCCAAAATAACCCCAATATGTGCCTGCCC-AAAATGGCCCC---AAAATG-TCCCAAATG-ACGCCCCCAAATGTCCCCCCCAAAATGGCCC-A-A-ATGTCCC---AAATGACCCCCCAAATGTGCCCCC--AA-GTGGCCACC-AAAATGT-CCGC---AAA--TGACCC---ATAT-CCCCC-AAATGGCCCCAA-TGT-CCC-AAAATGTCCC---AACTG---TCCC-AAAAGTGGTCCCCCCCCAAATGGGCCCCGA--GTGTTCCCAAAATGAC-CCCAAAT-ATCCCCCCCCAA-TGGCCCCAAATGTCCCAAAAATGTCC--AAAC-TGTCCCCAAAAATGGCCCCAAA-TGGCCCCAAATGG-CTCAAAATGAACCCCAAACCCGCCCCCAATTGGGACCCCAAAATGACCC-AAATATCCCCCAACTGGCCACCAAATGTCC-AAATGACTCCAAATATCCCCCCCAAATGGCC-TCAA--TGAC-TCCAA-ATCTCCCCCCCCAATTGGGCCCAAAATGGCCCCAAAAT-ATCCCCCC--AAATGGGCCC-AAGTGTCCCC-ATGAACGCCCAAATATCCCCCC--AATTGGCCCCAAAACCCCCAAATATCCCCCCCAAAA-GGCCCCAAATGTCC-AATG-CCCAATGTCCCCCCCCAAATGGCCCCAAA--TGTCCCAAAATGTCCCC-AAATA-CCCCCCAATT-ACCCC-ATGACCC----AAATA-TCCCCCCCGCACAAATGGCCCGC--AAAT-GTCCC-----AAATGACCCC-AATATCCCCC--AA-AATGGCCCC-AAA--TGGCCC--AAAT-GA-CCCC--AAATCATCCCCCCCCAAAATGTCCC--AATG-CCCCAAATCTCCCC--AAATA--------------------------------------------------------------------T--CCCCC--AAAATGGCCC-AA-ATGT---CCCAAATG-ACCCCAAATATCCGCCCCCAAAATGGCCCCAAATGTCCCA-AATGACCC---AAA-TGTCCCCCCCTC--AAAAGGCCCC-AAA-GTCC--AAATG-ACC-AAA-TGACCC-AAATA-TCCCCCC-CC---AAATGGCCCCCCAAATGGCCCA-AAT-G-ACC-C----CAAAT-AT-GCCCCCTCACAATGGCCC--AAATGGGCC-AAATGACCC---TAAATA--CCCCTC--AATTGG-CCCCAAATGAC-CCCAAATATCCCCCCCAAAATGGCCCCCAAAATGAAACCCCCAAAGGTCCGCCAAATAACCCCC---G-CCCCC-----GCCCAC-CGTGGGCCCCCGGAAACCCCCCGGCTCCACCC------TCCCCCCCCGCCCCCC-----ACAAC---CA----CT-CCC-TTCGGTACC------------TCCGCCCC-TCCCCCCCCCC-------------------------------------------------------------------GAT-GTCCCCATTG-TCACCG--C-TGACCC-C--TTTGTGTTCCGCCCCCCCAT-CCTATGCC-CCCCGTCCCCCCC---GAT-GT-C-CCCATT-GTC-ACC-GCTGAAC-CTCTTTCGGTCCCCCCCCCGGCCCCAC-ACAGACC--CCCCCAATGGAGCT-G-CA-GGTGGCGCG-GAAGGGACAAA--CCCGC-AG-CAGGCACG-TCGTGGGGTG--AGTGG-AT-GTGGGGCGCTAT--GCGGCGGATAAGTGGGGCGCTATGGGGTG--AT-ATGGG-CATCTGTGGGGCG-CT-ATGGGG----GGATATGGGGACA-CTGTGGGGGCGGATTGTAC----GGGCACTATGGGGGGGG-TATA--GGTGCTGTTTGGG--GGGA-CAATAGGGGGCTGTGGGGTGGATATGGGGCGCTGTGGGG-GGAT-AT-AGGGCGCT-GTGGGG--TGG-ATA-TGGGGGCGC--T-GTGGGGG-----A-TA---TAGGGCGCTGTGGGGGGTATTT---AGG-GCGCTTGTGGGGCCGCTATGGGG-TGGATATGGGG-CACTGTGGGG---CGATGT-A-GGGCAC-T-ATGGGGG---AT--ATCAGGGCG-CTGTGGGGGG-A-T-ATCGGGCG-CTGTGGGG-TGG--ATATGGGGGCGCT-GTGGGGGGGATATAGGGCGCTGTG-AT-TG--ATTTAGGGCCGCTAT--GCGGTGG-CTATAGGGCGCTAATGG-GG-CACT-GTGGG-ATG-ATATG---GGGCGC-TATGCG--TGGATATACGGGGCAGCTGTGGGGG-A-TT-TAGGGGCGC-GTGGGGGCCGCTA-TGGGCGTGGATATAGG-CGCTTGTGGGGGGGTT-AGGGCG-C-TG-T--GGG-CGCTATGGG--TG-GAATATGGGGCT-CTGTGG-GGG-CGATGTAGGGCGCA-CTAATGGGGGG-ATTAT-AGG--TGCTGTGGGGGGGG-ATATTAGGGCG-CTATGGGG-CACTGTTTGC-GATGG-AT-ATGGGGGACTATGGGCGTGG-ATATGGGG---CGCTAATG-AGGTGGAT--A-TGGGG--TTGCT-TGTG-GGGG-ATTTA-GGGCGCTGTGGGGGGCGCTATGGGGTCGGA-TTATGGGG--CA-CTTGTGGGGGCCG-AT-G-TAGGG-CACTA-TGGGGGG---AT-ATACGGTGCTGTGGGGGGGATATAGGGGCA--TA-TGCGGTGGAT-ATAGGG-AGATATGGCGGTGG-A-TGTAGGCGC-GC-TATGG----CACTGGTGGGATGGATAT---GGG-GCGC-TATGTGGTGGGAATA-T-AG-GGCGCT-A-TGAG--TGCGATAT--AGGG-CGCTG--TGGGGTTGGAATATGGG-GCGCTGTGGGGG-AT--A---TA-GGG-CGCTGTGGGGTGGATTTAGGG--CGCTA-T-GCGGTGG------ATA-TA-GGGCGGCTA-TGGG-G--C-CTGTGGG-ATG-GA-ATGGG-CGCTATGGGGTGGA--ATA--GGGCG-TATG-A-GGTGGATA-T-GGG-CGCTGTGGGG-TGGAATATAGGG-CGCTGTGGGGG-AATATAGGGC--GCTAAATGGGGT-GGATAT--GGGCGC--TGTGGGTGGGATTT-AGGGCGCTGTGGGGGCCGC--TATGGGG-TGGG--TATGGGGG-CAC-TGTGGGGG--CAATGTAG---GGCAC-TAT-GGTGGGGATATAGGGT-GCTTGTA-----------GGGGG---AT-ATAGGG-CGCTATGGGGCGACTGTGGGGAT---GATAT--GGGGC-------GCT-ATGGGGG--TGGA-GTAATGGGG--CACTAT-GCGGTGCATATAGGG-AGGA-TATGGCGGTCGAAT-GTAGGG-CGC--ATGGGG--AGC-TG-TGGG-GTGGATATGGGGGC-CTA-TGGGGGGGA--A-AGGGCGGCTGTGGGG-TG-AT--AGG--CGCT-CTGACGGTGGCATATA-GGCGCGCTATGGGG-CA-CTGTGGG-T---ATGGATA-TGGGG-CGC-TA-TGG-GGTG-ATACT-AGGGGCG--CTGTGGGGGGA--TTTAAGGGCGGCT-GTGGG-CG-CT-ATGGGGT-GGAATA-TAGGG-CGCT-GTGGGG-G-A-T-TTAGGG-CGC-TGT-GGGGCGCTATGGG-TGGAT-AT--GGGG-CTCT-GTGGGGGCGGATG-TA-GGGCAACT-ATGGGGGG--AATAT-A-GGGTGC-TGTGGGGGG-ATA-TT-AGGGCGCT-ATGGGG-CAC-TGTGCG-ATGGGATTAT-GG-GGCAC-TA---TGGGGGT-GGATATGG-GGCGCTGTG-GGGCGGAATA-GGGGCAC-TGT-GGGGGCGAT-GT-AGGG--CA-C---ATGGGGGGG-ATA-TAGGGCGCTGT-GG-GGCGCTAT-GGGGCGGA-TATAGGG-CAGTATGGGGTGGAT-ATAGGG-CACTAT-GCG-CTGG-AT-ATAGGG-C-CTATG-GG-C-ACTGTGGGATGGG-ATAT-GG-AGCGCTA-TGGGG-TGGATA-TAGGG-CGC-TG--TGGGG-CGCTTAATGGGGTGGATA-TGGGG-CACTG-TGGGGCGCG-A--TGTAG-G-GCACT-ATGGGGGGGAT-ATAGGG-CG-CTG-TGGG-TGGATTTAGGGCGCT-ATGGCGGGGGGATATAG-GGCAC--TATGAGGTGGAT-A-TA-GGGCGCCTG-T-GGGGCGC-T-ATGGGGGTGGATACGGG-CGCTG--TG--AGGGGGAT-GTAGGGCGC--TA-TGGGGGTGCT--AT-GGG-TGGATAT--GGGCAACTGTGGGGTGAA-ATA-TAAGGCGGGCT-GTTGGGGGGA-TAGATAGGG-CA-CTAAT-GGGGGTGG-AT-ATGGGGCCCACCTACGGGGTGTGGA-TA-TAGGG-CACTATGGGGTTG--AT---ATGGGGGGCACATAT-GGGG-T-GGATAT--AGGG--CGC-T-TGGGGGG-ATATAG--GCA-CT-T-GGGGTGCTAT---GGGGTTGC---------CATAT-GGG---TCCCTCAT--GGGA-C--ACAA--TGAATGGCTCT--AT-G-GG--CTCTATGGGT--C-CTTAATGT-G-TCTCT-ATTGGGTCCC-TATGGG-TCTCTA-TGGG-TCTCTATG-TGTCTC-AAT-GG-CC-TCT-ATGTGTCTTCTATGGGGTC-TCTATGGG-TCCCTCTA-T-GGGTTCT--CT-ATGGTG-TC-T-TA---TG-GGTCCCC-TATGA-----CTCTAAATGTGGTCTC----TATGG-GTCCCTA-TGCC-GC----------------C-TC--TATGTG-TCT-CT--AT-GGGTCCC--TAT-GGG-----CTTCTCTATGGG-TC-TCTAATGGGTCC-CTATTGCGCTCTCTA-TGGGTCTTCTATGGG-TCCC-TA-TGGG--TCCCTA-TGA--TGCTTTAATGGG-TTCT-CT-ATGGG-TCCCTATG-GGTC-C-TA-TGTG-TCTCTAT-GGG-TCTC--AT-GTGCGTTTCTATGG--TCCCT-AT-GGG-TC--TA-T--ATGG-TCCCTATG--AATGCTCTATGG-GTCTCT-ATGGGT-TCT----ATGGG-TCTC-TATGG--AT-GTCTT-GG-TGT-CTCT-A-TGGG-TC-C-T-ATG--TGT-TCTATGCT---GTC-TCTA-T-GGTTTTCCCT-A-TGGTTTCT-CT-AATGGGTC-C-TATGGGT-C-C--TAATGGGTCACT-ATGGGT-CCGTATTGT----C-TC-TAT-GTGT--CTCT--ATG-G--TCC-T-ATGGTT-CTC-T--AT-GGGT--CCCTA-T--GGTCTC-TATGGG-TCT-C-TAAT-G-TGTTTTCT-ATGGGTCC--TATGG-GTCCT----TA-TG-GG--TCCCGTATG--A-------T-G--C-T-CCAATGG-TCTC-T-ATGGG-T-CT-CTATGGG-T---CTCT-ATGGAT---GTCTTT-G-TG-TCTCTATGGGT-C-C-CT-ATGT-GT-C--TCT-AT-GTGTCTC----A-T-GGTTCCCTATGG-TTCT-CTC-TAAT--GGG-TCACT-ATGGG--TCCTCTA-TGGGTCCC-TAT-CGGTCT-CT--A-TGTGT---------G-TGGTCCCT-AATTGG-GT-CTCT-A-TG-GGTCCCT-----ATG-G-TGCTTGTTAT--GGTCT--GTAATGGGT-CCCTA-TGTTGTC-TCTATGG-TCC--TA-T-GAATGCTTTATGG--TTCCCTAAGGG-TCCC-TAATG-CGGTCTCTAT--GGGT-CC-C-T-ATG--TGCTTTTATGTGT-CC--TAT-GGGT-CTCTATGG--TCCCTT-----GGG-TCCCC-TAATGGG-TCTG-GTA-TGGGGTCCGC-TACGGCG-TCTC-TA--T-GTGT-TCTC-TATGGTATCCCT-AT-G-GGTC--CAACCCCCCC-TA-----ACGT---GTCCCCCCCC-TCTGCCCC-A-C-G-CA-T-CGTCC--TC-T-CAGAA--------CCCCGGCTCG-T-TGGT-GTGGG--ACGTGGGGGCACTATG-GGT--CTCTATGTGTCT-CTATGGGGTCCCTAATGATGCT--CTA-TGGGT----CTCTA-TGG--TC-CC--TTG-TGTCC--------------T-ATGG-GTCC-CTA---T--GATGCCTTTCTGGG-TCTCTA-T-GCG-TCT-CT-AT-GGTTTCCCTA--TGGGTTCCCTA-TGGG-TCC-T--ATGGGTC--TCT-ATGGGTC-TCTAT-GGGTCCC-TATGGGGTCT-CTAT-GATGTCTC-TA-TCGGGTCC-CT-AT-GGGTCT--CT-A-T-GG---GTCCC-TA--TGG-T-GC--TTTACGCGGTCT--CT--ATG-GTCCCT---AT-GG-TCT-GT-AC-TGG-T-CCCTA-TG-GG-CTCTA-T-GGG-TCCC-TA-TGATGC--TTTAT-GGG-------------------------------------------------------------------------------------------------TC-TC-TA-TGGG-T-CCCC-A-TG-AT-G---TTTTACCGTG--TCTC-TATGGTGTTCCCT-ATGGG-TC-CTAATGGG-TCCC-AA------CCCCCCCCTAT----AC-GTGGTCCCCCCCCC---TCT-GCCGCAC--AG-CA-----T-CGT-CCTCTCA-G-----C------------------------C-CGGCTCG-T-TGGTGTGG-ACGTGGGG-------CA-AT-ATTGGGTTC-TC-TAACCTGTG-TCT-C--A-GGGTTCCCT-AT---GATGCTC--TA----TG--GGTC-TC-TA-T--GGTCCC---TA-TG-TGT-CTCT-ATGGGTTCCCT-ATGATGC-TT-TATGG---TCTCTA--AT--GGG-TCTCTAAATGG--TCTCTA--TGG-T-GTC-TTT----GTGTCTCCT---ATGGGTCCCGT-ATGGG-TCTCC-ATGGT-TCTCT-ATGGTTTTCCCTATGGT--TCTC--TATGGTT-CCC-T-AT-GGCTTCTTCT----A-TGGG----TCCC-TA--T-GG-GTC-TC-TA-TGGG--TC--CT-AT-GGGTCTC--TATGTGT-CTC--TA--TGT-GTCCTTGATG------CTCTA-T-GG-G-T-CTCTATGG--TCCC-TATTG---TCCTCTATGGG-TCCC-TAT--ATTGCTT--TATGGGT--CTCTATGGG-TCTCT--ATGGG-TCTCT-AT---GG-------ATG--TTC--TTTGTGT-CTCT-ATGG-GT--CC--CT-A-TGG-GTCCTCC--ATGGT-TCTCCT-----------TATGGGTTTCCC-TA--T-CGGTTCT-CTATGG-TTTCCCT-ATGG-TT--CTCTATGGG--T--C--C-TA-TGCGGT-CTC-TA-TGGG-TCC-C---A---TGC-GT--CT-C-TATTG-TC-T-TATGGG--T-CCC--AT-GGGACTCTATGG--GTCCCTATGG-TGCTTTA-TGGG--TCTGGTA-TG--GG-C-CATT-ATGG--T-CTTCTATGGGTCCC---TAATG-GG-TCCCT--AT-GGTC---CTAAA---TGG-TCCCGCTATGAATG-CTTT-TATGTG--TTC-CCTATG--GGT-CTCT-ATG-TGTCCCTG-TG-GG-TCCCTATGAT-GG-CTTTA-GGGATCTC------------TATG-GGTCCT-AA-----------ATGGTGTC-TCTATGG-GTCCC--------TATG-GTCCTC--T-A--GGGTC--TTATCGGGGTC-CT-A-TGG-T--CCTTGAT-GCTTT----AATGG-GTCCTCT-AT-GGTT-CCCTA-TGG-TT----CTCTATGGGT-C-CTATGGGTTC-CTATGGATCCCTA---TGG-GT-CCCT--------------------------------------------------------------------------------------------------------------------------------------------------------ACCCCCCCCCTAACGTGTCCCCACCCCTGCTGCCC-ACAG-ATTCG-TCCTCTCAGCCCGGCTTCGTTGGT-GTGGGAC----G-TGGGGC-T----CTACTGGG-T-CCCTA-TGGGTCCTCTA-TTGGGTCCCT--TGC----AATG-----CTCTACTGG---T-CT-CTTATGGGTTCCCCTATGGTG-T-CCTC-TA---TGG-G-T-CCCTATG-ATG----CTTTAATGG-GT-CTC-TA-TGGG-T--T--TA-TGGGT-CTCTC-AT--GGATG-TCTTT--TGGTGTCTCCTATG-G--GTCC-GTATGGGTCT-CC-ATGG-TTCTC-TA---TGG----TTC--CTA-TG-GTTCTC-TA---TGG-TTCCCT--AT--GGTTTC-TC-TATG-GG-TCCC-TA-TGGG----TTCTTCT--ATG-GGTCC----------TCC----------------------------------------T---GGGT-CCTC-T--AT-G-TGT-CTCTATGTTG---TCCCT--ATGA----TGCTC-TATGGG-T-CT---CTACT---GGGTC--CTA-GTGTC-TCTA-TGG--TCC-CTATG---AATGCT--TATGGGT-CTC--TATGGG-TCCCTCTA-TG-GGTCCTCT-ATGGAATT-TCT-TTGTGT------CTC-TAT-GGG-TCCCT-A---GGTCCTC-AATGG--TTCT-C-TA-TGG-TTTC-C-TA-TGGTT-C-------TC-TA-TGGTTCCCTATGG--TTCT--TAT-GGGT-CCCTAAA-TGGG-TCC-TAAG-TGGG-T-C-C-TA-TGG-GTC-TCTATGTG-TCA-AT-AT-GGG--TTC-CTA-T-GGG-A-C-TC-TA-TGGG--TCC--TATGG--TGCTTTA-TGGGTC-TG-TA-TGG-TC--CCA-TATA--GGTCTC-TA-T-GGGTCC--TA-TGGG---TCCC--ATGGG-TCTC-TA-TGGGT-CCCT--AT-GATG-CTTT-ATGTG--TCC-T-AT-GCGGGTTCTTA-TGTGTCCCTG-TGGG--TCCCTA-TG---TGCTTTA-TGGG-TCTC------ATGGGTC-C--T-ATGTG--TCTGCTA-TGGGT-CCC---TATTGGGTCTC-TATGGG--T-CCCTATGGG-TCCC---TAT-GGTCCCCTA--TGA-T-GC-TTATGGGTG-CCTCTA--TGGTTCCCT-ATGG-T-CT-CTA-TGG----------G-T-CCC---T----A-TGGGTTC-CTA-ATGGA-TCCC--------------------------------------------------------------------------TATGGGTCCCTAACCCCCCGCCT-AACGTGTCCCC-CACCCCTCTG-CCCCAC--AG-CA--C---GTCCTC-GTC---AGCCG--GCT--CGT--TCGGTGT-GGGACGTGGGACCT-CTA-TGGGTCC-TA-TG-GGTCGCTC-TA-TGG-GTCCC-TTT-GGGTCTC-TA--TGGG--TCC--TATG--TGTCT-CTATGG-GTCC--TATG-GGTC-TC----TA--TGGG-T--CCA-ATGG-T--GCT--TAT---GGGTC-T-G-TATGG--TCCC---AT-G-GGT--T--CTATG--GT-C-C--T-AT--GAT-G-CTCTATGGGTCCC-TA----GGG-TC-CCTAATGGG-TCCC-TAT---GGG-TCC--------------------TTCTT-A-T-AG-ATCT-CTATGT-G-TTTCTAT--GTGT-TCTTATGTGT-CCCTATGG-GTCCCCTA-TGGGTTC-TCT-ATG-GGT--CTCT-ATG-GGT-C-CCTAAT--GGT-CTC-TCT-GT-G-TCT--C--A-TGGG-TCCCTATGGG--T-TGTA-T----GGGTC--TC-T-ATGT-G-TCTTCTATGGG-T-CCCTA-TGGGTCT-CTATG-GTTTCCCTAT-GGGTCCCT-ATGGTGTCTCT-A-TGGGT-CC-CTAATGA-TG-C---TTTATGGGTC-TGT--A--TGGGT---TCTCT--ATGG--GTCTC-T--TGGT-GGTCTT--CTC--TGGATGT-C-TTTGTGT-CTCT-ATGGG--TCC--TG-T-GTGTC-TGT---T-G-TGTCCC-TATGGAT-C-CTA-TGGGGTCCGGCAACCCCC-GCCCT--------AACGTG-TCCCCCCC----TC-TG-CCCCACA-GCATCGT-CCT-CTCAGCCCGGCTCGTTGGTG-TGGCGA-CGTGGGGCT-C--TAT--GGGTTCC-TAT--GTCTCT----A------AT-GGG-TCCCTTT-T------------------GGT-----CTCT--TGGGTCCC-----TA--TG-TGGTTCTCTA-TGG-G-TC-CTAT-GGGTC-TCT-AT-GGG-TCCC-TAT-GG--T---------GC-TTA---TGGG-T--CTGT-A-TGTGGTTCCCT--AT-GGGTC-TCTATGGGTCCCT-ATGA-TGCCTCTATG-GGT-CC-CTA-TG-GGTCCC-TA-----TG-GGTCC---TATGG-GTC-T-CTATAGA-TC-TTC-TATTGGTGTTT---C-TAT--GTGT--CT-CTA-TG-TGTCCCCT-----A-TGGGT------CCCTATG-G-TTCTCT---ATG-GG-T--C-CTATTGGG-TTCC-TAT-GGGTCTCT--AATG-TGT-C-TCT----ATGG-GTCCC-TAATGGGTCTG-T-A-T-GGGT-CTC--TA-TGTGT---T--CTAT---GGGTCC-CTA-TGGG--TCGC--TA-TG-GTTCCCTATGGG-T--CC-CTA--TG--T-GTC-TCTA-TGG-GTCCCTA-TGAATG-C---TTT--ATTGGGT--CTG----TA-T-GGGT-------------C-TC--TA--T---GGTCT-CT-A-TGG---GTC-CT-CTC-GATGT--CTTT-GTGT--CTTATGGG-TCCC-TGTG-CT--T-CTGT--ATGTG-TTCTGGAATCCCCT-ATGGG-TCCC-TACCCCTCCCCTAACGTGTCCCCCCCCC-----------------------------------------------TC--TGCGCC-ACA--GCATC--GTCCC-G--TC-AGCC--CGG-CTCCGTT-GGTG-TGGG-A-C-GAC-G---------------------------------------CGT-T-GCCC-----A-TCCC-TGGT-CC-GT--AACGGCGTGG-G-CT--GCT---GA-GAAGGCAA-CAAA----TTG---TGGT---CCCCCGGG--ACGGCCTTT-AA-CT-TCGTATAAACG----CCG-CCGC-CG--CTT-TCCAGGGGGGG-----CGT-TG-TTTCA-TCCCCCCCC------TG-AGGCTGTCGG-TC-----------AG-C-GCTT-CT-CCGA-GGAGTAG-CCCCAAAGACGTTCCCCCTC-CTGACCGTGCCGT-GC-G--CT-CCGT-C-TGCCCCC-GGGGAAGGGGGG-AGGGGGGGG-AGG-AGGA-GGAG--AGAGGA-GGGGCGGGGGGGGGGGGG-A-CG-GCGGTGGGGGGGGC-CCGTGGTTTT---C-AGTCG-CT-GTAT-CAGGGGGG----TGTTTT--GCTGAGGGGGGGGG--ACGAGTTGG---GGCGA--CCAC---CAGC--AA------CGGCGCAGTACC-TC-G-ACCT-G-C-ACGGGGGGG---GCA---CGACTATTT-CGGG-G-TG-GTGGG--AGTGGAATTAA---TTAGGGGGG-TCCGGGGGGGGCCCGAGGGGGGGGG-CTGAACGGGGGGATTTTTGGGGTC-CT--TC-TAGGGGGG--C-TGGTGGGGG---ATGGGG-T-G-TTA-AA-GGGGGGCTGGGGGGGG--AGT-----GGGG-T-CG-T-TAAAGGGG--ATGGGGGG----AATGGGG-T-CG----TTTAAAACGGGGATGGGGGG---AGTGGGG--TCA-TTATAA-------------GGGGGGA-TGGGGGGGG--AATGGG----------------GTCGTTT-AA--GGGGG--ATGGGGGGG----GTGGGG-----TCATTT--AAGGGGG---ATGGGGGGGGG-AATGGGG---TCATT-ATAA--GGGG--A-TGGGGGGG-AAT-----GGGT-TC-G-TTAA--GGCG-AT--GGAAGGGG---AATGGGG------------TC-CTT-AT-AGGGGGGCTGGGGGGGG-AAATGG-A-AAGGCT--AT-GTGAGTC-GTTTTGTAGGGGGCAGTGGGGGGGG---AT--G-GG-GT-GGTT-ATGGGG-AC-CTGGGGGG-------A--ATGG-GGTG-GT-TA-TAGGG-CAGC---TGGGAGTTAAA---TA-GG-G--TCTTTAT---G-AGGGCTGGGGGGGGG-----AAT-GGGGTC-GTTAATGGGGGG-------CAA-----------TGGGG----T-CGTT--AT--AGGGG-ACT-GGTTAGGGG-A--TGG-AGTC-GTTA-TGA----GGGG--AAAT---GGGGTGG-----CAAA---TGGGGTGGTCG--TT-AT-AGGGG-A-C-TGGGGGG----GTTGG-GGTC-GTTT--GT----GGGG-CAT-AT-----GGGGGGGAATTTTGGGGGTGTG-GGGGGTCG-TTA--TGGGGG-A-AT-CC-AGA-G--CGC--AGAAA--T-GGGCGA--AGC-G--T-GGGG-AAG-GAA-T------GGGGGGGGGCGGGGGGGTAAATTT-AT-GGCA-T--TTTAT-GTAT-TTTTAATG-GGGCGGGGCCG------TA-CC-G-TG---TA--GGG-------CCCCCCCCCCCTCTG-TGT-ACCCCCC--TCGCCCGCC-GTAGAG-CCGTTTT-GGGCCCCAG----AAAT----G-TCTATTTTTG-TAA-C---CCGG-AT--GTATTT-AAAT-ATTT-ATTGGGGGGGG------------TAA-TAAA-GAG-CTG--CGGCTGT--GA-GA-C-GACTG--ATGGG--CTGAA--TGGGGGGG-T-----GGGGGGGGA-T-TTGGGGGTCCCTTTC-AAT-AGG----GGGGTTGGG-GGAGGG-AATGGG--GTG--T-TA-GGGCGGATGGGGGGG-AAAT-G-CGTC--------GTT-AAAGGG---------CCTGGGGGGG---ATT--GGG--TCCAT---AT-A--AGG-------CTGGGGGGGG----ATTTGGGGAGTCCAT-TATA----A-GGGGG-CCTG-AGGGGGGG-AA-TGGGG--TCCGTT-A--AAGGGG--ATGGGGGGGGGAGTGGG----TC-TT--TAGGGGGG--------CTGGGGGGGG-----------AATGGGGGTTC--GTT-AAA-GGCG-G--ATGGGGGGGG------AGTGGGG---TC-CTTATA--GGGGGGCT--GTGCGGGGGAGTT-GGGGTTCAT-TA-TA-AGGGG--ATGGGGGGGGAGTGGG---TC-A-TT-ATAAAGGGGG-ATCGGAGGGG--ATGGGGGTC-ATTATAGGGGGGCTGA-CGGGGG----------A--AT-GGGGTC-GTTAA-GGGGG-AT-GGGGGGG-AAGTGG-GGTCGG-ATGGGGGGG--TT--TGAGGGG-CTA--TGGGG--TG-TTGAATGG-GGCCAATGCGGG-G-GGG-AAT-GGGGTCATTC--T-GA-GGGCCTGGGGGGGGCAATGGG--GTGGT-TAT--GGGCAG-CTGGGAG-TTAAC-TGGGG--TCCT--A-TAGGGGG-CTGGGGGGGGGG-AATGGGG-TCGTT-AAG--GGGGGATGGGGG--AAGTGGGG--TCCTTAT-TAGGGGG--C-TG-TGGGGGG-AGTGGGG--TCATTATCA-AGGGGGATGGGGGGG--AA-TG-GGGTCGTTGAA--GGGGGATGGGGGGGGAGT-GGGGTCA-TTAAAGGGGGATGGGGGGGGAATGGG----TCCATT--AAAGG--GGGGTTTTG-TGGGGGA-TTTGGTCCT
>SRR2028227.132834 length=21470 strand (+)
---------------------------------------------------------------------------------------------------------------------------------------------------------------------------------------------------------------------------------------------------------------------------------------------------------------------------------------------------------------------------------------------------------------------------------------------------------------------------------------------------------------------------------------------------------------------------------------------------------------------------------------------------------------------------------------------------------------------------------------------------------------------------------------------------------------------------------------------------------------------------------------------------------------------------------------------------------------------------------------------------------------------------------------------------------------------------------------------------------------------------------------------------------------------------------------------------------------------------------------------------------------------------------------------------------------------------------------------------------------------------------------------------------------------------------------------------------------------------------------------------------------------------------------------------------------------------------------------------------------------------------------------------------------------------------------------------------------------------------------------------------------------------------------------------------------------------------------------------------------------------------------------------------------------------------------------------------------------------------------------------------------------------------------------------------------------------------------------------------------------------------------------------------------------------------------------------------------------------------------------------------------------------------------------------------------------------------------------------------------------------------------------------------------------------------------------------------------------------------------------------------------------------------------------------------------------------------------------------------------------------------------------------------------------------------------------------------------------------------------------------------------------------------------------------------------------------------------------------------------------------------------------------------------------------------------------------------------------------------------------------------------------------------------------------------------------------------------------------------------------------------------------------------------------------------------------------------------------------------------------------------------------------------------------------------------------------------------------------------------------------------------------------------------------------------------------------------------------------------------------------------------------------------------------------------------------------------------------------------------------------------------------------------------------------------------------------------------------------------------------------------------------------------------------------------------------------------------------------------------------------------------------------------------------------------------------------------------------------------------------------------------------------------------------------------------------------------------------------------------------------------------------------------------------------------------------------------------------------------------------------------------------------------------------------------------------------------------------------------------------------------------------------------------------------------------------------------------------------------------------------------------------------------------------------------------------------------------------------------------------------------------------------------------------------------------------------------------------------------------------------------------------------------------------------------------------------------------------------------------------------------------------------------------------------------------------------------------------------------------------------------------------------------------------------------------------------------------------------------------------------------------------------------------------------------------------------------------------------------------------------------------------------------------------------------------------------------------------------------------------------------------------------------------------------------------------------------------------------------------------------------------------------------------------------------------------------------------------------------------------------------------------------------------------------------------------------------------------------------------------------------------------------------------------------------------------------------------------------------------------------------------------------------------------------------------------------------------------------------------------------------------------------------------------------------------------------------------------------------------------------------------------------------------------------------------------------------------------------------------------------------------------------------------------------------------------------------------------------------------------------------------------------------------------------------------------------------------------------------------------------------------------------------------------------------------------------------------------------------------------------------------------------------------------------------------------------------------------------------------------------------------------------------------------------------------------------------------------------------------------------------------------------------------------------------------------------------------------------------------------------------------------------------------------------------------------------------------------------------------------------------------------------------------------------------------------------------------------------------------------------------------------------------------------------------------------------------------------------------------------------------------------------------------------------------------------------------------------------------------------------------------------------------------------------------------------------------------------------------------------------------------------------------------------------------------------------------------------------------------------------------------------------------------------------------------------------------------------------------------------------------------------------------------------------------------------------------------------------------------------------------------------------------------------------------------------------------------------------------------------------------------------------------------------------------------------------------------------------------------------------------------------------------------------------------------------------------------------------------------------------------------------------------------------------------------------------------------------------------------------------------------------------------------------------------------------------------------------------------------------------------------------------------------------------------------------------------------------------------------------------------------------------------------------------------------------------------------------------------------------------------------------------------------------------------------------------------------------------------------------------------------------------------------------------------------------------------------------------------------------------------------------------------------------------------------------------------------------------------------------------------------------------------------------------------------------------------------------------------------------------------------------------------------------------------------------------------------------------------------------------------------------------------------------------------------------------------------------------------------------------------------------------------------------------------------------------------------------------------------------------------------------------------------------------------------------------------------------------------------------------------------------------------------------------------------------------------------------------------------------------------------------------------------------------------------------------------------------------------------------------------------------------------------------------------------------------------------------------------------------------------------------------------------------------------------------------------------------------------------------------------------------------------------------------------------------------------------------------------------------------------------------------------------------------------------------------------------------------------------------------------------------------------------------------------------------------------------------------------------------------------------------------------------------------------------------------------------------------------------------------------------------------------------------------------------------------------------------------------------------------------------------------AAATGTCCCCCGAAAATA-TGCCTCTCTCCGGATCGGCCC----AATT-GACCCC---AAATTGACCC-AAATATCCCCCCCAA--ATGGCCCC-AAA--TGTCCC--AAAT-GATCCGCC--AAT-ATCCCCCCC-AAAATGGCCCCAAATG--CCCAAATGACCCC--AAATATCCCCCCCCAAAGTCGCGCACAAGGAGCTTGACGACAAGGCGGTCGGCGCCGACACCTATCGGCGACGTT-CGCCTAAAAAATGGCCCCAA-ATGT---CCC-AATG-ACCC-AAATAT-CCCCCGCAAAATGGCCCCAAATGTCCCACAATGACGGCCCAAATTGTCCTCGTGCCCCAAAAGGCCC--AAA-GTCCACAAA-G-ACC-AGAATGACCCC-AATA-TC--CCCTCCCACAAATGGCCCC--AAATGGGCCAGAATTGGACCGCGGCACAAATTAT-GCCCGCCC--AATGGCCCAAAAATGGCCC---ATGACCCC---AAATAACAGCCTCAAAATTG---CCCAAATGCCGCCCAAATATCCCCCCCAAAATGG--CCCAAACTGA-CCCCAAAAAGGTCCCAAAAATAACTCGCCGCCCGCCCCCCGTCCCGCCTCACCGTGGGCCCCTCGAAACCCCCCGGCTCGCACCCTCCCCTCGTCCCCGCCCCCCC-------------------ACA-CAC-TCCCTTTCCGGTGATTTCCGCTCCCCTTCCGCCCCCCCCCCCCCCCCGCGCCCGGAGGAGCGCACCTCGCCCAGTCCCCCGGCCCCCGTCCCTCCGACCAACCTCGATTGTCCCCATTGATCACCGAGCTTGACCC-CTGTTTG-GT-CCCCCCC-CCAT-CCTAAGCCGCCCCGTTCCCCCCCACGATCGT-CTCCCATT-GTCCACCAGCTGA-C-CTCTTTGTGTCCCC------G-CCCAC---AGACCTCTCCCCATTGGAGCT-G-CATGGTGG--CGCGAGGGAACAGAA-CCCGC-AG-C--GCACGGTCGTGGG-TG--AGTGGGATTGTGGGGAGCTAT--GGGGCGGATAT--GGGGCGCTATGGG-TGGAATTATGGGGCATCTGTGGGGCG-CTGATGGGGGGTGG-ATATGGGG-CAACTGTGGGG-CG-AT-GTTACAGAGGGCACTATGGGGG---ATATA--GGTGCTCGTGGGGTTGGGAGCA-TAGGGGGCTGTGGGGTGGATATGGGGCGCTGTGGG--GGAT-AT-A-GGCGCATGTGGGGT---GGATTGTGGG--CGC--TTGTGGGGGG---AAGTTCCCTAGGGCGCTGTGGGGGG-ATT----AGGTGCGCT-GTGGG-CCTCT---GGG-TGGATATGGGG-CA-TGTGTGGGG-CGATGT-A-GGGCACC-AATGCGGGGGGATATAT--GGGCG-CTGTGGGGGG-A---ATAGG-CGGCTGTGGGG-TGG--ATATGGG--CGCT-GTGGGGGGGAT-TAGGGCGCTGTGGATGTGGGATTTAGGG-CGCTATG-GCGGTGG-ATATAGGCGCGGCA-GG-GGG-ACT-GTGGG-ATGGATATG--CGGGCGC-TATGGG--TGGATATTAGGG-C-GCTGGGGGGGGATGT-TACGGGCGCC-TGTGGGCAGCTA-TGG-GGTGGATATAGGGCGCTAGTGGGGGG-TTTAGG-CG-C-TG-T--GGGG-GCTATGGG--TG-GA-TATGGCGCT-CTGTGGTGGGGCGATGTAGCGG-CA-CTA-TGGGGGG-AT-AT-AGG-GTGCTGTGGGGGGG-GATAT-AGGGCGGCTATGGGGGCACTGC--GC-GATGG-AT-ATGGGGCACTATGGG--TGG-ATATGGGG---CGCTA-TG-AGGTGGAT--AATGGG-----GCTCTGTGCGGGGGATTTA-GGGCGCTGTAGGGG-CGCTATGGGGT-GGAAT-ATGGGG--CA-CT-GTGGGG-CG--AT-G-TAGGG-CACTA-TGGGGGG-ATAT-AT-CGGTGCTGTGGGGGGGATATAGG--CAAC-A-TGCGGTGGAT-ATAGG--AGATATG-CGGTGG-AGT-AAGGGCC-GC-TAT---GGGCACTG-TGG-ATGGA-A--GTGGGCGCGC-TATGGGGTGG--ATA-T-AG-GGCGCT-A-TGAGG-TGG-ATA-T-AGGG-CGCTGAGTGGGG-TG--ATATGGG--CGCTGTGGGGGGAT--A---TA-GGG-CGCTGTGGGG-----TTAGGATCTTAAGGCGCTACTGGCGGTGGATAGT--GGGC-GCTA-TGGG-GTCCACTGTGGGGATGGATGATGGGGCGCTATGGGGTGGATACTA--GGGCGCTATG-AGGGTGGATAATAGGCGCGCTGTGGGGGTGGATTATAGGGGCGCTGTGGTGGG-ATATACGGCAGGCTAT---GGGTGG---ATT-GGGCGC--TGTGGGG--GATTT-AGGGCGGTGT-GGGG-CGC--TATGGGG-TCGG-GTATGGGG--CACCTGTGGGGGCCCAATGTAG---GGCACGTATTGGTGGGGATATAGGGTTG--TGTA--------------GGGGGAT-ATAGGG-CGCTATGGG--CACTGTG-GGAT--GGATAT--GGGGCC------GC--ATGGG----TGGATATA---GGG--C-CTAT-GCGGTGCATATAGG--AG-A-TATG-CGGTGG-AT-GTAGGT-CGC-TATGGGG-CA-C-TG-TGGGGTTGGATATGGAGCG--TAATGGAGGGGA-TATAGGGCCGCTGTGGGG-TGGATT-AGGGCGGCT-ATG-CGGTGG-ATA-A--G-GCGCTATGGG--CA-CTGTGGGATGG-AC---TA-TGGGG-CGC-TA-TATGGGTGGATA-T-AGGG-CG--CTGTGGGGG-A-CTTTA-GGGCG-CT-GTGGGGCG-CT-ATGGG-T-GG-ATA-TAGGG-CGCT-GTGGCGGGGA-T-TTAGG--CGCGTGT-GGGGCGCTATGGG-TGG-T-AT--GGGGCCTCT-GTGCGGGCG-ATG-TA-GGGCAGCT-ATGGGGG---A-TAT-AGCGGTGC-TGTTTGGGG-ATA-T--AGGGCG-T-ATGCGGGCAC-TGTGCG-ATGG-AT-AT-GG-G-CACCTACCATGGGG-T-GGATATGG-GGCGCTGTGTGGGCGG-ATATGGGGCAC-TGT---GGAGGAT-GTTAGGGGGCA-CAAC-TGGGGGGG-ATAATAGGGCGCTGT-GG-GGCGCTATCGGGGCGGA-TATAGGG-CAGTAT-GGGTGGAT-ATAGGG-CACTAT-GCG-CTGG-AT-ATAAGGGCGCTATG-GG-C-ACTGTGGCATGGACTGAT-GG-AGCGCTAGTGGGG-TGGATA-TAGGG-CG-GTG--TGGGG-CGC-TCATGGG-TGGATACTGGGG-CACTG-TGGGGG-CG-A--TGTA-GG-GCACT-ATGGCGGGGATTATAGGG-CG-CTGGTGGGGTGGATTTAGGGCGCT-AT-GGGGGG-ATAATAG--GC-CAATATGAGGTGGAT-A-TA-GGGCG-CTGGT---GGCGC-T-ATGAGGGTG-ATACGGG-CGCTG--TG--AGGCTCAA--TAGGGCGCG-TAATGGGG-TGCT--AT-GTGGTGGATATATGG-CA-CTGTGGGGTGAATATA---AG-CGCGCTTGTT-GGGGGA-TA--TAAGGGCAACTAATGC-GGGTGG-AT-ATGGGG--CAC-TACGG---GTGGA-TATTAGGG-CACTATGGGG-TGGTAT---AT--GGGGCAC-TAT-GGGG-T-GGATAT--AGGG--CGC-TATGGGG---ATATA-GGGCA-CTAT--GGGTGG-AT-ATGGGGT-GC-----------TAT-GG----TCC-T-AT--GGGAAC--ACAAA-TG-ATG-CTCT--A----GG-TCTCTATGGGT--CTCT-A-TGT---TCTCTAAT---GTCCC-TATGGGGTCTCTA-TGGG-TCTCTATG-TGT-TC-AAT-GG-CC-TCT-ATGT-TCTCTTATGGG-TC-TCTATGG---TCCTCTA-T-GGGT-CTGACT-AT-G-G-TC---TA---TGGG-TCCC--TAT-GCATGTCTTCA--TGTG-TCCCGTGCTATGGG--CCTGA-TGAATGCTTCTACTAA-TGTGT-C-TC-TAATGG--TCCGCT--ATGGGGTCC-TCTAT-GG-----TC--CT-AATGGGTTCACCTA-TGGGTCT-CTATTGGG-TCTCTA-TGGGCTCCCTATGGG-TCTCCTA-TGATG--CATTA-TGGGTCTC--T-ATGGG-T-C--CT-ATGGG-TCC-TATGTGGTCATCTA-TGTGGTCTCTAT-GTG-T-TT-TAT-G-GT-CC-CTATGGG-TCTAT-AT-GGG-TCC-TA-TGTATG-CT---TATGGGA-T-CTCTATGG-GTCTCT-ATGGG--TCTGCT-ATGG--------------ATAGTCTTTGCCTGT-CTCT-A-TGGGTTC-C-T-ATG--TGTCTCTATG----TGTC-TCTAAT-GGT---CCAT-A-TGG-TTCT-CT-A-TGG--CCC-TATGGGTTC----T-ATGG--CCCTCATGG-T-CCCTATAGTGT--C-TC-TAT-GTGT--CTCTA-ATG-G--TCCCT-ATGGTT-CTCGT--AT--GGTTCCGCT--T-GGGTCTGC-ATGGG-TCT-C-TA-T-GCTGTT--CTAATGG-TGCCCTATGG--TC-T---ATA-TG-GG--TCCC-TATGATACTACATATGGGTC-TTCT-ATGGGTCTCGT-ATGGG-T-CTGCTATGG--ATGTC-CTT-TGG-TC---TCTA-TG-GG-TCCCTATGTGT-C-CTCT-ATGT-GT-C--TCT-ATTGT-TC-C---TA-T-GGTTTTCTATGGC-GGT-C-C-TA-T--GGG-TCTCTTATGG---TCC-CTA-TGGGTCTC-TATAGTGTCT-CT--A-TG-GTCGCCT-ATGG---GTCTCT-A--TGG--TCGCCTCA-TGGTG-CTCTT----ATGGG-TCC-TGG-AT-GGGTCC--CTATTGTG-ACTCTAATGG-GTCCGCTATGATTGCTTTAAT-GT-TCCC-TAAGGG--TCCCTATGGG-TCTTCTA-TGGG--TCCCTAT---GAT-GC---TTATGT-GTCC--TATGGGT-CC--TATTGGGT-CT-TATGGG-TCCCT--ATA-GGG-TC-TG-T-ATGGG-TCC---TA-CGGG-TCCTCTTATG-TG-TCTCGTA--T-G-G--------AT-----CCCT-AT-G-GGTC-TCAACCCCCCC-TA-----AC-TGT-GTCGCCCCCC-TCTTACCCCA-CAGGCA-TCTGTC---TCAT-CAG----------CCGCGGCTCG-T-TGGT-GTGGG--A-GTGGGG-CACTATG--GT--CTCTATTG-TCT-CTATGG-GTCCCTATG-ATGCGCTCTA-TGGGTC-----CTAATGGG-TCGCC--TTG-TGTCTCTATGGGT--C-C-T-ATGATG-CT-TTA---TGGG-TC--TCTATGACGTCTCTTAT-GT--TCC-CT-ATTGGTTTCCCTA--TGGTGCCGCTA-TGGG-TCTCT--ATG-GTC--TCT-ATGCGG--TCTAT--GGTCCT-TATGATGTCT-CAA--GG-GTC-CCTA-T-GGGTTCTCT-AT-GGGTCCGCCT-A-T-GG--TGT-TC-TA-CTGGTCCTC-CAT-----GGTC-C--T--ATGAGTTG-T---AT-GGGTCGC-T-A--TGG-T-CTCTA-TG--GTCCCTA-T-GA--TGCT-TAAAGGT-C--TT-AT-GGGT----------------------------------------------------------------------------------------------------------------CCCC-A-TG-CT-G---TTTTAC-GTG--TCTC-TAT-GTGT-CCCT-ATGG--TC-CT-ATGG--TCCC-AACTGGAAACCCCCCCTA-----AC-GTG-TCGCCCCCCC---TCT-GCTCAACCCAGCCACG-CAT-CGT-CCT--CAATTTCAGCC-----------------------C-CGGCTCG-T-TGGTG-GG-A-GTGGGG-------CA-CT-AT-G--GTT-GC-TA--GTGTG-TCC-C-TATGGGT-CCTTGATGC----GCTC-CTC----TG--GG-C-TCGTA-TG--GTCCC---TAGTG-TGTTCTACTC-GGGTCCCCTCATGATGC--T-TATGG---TCTCT---AT--GGG-TCTCT--ATGGG-TCTCTA--TGGATTG---TTT----GTGTCTC-T---ATGGGTTCCGT-ATGG--TCTCC-ATGGT-TCTCT---TGG-TTCCCTATGGT--TC-C--TATGG-T-CCC-T-AT-GG-TTCT-CT----A-TG-G-----TCCCTA--T----GTC-TC-TA-TGGG--TCGCCT-AT--GGTC-C-ATATGTGT-CTCG-TA--TGT-GTCCGCTAT-ATGATGCTCTACT--G-GTTACTCTATGGC-TCCC--AT-GTG-TCTC-TATGGG-TC-C-TAATGAT-GCTT--TATGGGT--CTCTATGGCGT-CCTCTATGGG-TCTCT-AT---GG-------ATG---TCT-TTTGTGT-CTCT-ATG--GT--CGCCCT-A-TGGGCTC-TCGCAATGGT-TCTC-T-AT-GGTTCC-TATGG--TTCT-ATAAGT---G-TCC-CTATGG-TT-CTCT-ATGG--T--CCCTATGGG--T--CT-C-TA-TGG-GT-CTC-TA-TGG-TTC-TC--TA---TGA--TG-CTGCGTATGGGTC-CTCCTGGGA-T--TC-TAT--GGTCCCTATGG-TG-CTTTATGGGT-CTGTA-TGGGG-TCCATTA-TG--GGTCTC--T-ATGGG-TCC---TATGGGTCC----TA-TG-GGCTCTCT--AT-GGTC--CCTATGA--TG-CT----TTATGC-TGT---CCTATGGGGTCTCATCTATGT--GTACC-TG-TGGG-TCC-CTATGATG--CTTTATGGGTCT-CT--ATTGG-TC-C------------TATGTGTTC--TATGGGT--CCCTGATGG-GTCCTCTATGG-GTCC---------TATGGG-CG-CC-T-A-TGG-TC-CCTAT---GATG-CTTA-TGG-TGTC-ATCCTTGGTT---CT-ATGGTATCTCCGTAT-GG-T-CCCTA-TGGGTT----CACTAAC----------------TAGAAGAATACATCAA-TGAGGTACCCTACCCCCCCC-----TAAACGCTCCTCCTC------TGCCCCACAGCATCGTCCTCTC--AGCCCGGCTACGTTGGT-GTGGGACGATGGGGCCTCTA-TGGGTCCGCTATGGGTC-TCTTAT-GGGATACCC--TATGAATAACTCCTATACGGGTCCTCCCTAA-TGGTCCC----TAT-GTGTCTCGTATGGGTCTC---TATGAT----GCTTTATATGG-GTCTCAT----A-TGGGTC-T----CTA-TGGGGTACTCTA-TGG-------A-T-GTTTTTGT-GTCCTCT-A-TGAGG-TC-CGA-TGG-G-T-CT-CC--TGGTTTC-TCTAATGTGGTTCC-C-TA---TGG-C-T-TCTC--T-ATGGTT-CCCTA-TGGTTT-C---TA-TGG--TCCTCC-A-TGGGT-CTC--TAT--GG-T-CGC---TATGG--TCTCATATG-T--GTCCTCTATGTGTCGACCTATGA-TGCTC-TA---TGG-----TCT-CTA-TG-G-TCC--TA---T-G-TGTCTGCTAT--GGT--CCGC-TATGAAA-TGCT-TA-TG-----AGTATC-TACATGGCGTCTCTA-TGGAAATACT-ATGGAATAAATAATTATAGCTCGATTCCTATGCTCACCTA-TGGGTGC-TC-C--ATGGCT-T-CTCTATGGT----TCCCT--ATGG--TTTACTA-TAT---CT-CACACCTA-T---GGTTC-TCTATGGGTCCGCTA-TGG--TC--CTATGCGCAATCCGC-TATGGGTTC----TATGTG-TC--TCTA-TG-GGTCC-CT-ATGGGGAC-TCTGATGGGTTGTTCCCCCTTATTTGG-TTTTT-GGG-GGGC---TTATGGG-T-C-TG-TA-TGG---TC-CATA-TGCGT-C-------TCGTA-TGG-TCCCTAT-GGG-TC-CCTATTG-GT-CTC-TA--TGGG-TCCCTATGATGG----CTT-TAATG--GTCC-CTATGGG-TCTC-T-CT-GG---T-CCCTG-T-GGG-T-C-CC-TA-TGATGCTT---TATGGG-TCTC-TA-TG-GTCC---TA-TGTGTCT-CTA-T----GGGTC-C-TAAT-GGGTCCTCTA-TGG----TC-C--ATGGG-TCCC-TA-TGG-TAGCC-T-ATGC-TG-C-TTAATGGG--TCTCTTA--GGTTCC---TA-TG-TTCTGCTATGG---TCC-TA-TGGGTTC---TA-TGTGATCCCC----TATGGG--------------------------------------------------------------------------------------------------------------------------------------------------------------------------------------------------------------------------------------------------------------------------------TCC-TACCCCC---CCT-AACGT-T-CCCTGCCCCCTCTG--CCCACACAG-CA-TC---GTC-TC--TC---AGCCG---CT--CGTGGTG--TG-G-GAACGTTGGG-CT-CTA-TGGGTCCCTA-TG--GT-GCTC-TAATGG-GTCCGCTTT-GGG-T-CTTACCTAGGACTCCC-TATG--T-TCT-CTA-GGGGTC--CTATG-GGTCCTC----TA--TGG-AT-CCC--ATGG-ACTGCTA-TATA--GGGAA-TAG-TA-GGG-TCCC--TAT-GGG-TCATACCTATGAGGCACTCCTT-AT--GAT-G-CACTATGGGTCCC-TAA--TGGG-TGCCCTA-TGGG--CCGCTAT---GG-TTCC------------TATAGATC-TCT--AATGTGTTTCT-CA-TGT-GTCATCTAT--GTGTCGCCTCTGGGT-C-CTATGG--TTCTCTACTGGGT-C-TCTC-TG-GGTCCCTACTCT--GGT-C-TCTA-T-GTGTTC-C-TAT-GA-GGTC---CCTA-TGGGGTC-GT-----------------CTGGGTC--TC-TTATGT-GCTCTACTATGGG-T--CCTA-TGGGTCT-CTATGCGTT-CCCTAT-GGGTCTC--ATG-TGTCTCTGA-TGGGT-CCGCT-ATGA-TG-C---TTTATGGGTCCTGTT-A--TGGGTTC-TAAC----TGG--GTCTC-TCGTAA-GGGTCT---CTCT--GGATGTTC--TTGTG-T-TCT-ATGGG--TCCCCTGTTCGTGTCCTGT-A-TCGCTGTCC--TATGGAT-CCCTA-TGGG-T---CCAACCGCCCGCCC-----TAGGAACGTG-TCCCCCCCCC-TTC-TG-CC-CACAAGCATCGTC-CTCCTCAGCCCGGCTCGTTGGTG-TGGG-AGCGTGGGGCT-C--TAT--GGGTCC--TAT--GGGTCTC---T------AT-GGG-TCCCTTT------------------G-GGT-----C-CT-ATGGG-----------------T-T-CCCTA-TGCTG-TCTCTAT-GGGTC-CCT-ATTGGAGTCTGCTAT-GGG-T---------CC--TA---TGG--TG-CT-TTTATGG---TC--TGTA--GGGTC---TATGGGTCT-T-ATGG-T-CC-CTAT----TGC-TCTA-TG-GGTCGGCTA-----TG-GGTCCCGCTATG--GTC-CGCTATCGGTTCTATC-T---GATCT-----C-TAT--GTGTTT---C-A-TG-TGT-CTCT-----A-TGTGT------CCCTATGGG-T-CCCT---ATG-G--TT-C-CT-ATGGG-TCTC-TATTGGGTC-C---TATG-GGT-C-TCTCT--ATGT-GTCTC-T-ATGGGT-C--TTA-T-GGGT-CTG--TAATGGGT--CT--CTAT---GTGTCT-CTA-TGGG--TCCC---A-TGGG---CCTAT-GG-TCTCC-CTA--TG--TCC-CG-CTA-TGTTGTC-TTA-TGG--GTCC---TTA-AT-G-ATGGCTTTT---A-T-GGGTGCTG--TATGGGTC-TC--TA--T--GGGTCTGCT-A-TGG---GTCTCT-CTG--ATGT--CTTT-GTGTGTCT-A--GG-T-C--TGTG--TG-T-CTGT--ATGTG-TCC-G--------T-ATGG-ATCCC-TATGGGT-CC-TCCCTCCCTA----------------------------------AA--GTGTCCCGCCCGC---TC--TGCCCC-ACAA-GCATC--GT-CCTCGGTC-AGCC---CG-CTC-GTT-GGTG-TGGG-A-C-GACCG--------------------------------------CCGTCTCGCCCC---AA-TCCC-TGGTTCC-GTCAATCGGCGTGGTG-CT--------GA-GAAGGAAA-CAAA----TTG---TGGTT-CGCCCCGGG--ACG-CCTTTT-A-CTCTCGTATA--CG----CCG-CCGC-CG--CTT-T-CAGGGGGGGGGGGGCGT--G-TTTCA-TCCCCCCCCAAAAATTG-AG-CTGTCG--TCCAAAAAACAACAATCCGCTT-CTGCCGA-GGAGTA--CCCCAAAGAC-TCCCCACTC-CTGACGGCTGCGT-GCCGC-CT-CCGT-C-TGCCCC---GGGAAGGGG---AGGGGGGG--AGGGAGGA-GGAGGAAGAGGA-GGG-CGGGGGGGGGG----A-CGAGCGGTGGGGGGG---CC-AGGTTTTTTTCGACTCGGCT-GTATGCAGGGG-C--GGTGTTTTT-GCTGAGAGGGGGGAG-ACGAGTTGG--AGGCGA--CCAC---CAGC--ACGATAGACGGCGCAGTACC-TC-G-ACCT-G-C-AACGGGGG--G-GCA-GACGCCTATT--CGG-CG-TG-GTGG---AGTG-A-TTAA----TAGGGGG--TC--GGGGGGGGCCGAGGGGGGGG--CTGA--GGGGGGATTT---GGGTCGCT--TA-TAGGGGGGATC-TGGTGGGAGGG-ATGGG--TCG-TTA-AATGGGGGGCTGGGGGG----AGTGGAGCGGGGGT-CG-T-TAAAGGGG--ATGGGGGG----CATGGAGGT-CG----TT-AAA--GGGGATAGGGGGG--AGTGGGG--TCA-TTATAA----------------GGGACTGGGGGGG---AATGGG----------------GTCGTT-AAA--GGGGG---TGG---C----A-TGGGG-----TCATTTT-AAGTGG----A-GGGGGGG---AATGCGGGCCTCATCTATACGAGGGGGGACTGGGGG--AAATGACCGGGCG-TC-G-TTACAAGGCG-ATTT-GGACGGGGGAAATGGGC------------TC-CTT-AT-AGGGGG-CTGGGGGGG----ATGG-A--AGG-T--AT-G-GAGTCCGTT-TGTACGGGGC-GTGGGGGGGG---AT--G-GG-GT-GGTT-ATGGGG-AC-CTGGGGGGGGGGGGCAA-ATGG-GGTG-GT-TA-TAGGG-CAGCGCCTGGGAGTTAAAA--TA-GG-G--TCTTTAT--AG-AGG-CTGGGGGGGGGGGG--AAT-GGGGTC-GTCGTTATGGGA-------CA------------T------------------------------------------------------------------------------------------------------------------------------------------------------------------------------------------------------------------------------------------------------------------------------------------------------------------------------------------------------------------------------------------------------------------------------------------------------------------------------------------------------------------------------------------------------------------------------------------------------------------------------------------------------------------------------------------------------------------------------------------------------------------------------------------------------------------------------------------------------------------------------------------------------------------------------------------------------------------------------------------------------------------------------------------------------------------------------------------------------------------------------------------------------------------------------------------------------------------------------------------------------------------------------------------------------------------------------------------------------------------------------------------------------------------------------------------------------------------------------------------------------------------------------------------------------------------------------------------------------------------------------------------------------
>SRR5444492.100444 length=11694 strand (+)
---------------------------------------------------------------------------------------------------------------------------------------------------------------------------------------------------------------------------------------------------------------------------------------------------------------------------------------------------------------------------------------------------------------------------------------------------------------------------------------------------------------------------------------------------------------------------------------------------------------------------------------------------------------------------------------------------------------------------------------------------------------------------------------------------------------------------------------------------------------------------------------------------------------------------------------------------------------------------------------------------------------------------------------------------------------------------------------------------------------------------------------------------------------------------------------------------------------------------------------------------------------------------------------------------------------------------------------------------------------------------------------------------------------------------------------------------------------------------------------------------------------------------------------------------------------------------------------------------------------------------------------------------------------------------------------------------------------------------------------------------------------------------------------------------------------------------------------------------------------------------------------------------------------------------------------------------------------------------------------------------------------------------------------------------------------------------------------------------------------------------------------------------------------------------------------------------------------------------------------------------------------------------------------------------------------------------------------------------------------------------------------------------------------------------------------------------------------------------------------------------------------------------------------------------------------------------------------------------------------------------------------------------------------------------------------------------------------------------------------------------------------------------------------------------------------------------------------------------------------------------------------------------------------------------------------------------------------------------------------------------------------------------------------------------------------------------------------------------------------------------------------------------------------------------------------------------------------------------------------------------------------------------------------------------------------------------------------------------------------------------------------------------------------------------------------------------------------------------------------------------------------------------------------------------------------------------------------------------------------------------------------------------------------------------------------------------------------------------------------------------------------------------------------------------------------------------------------------------------------------------------------------------------------------------------------------------------------------------------------------------------------------------------------------------------------------------------------------------------------------------------------------------------------------------------------------------------------------------------------------------------------------------------------------------------------------------------------------------------------------------------------------------------------------------------------------------------------------------------------------------------------------------------------------------------------------------------------------------------------------------------------------------------------------------------------------------------------------------------------------------------------------------------------------------------------------------------------------------------------------------------------------------------------------------------------------------------------------------------------------------------------------------------------------------------------------------------------------------------------------------------------------------------------------------------------------------------------------------------------------------------------------------------------------------------------------------------------------------------------------------------------------------------------------------------------------------------------------------------------------------------------------------------------------------------------------------------------------------------------------------------------------------------------------------------------------------------------------------------------------------------------------------------------------------------------------------------------------------------------------------------------------------------------------------------------------------------------------------------------------------------------------------------------------------------------------------------------------------------------------------------------------------------------------------------------------------------------------------------------------------------------------------------------------------------------------------------------------------------------------------------------------------------------------------------------------------------------------------------------------------------------------------------------------------------------------------------------------------------------------------------------------------------------------------------------------------------------------------------------------------------------------------------------------------------------------------------------------------------------------------------------------------------------------------------------------------------------------------------------------------------------------------------------------------------------------------------------------------------------------------------------------------------------------------------------------------------------------------------------------------------------------------------------------------------------------------------------------------------------------------------------------------------------------------------------------------------------------------------------------------------------------------------------------------------------------------------------------------------------------------------------------------------------------------------------------------------------------------------------------------------------------------------------------------------------------------------------------------------------------------------------------------------------------------------------------------------------------------------------------------------------------------------------------------------------------------------------------------------------------------------------------------------------------------------------------------------------------------------------------------------------------------------------------------------------------------------------------------------------------------------------------------------------------------------------------------------------------------------------------------------------------------------------------------------------------------------------------------------------------------------------------------------------------------------------------------------------------------------------------------------------------------------------------------------------------------------------------------------------------------------------------------------------------------------------------------------------------------------------------------------------------------------------------------------------------------------------------------------------------------------------------------------------------------------------------------------------------------------------------------------------------------------------------------------------------------------------------------------------------------------------------------------------------------------------------------------------------------------------------------------------------------------------------------------------------------------------------------------------------------------------------------------------------------------------------------------------------------------------------------------------------------------------------------------------------------------------------------------------------------------------------------------------------------------------------------------------------------------------------------------------------------------------------------------------------------------------------------------------------------------------------------------------------------------------------------------------------------------------------------------------------------------------------------------------------------------------------------------------------------------------------------------------------------------------------------------------------------------------------------------------------------------------------------------------------------------------------------------------------------------------------------------------------------------------------------------------------------------------------------------------------------------------------------------------------------------------------------------------------------------------------------------------------------------------------------------------------------------------------------------------------------------------------------------------GCC-GCCCAAATAGTCCCCCCCCAAATGTCCC-AGAAATGCGCC--AA-CCTCG-----AAAC-TGTCGCCCAAATAGATCCCCCC-AAAAATGGCCGC--CAAAGGTCCCAAAATGACCCCAAATATCCCCCCCAAAA--------------------------------------------------------------------TGG-CCCC--AAA---GCACCAAGATGAGACCCCAAATG-----------------------------------------------------TTCACG-CACCCCC-AAAAAAAGGCCC-AAAA-GTTCC-AA-TGGACCCAAATTGACCCCAAATA-T---CCC-CC---CAATGGCCCC--AAA-GGCCCA-AAT-G-ACC-C----CAAAT-AT-GCCCCC-AACGATGGCCGCCAAATGGCCCGAAGTGACCCGC--AAATA-CCCCCTC--AATTGG-CCCCAAATGAC-CCCAATTATCCCCC-CAAAATGGGCCCC-AAATGGACCCCCAAGATGTCC----AATAACCCCCCCCGGCCCCCCCCACGCCCACACGTGGGCCCGCGGGAAGGTAACCGCCCGCGGACATCCACCGCTGGACGGCGCCCCCCCCCCCCCGGCCCCCCCCCACACCACATCCCTTTCAGAGGTACCTCC-GCACCCTCCCCCCCCCCCCCCCC-------------------------------------------------------------GAT--TCCCCATTG-TCACCG--C-TGACCC----TTTGTGT-CCCCCC--CCAT-CCTATGCC-CCCCGTCCCCCCCC-CGAT-GTAC-CCCATTCGTC-ACC--CTGACC-ATCTTTGTGTCCCCCCCC--GCCCCACAACAGACC--CCCC-A-TGGAG-TTG-CA-G-TGAGCCGCGGAGGGACAA--CCCCGCCAG-CA---ACG-TCGTGGACCGTGAGTGG-AT-GTGG-CCGCTATGGAGGGCGGATATG--GGGC--TATGCGGTGGGAT-ATGGGGCA-CTGTGGG-C--CT-ATGGGG--TGGGATATGGGG-CA--TGTGGGGGCG-AT-GTA------GGCACTATGGGGGG----ATATGGGTGCTGTGGGGA--GGGA-CA-TAGGGGGCTGTGGGGTGGATATGGAGGG-TGTTGGG-GGAT-AT-AGGGCGCT-GTGGGGTCTGGGATA-TGGGG-CGCCCT-GTGGGGGG----AGTA----AGG-CGCTGTGGGGGG-ATT----AGG-GCGCT-GTGGGGGCGCTATGGGG-TGGATATGGGG-CACTTTGGGGGGGCGATGT-A-GGGCAC-T-ATGGGGGGG-AT-TA---GGGCG-CTGTGGGGGGGA-T-ATAGGGCG-CTGTGGGG-TGGGGATATGGGG-CGCTAGTGGGGGGGATATAGG-CGCTGTG-ATGTGG-ATG-AGGGG--CTATATGCGGGGGAATATAGGGCGC--ATGGAGG-CACT-GTGGGGATGGATATG---GGGCGC-TATGGGGTTGGATATAAGG---AGCTGGGGGGG-ACTTCTAGGG-CGC-GTTGGG--CG-TAATGGAGGTGAATATAGGGCGCT-GTGGGGGGGTTTAGGGC--C-TGGTT-GGGGCGCTATGGAGGTGAGA-TATGGG-CTTCTGTGG-GGGACGATGTAGGG--CA-CTA-TGGGGGG-AT-AT-AGGCGTGCTGTGGGCGGGAGATATTAGGGG--CTATGGGG-CACTG--TGC-GATGG-AT-ATGGG-CACTATGGG--TGG-ATATGGGG---CGCTA-TGGAGGTGGAG--A-TGGGGTGTTGCT--GTG-GGGGGATTTA-GGTCGCTGTGGGG--CGCTATGGGGT-GGA-T-ATGGGG--CAACT-GTGGGG-CGGAAT-GTTAGGG-C-CTA-TGGGGGGGG-AT-CTACGGTGCTGTTGGGG--ATATAGGG-CA-CTA-TGCGGTGGAT-ATAGGG-AGATATG-CGGTGG-A-T-TAGGG-C-GC-TATGGAGGGCACTGCTGGGATGG-TAT---GGG-GCGCATATGGGGTGG--A-A-T-AGCGGCGCTCA-TGAGG-TGG-ATAT--AGGGGCGCTG--TGGG--TGG-ATATGGG-GCGCTG-GGGG--ATTTA-AATA-GGG-CGCTGTGGGGTGGATTTAGGGCGCGCTA-T-GCGGTGG------ATA-TAAGGGCCGCTA-TGGGCG--CACTGTGGG-ATG-GATATGGGGCGCTATGGGGTGGACTATA--GGGCG-TATG-ACGGTG-ATA-TAGGGGCGCTGTGGGG-TG-ATGATAGGG-CGCTAGGGGGGGAATATAGGGC--GCTAGGGAG--TCGGATATTAGG-CGCGATGTGGG---GATTT-AGGGCGCTGTTGGGG-CGCTTTATGGGGGTGGG-TTATGG----CAC-TGTGGGGG--CAATGTAG---GGCAC-TAT-GGGGGGAATATAG--T--C-TGT------------GGGGGGA-AT-AATGGG-CGCTATGGCGGCACTGTGGGGAT--GGAT-T--GGGGC-------GCT-ATGG-----TGGAGATA-TAGGGCACACTAT-GCGGTGCAAATCGGG-AG-A-TATG-CGGTGG-AT-GTAGGG-CGCTTATGGGGCCAACATGGTGGGCGTGGATA--GGGCG-CTA-TGGGGGGGA-TAT-GGGCG-CTGAGGGGGTGGATTTAGGG-CGCT-ATGGCGGTGG-ATATCAAGGGCGCT-TGGGG-CA-CTGTGG-ATGGGATGGATA-TGGG--CGC-TA-TGGAGGTGGATAAT-AGG--CG--CTGTGGGGGGACCTTTA--GGCG-CT-GTGGGGCGGCTCATGGG-T-GG--TA-TAGGG-CGCTTGTGGGG-GGAGT-CTAGGGGCGC-TGT-GGGGCGCTATGGGGTGGATTAT--GGGG-CTCT-GTGGGGGCG-ATG-TA-GGGCA-CT-ATGGGGGG-AAATAT-AAGGG--C-TGTTGGGG--ATAATTTAGGGCGCT-ATGGGG-CACCTGTGCGGATGG-AT-AT-GG-GTCA--TA---TGGGG-TCGGATATGGAGGCGCTGTG-GGGCGCGATATGGGGCAC-TGTTGGGGGCGATTGTTAGGG--CA-C--CATGGGGGG--ATACTAGGGCGCT-T-GGAGGCGCTAT-GGGGCGGAATATAGGGGCAGTATAGGGTGAATTATAGG-CCACTATTGCG-CTGGAAT-ATAGGGGCGCTATG-GGGC-ACTGTGG-ATGG--ATAT-GG-AGCGCTA-TGGGGCTGGATA-TAGGG-CGTGTG--TGCGGCCGC-TA-TGGG-TGGATA-TGGGGCCACTGCTGGGGG-CG-AA-TGTAGAG-GCACTTATGGGGGG-ATTATAGGG-CGGCTG-TGGGGTGGATTT-GGGCGCT-ATTGGGGGGG-ATATAG-GGCAC--TATGAGGTGGATTA-TA-GG-CG-CTGCTTGGGGCGCAT-ATGGGG-TGGATACGGGGCGCTG-TTG--AGGGGGAT-G-AGGGCG-T-TA-TGGGGG--CT--AT-GGGGTGGATATCAGGGCA-CTGTGGGGTGAA--TA-TAAGGCG--CT-GTTTGGGGGA-TTCATAGGGGCAACTA-TACGGGGTGG-AT-ATGAGG--CACCTACGGAG---GGA-TAATAGGGCCACTATGGGG-TG--AC-ATAT--GGGGCACATAT-GCGG-T--GATAT-TAGGG-CCGCTTATGGGGGAGATATAGAGGCAACTAT-GGGGTGG-AT-A-GGGGTTGC----TTGCCCCTAT-GGG---------------GA-CGAACAA--TG-ATG-CTCT--AT-GAGGTTCTCTATGGGT-TCTAT-AA-GTTGATCTCTGA--GGGTCCCCTATGGGGTCTC-A-TGGG-TCTCTATGTTGTCTC-AAT-GG-CC-TCT-ATGTGTCTT--ATGGGTTCCTCTATGGGG-TTCTCTAAT-GAGTACT--CT-ATTGTGATC--CTACTATGCGGTCC---TATGAT--G-CGCTA--TGTGGTCTC----T-T----TCC-TA-TAGGGTCC-C-ATTAGGGGGATGC-TC--TATGTG-TCT-CT--ATTGGGTCCC--TAT-GGG----TCT-CT-TATGGG-TC-T-TA-TGG-TCC-CGAATGGG-TCTCTA-TGGG-TCTCT---GG-TCCC-TA-TGGGG-TCCCTA-TGAATTGCTTT-ATGGG-T-CT-CT-ATGGG-TCCCTATG-GGTCCC-TA-TGTG-TCTCTAT-GGG-TCTC-TAG-GTGCTTTTCTATGG--TCC-T-AT-GGG-TC--TA-T--ATGGGTCCCTATG--A-TGCT-TA-GGGTTCTCT-ATGGGG-TCT-CT-A-GGG-TCTC-TATGG--ATTGTCTT-GG-TGT-CTCTTA-TGGG-TC-CCT-ATG--TGTCTCTATG-T---GTC-TCTA-T-GGTTT-CCCT-ATTGG-TTCT-CT-A-TGGGTCCCTTATGGGT-CTC--T-ATGGGTCCCT-ATGGGT-CCCTA-TGTGT--C-TC-TAT-G-GT--CTCT--ATG-GT-TCCCT-ATGGTT-CTC-G-GATTGGGT--CCCTA-TTGGGTCTC-TATGGG-TCT-C-TA-TTG-TGTTT-CTTATGGGTCCC-TATGG-GTCAC----TA-TG-GG--TCCC-TATG--A--A----T-G--C-T-CT-ATGGGTCT--T-ATGGGGT-CT-CTATTGGGG---CTCT-ATG-AG---GT-TTT-G-TG-TCTCTATGGGT-C-C-CT-ATGTTGT-AGGTCT-AT-GTCTCT-----A-T-GGTTCCCTATGG-TTCT--T---A----GGG-TCCCT-ATGGG--TCCTCTA-TGGGTCCCCTAG-CGGTCTTCT-TA-TGTGTC-TCT-A-GGCTGGTCCCT-A--TGG-GTGCTCT-A-TG-AGTC--T------TG-G-TGC-T-TTATTGGGTCT--GTAATGGGT-CC-TAATGTGGTC-TCTATGGGTCCCTTA-T-GA-TGCTTTATGG--TTCCCTAAGGG-TCCC-TA-TGGCG-TCTC--T--GG-T-CC-C-T-ATGA--GCT--TATGTGT-CCC-TAT-GGGTTCTCTATGGG-TCC-TT-AT--GGG-TCCC----ATGGG-TCCG--TA-TGGG-TCC---TACGG-GTTCTC-TA--T-GTGT-CCTC-TATGG-ATCCCT-ATTG-GGTCTTCA-CCCCCCC-TA-----ACGT--AGTCCCCCCCCCTCTGCAGCCA-CAG-CA-T-CGTCCC-TC-T-C-G-----------CC-GGCTCGGT-TGGTTGTGGGGGACGTGGGGGCACTATG-GGT--CTCTATGTGTCT-CTATGG--TCCCTATGAATGCT--CTA-TGGGT--GTCTCTA-TGGG-TC-CCGATTGTTGTCCG----------TC-T-AAGGAGTCC-CTA---T--GATGC-TTTATGG--T-T-TA-TTGCG-TCTTCT-AT-GGTT-CCCTA--TGG-TTCCCTA-TGGG-TCC-T--ATGGGTC--TCT-ATGGGTC-TCTA-GGGGTC-C-TATGGGGTCTTCTAT-G-TGTCTCTTA-T-GGGTCC-CT-AT-GGGTCG-GCT-A-T-GG---GTCCCTTA--TGG-TTGC--TTTACG-GGTCT--CTTTATG-GTCCCT---AT-GGGTCT-GTTA--TGGGT-CC-T--TG-GGTCTCTA-T-GG--TCCC-TA-TGATGC--TTTAT-GGGGCGAGTGAAGAAAAAAGAGAAAGAAAAGAAAAAAAAGAAAAAGAAAAAGAAGGAGGAAGAAGAACGGCGGAGGAGCGGGGGAGAGGAAGCGGGAGGGTC-TC-TA--GGG-T-CCCCAATTG-ATTG---TTTTAC-GTG--TCTC-TAT-GTGT-CCCT-ATGGGGTC-CT-ATGGG-TATTACCA------CCCCCCCTA-----A--GTG-TCCCCCCC-----TCT-GCCCCAC-AAGGCA-----T-CGT-C-TCTCAAG-----C------------------------C-CGGCTCG-T-TGGTGTGGGACGTGGGG-------CA-CT-AT-GGGTT---------CAGTG-TCT-C-TATGGGT-CCCT-AT--TGATGCT---TA----TG--GGTC-TC-TA-TTGGGTCCC---TA-TG-TGTTCTCT-A-GGGT-CCCT-ATGATGC-GT-TATGGGC-TTTTTTTTATTTGGG--CGGGGGCG-TG-TTTCTT--T---TT-TC----------------T---ATGGGTCTC-T-ATGGA-TGTCT-TTTGTGTCTCT-ATGGG--TCCGTATGGG--TCTCC--ATTGTT-CTC-T-AT-GCGTTCC-CT----AATGG--TTCTTCG-TA--T-TG-GTC-CC-TA-TGGTTTTC-TCT-ATTGGGTC-CG--ATGGGT-CTC--TG---GG-GTCC-T-ATGGT----CTCTA-T-GT-GTT-CTCTATGTG-TC---TAT-GA--TGCTCTATGGG-TC-T-TATGG-T-CCC---TATGTGT--CTC-A-GGG-TCCCT--ATGATG-CT-T-ATTGGGG-CTC--TATGGG-TCTC-----------T-ATGAGGC--CT--CT-A-TCG-G--------ATG---TCT--T-GT-G-T-CTCTATGGG--TCC-TGA--T-GGG-TCTCC-ATGG-TTTCTCT-ATGG-TT--C-CTATGGT--T--CT-C-TAA-GGGGTTCCCCTATTGG-TTC-TC--TA---TGG-GT--CC-C-TATGGGTC-TCTATGGG--T-CCC-TATTGGGTCTCTATGG-TGTC-TTATGGGT-CCCTA-TGGGACTC---TA-TG--GGTCCC--T-ATGG--TGCTT-TATGGGTCTG---TAATG-GG-TCCAT--ATGGGTC-T-CTA-----TGGGTCC---TATGG-TGGGTCCCTA-GGG---TC-TCTA-GTGGGT-CCCT-ATGATG-CTTT-ATG-TG-TCCCTATGGG--T-CTCTATGTG-TCCC------------TGTGAGGTCCCGATGATG--CTTT-ATGG-GTC-TCTATGG-GTCCC--------TATGTGTC-TC--TGA-TGGGTC-CCTAT-GGGGTCTCT-A--GGGTGCCCCT-ATGGGTTC-CCT--TGG-GTCC-CTGAT-G-AT-GCTTAATGG-T-----CTCTATGGTTGCCCTATGG-TTCTCTATGGCTCC-TA---TGG-GTT-CCT-------------------------------------------------------------------------------------------------------------------------------ATGGAT-CC-CTATGGG--CCCTA--CCCCCCCC-TAACGTGTCCCCCCCTCT--TGCCC-ACAGCAT-CGATCCTCTCAGCCCGGCT-CGTTGGTAGTGGGA-----G-TGGGGC-T----CTA-TGGG-T-CCCTA-TGG-TC-TCTA-T-GGGTCCCTTGTGCTCT-A-TGGG--TCTCTA-TGG-G-T-CC-CT-ATGTGT-C-TCTAGGG---T-CC-C-TA---TG--A-T-GCCTT-T-ATGGGT-CTCTA-TGG-GT-CTC-TA-TGGG-T-CTC-T--TGGAT-GT-TCTTT---G-TG-TCTCT-ATGGG-TC-CGTATG-G--G-CTTCCATGGTTCT-C-TATGG-TTCCC-TA---TG-----TTC-TCT--TG-GTTCCC-TA---TGG-TTCTCT--A--GGGT--C-CC-TATG-GG-TCTC-TA-TGGGGGGGTTCCCTT--ATGCGGTC-----------TC-----------------------------------------TA-TGTGT-C-TC-T--ATTG-TGT-CCCTATA-TG----CTCT--ATGGG---T-CTC-TATGGGGT-C-C--CTA-T---GTGTC-TCTATGGGTC--CTATTG-ATGCTTATATGGG---TC-TC-TATGGGT-CTC--TA-GGG-TC--TCTA-TG-GATTGTCT-TTTGTGTC-TCT-ATG-GT------CCC-TATAGGGATCTCC-ATG-GTTC-TC-TATGGG-TTC-CC-TA-TGG--TTCTC-TATTGGTT-C--------C-TA-TGG-TCT-TATGGG-TTC--CTA--G-GT-CTCTTA--TGCGGTCCCTA---TGAG-T-CTCCTACTGCTGTCCTCTATGGG-TCCC-T-AT-GGGG--ACTTGA-T-GGG-T-C-AT-TA-TGGGCGT----TATGGGGTCATGTACTGGGTCC-A-TA-TGGGTCT-CTA-T-----GGTCCC-TA-T-G-GTCCC-TA-TGGG---TC-C--ATGGG-TCCC-TA-TGA-TGCTTGTTATGG-T--CCCT-ATGGG--TCTCT-AT-GTGTCCC--TG-TGCGGTCCCTATGATGCTT--TAATGG--TCT-CTA-TGGG-TCCC-----TATGTGT-TCTCTTA-GGGG-TC-CCTA---TG-GTCT-CTGAT-GGGTCCC-TATGGG--TCC-CTATGG--TGCCCTTTAT-GATG-CTTAA-TGGGT-CTCTTAT-GGTTCCCT-TA--TGGTTCTCTAATGGGG-CC-CTA-TGG----------GGTTCC----T----A-TGGCATC-C-A--TGGGTTCCCT------------------------------------------------------------------------CTA----CCCCCCCAC-------G-AACGTGGCCC---CCCCCTCTG-CCCCAC--AG-CA-TC---GTCCTC--TC---AGCCC-GGCT--CGT--TGGATG--GGGACGTGGGG-CT-CTA-TGGGTCC-TA-TG-GGTC--TC-TA-TGG-GTCCC-TTT-GGG-CTC-TA--TGGG--TCCC-TATG--TGTCTTCTATGG--TC-CCTATG-GGTC-TC----TA--TGG-GT-CCC-TATGG-T--GCTT-TAT---GGGTC---GT-ATGGG-TCCC--TATTGGGGTCTT--CTATGAGGT-C-C--TGATTTGAT-G-CTCTATGGGTCCC-TAT---GGG-TC-CCTA-TGGGGTCCC-TAT---GCGGTC----------------------TCTATA----GGATCT-CTATGT-G-TTTCTAT--GTGTCTC--ATGTGT-CCCTATGGG-TCCC-TA-T-GGTTCTTCT-ATG-GGT--CTCT-ATG-GGTTC-CCTA-T-GGAT-CTC-TAT-GTTGTTCT--C-TA-TGGG-TCCCTA-TGGG-TCTG--AT----GGGT---TC-T-ATGT-G-TCT-CTATGGG-T-CCCTA-TGGGTAT-CTATGCGTTTTCCTAT-GGGTCC-T-ATGCTG-GTCTTA-TGGGT-CC-CT-ATGAATG-C---TTTATGGGTC-TGT--A--TGGGATC-TC--T--ATGG--GTCTC-TA-TGG-GTCTCT---CT----GGATGT-CT-TTGTG-TCTCTTATGGGG-TCCC-TG-T-GTGTC-TGTGA-T-G-TGTCCC-TATGGGTCACATAATGAGGTTTCCCAACACCACGCAAAAACCC---TACGTG-TCCCCCCCCC--TC-TGACCCCACA-GCTACGTTCCT-CTCAGCCCGGCTCGT-GGT-GTGG--A-CGTGGGGCT-C--GATG-GGGGGGGGGGT--GT-TTCC---CCCCCCTATTGGG-TCCCTCTAT----------------G-GGT-----CCCT-TTGGGTCTC-----TA--T--GGGT-CCCTA-TG-TG-TCTCT---GGGTC-CCT-AT-GG--TCTC-TAT-GG--T---------CCC-TA---TGG--TGCCTATTA-TGGG--TCTGT-TATGGGGTCCCGTATGGGTTC-T-ATGGGTCCCT--ATG-AG--C-TCTA-TG-GGTCCCCTAT----GC-GGTCCC--TATGGG-TC--CCTATGGG-TC--TC-TATAGATCT-----C-TAT--GTGTTT-A-CTA-TG-TGTCT-CT-----A-TGTGT-------CCTATG-GGT-CCCT---ATG-GT-T--CTCTTATGGG-TCTC-TAT-GGGTC-CC--TATGAGG----TCTTTT-CTTTTTATTTTTTGTTTCCTTT-TTT-TTT-TTTTTTCTTA-GGGGTCCCT----AT---GGGTCTG-TA-TGGG--TCTC--TAATGTGTTCTCTATG-G-T-TCC-CTA--TGC--GGTC-TCTA-TGG-TTCCTTA-TGG--GTCCC--T---AT--G-----------TAAT-GTGT--TCTATATGGGTTCCC-ATA--TGTGATGCT--TTA-T-G---GGC-CTG----TATG--------G-GTCTCT-ATGGG-TC-TCTATGGGTC-T-CTCTGGATGTCTTTGTG---TCT-CT-ATGGG-TCCTGTGTGTCTG---TAT-TG-TCCCATATGGG-TCCCTATGGGTCCCTACCCCCCCCTAA-CGTGTGTCCCCC--A--TC--TGCCC--AC---GCATC--GTCCCTC--TC-AGCC--CGG-CTC-GTT-AGTG-TGGA-A-C-GACCG---------------------------------------CGT-T-GCCC-----A-TCCC-TGGT-CC-GT--AACGGCGTGGTG--A--GCT---GAGGAAGG-AA-CAAA----TTGG--TGGTT--CCCCCGGGGGACGGCCTTT--A-CT-TCGTATA-CCG----C-G-CCGC-CG--CTTATCCAGGGGGGGGGG--CGTCTGGTTACA-TCCCCCCCCC-----TG-AGGCTGTCGG-TC-----------AG-CCGCTT-CT-CCGA-GGAGTA---CCCAAAGACGT---CCCTCGCTGACC--GCCGTTGC-G--CT-CCGT-C-TGCCC--GGGGGAAGGGGG--AGGGGGGGAGAGG-AGGA-GGAGGAAGAGGA-GGGGCGGGGGGGGGGG---A-CG-GCGGTGGGGGGGGG-CCGTGGTT-----CGAGTCG-CTTGTAT-CAGGGGGCAGGGTGTTTTT-GCTGAGGGGGGG----ACGAGTTGG--AGGCGA--CCAC---CAGC--AC------CGGCGCAGTACCCTC-G-ACCT-G-C-CGGGGGGAGCGC-CA-GACGCCT-TTT-CGGGCGTTG-GTGGGG-ACTGGA-TTAA--ATTAGGCGGGGTCGAGGGGG----CGAGGGGGCGGGGCTGA--GGGGGGATTT-GGAGGTC-CT--TA-TAGGGGGG--C-TGGTGGAGGCGGATGGGGCTCG-TTA-AA-GGGGG-CTTGGGGGGG--AGT-----GGGGGT-CG-T-TAAAGGG---AGGGGGGG----CATGGGG-TGCG----TT-AAA-GGGGGATGGGGGGG--AGTGGG---TC--TTATA---------------GGGGGA-TGGGGGGGGG-AATGGGGGGGGGGGGGGGGGGGGTCGTT-AAA-GGGGGG--ATGGGGTGGG---GTGGGG-----TCATTTT-AAGGGGG---ATGGGGGGGGG-AATGGG----TCATTTATAA--GGGGGGA-TGGGGGGG-AAT-----GGGG--C-G-TTAAA-GGCGGAT--GGGAGGGGC--AAGGGGG------------TC-CTTTA---GGGGGGCTGGGGGGG-C-AATGG-A--AGGCT--AT-G-GAGTC-GT---GTAGGGGGCAGTGGAGGGGGG--ATTAG-GGAGT-GGTTCATGGGG-AC-CTTGGGGGG-----CA-CATGG-GGTGAGT-TAATAGG-CCAGC---TGGGAGT-AAA---TA-GG-GA-TCTT-ATATAG-AGGGCTGGGGGGGG------AAT-GGGGTC-GTTA-TGGGGAGG------CAA-----------TGGGG----T-CGTT--AT--AGGGG-ACT-GGC-AGGGG-A--TGG-AGTC-GTTA-TGA----GGGG--AAAT---GGGCGGG-----C-AA---TGGGG--GTCG--TT-AT-AGGGGGA-C-TGGTGGGCGGCGTTGGAGGTC-GTTT--GT-AGCGGGGCCAT-AT------GGGGGAAATT--GGGGGGATG--GGGGTCG-TTA--TGGGGG-A-AT-CCCAGA----CGCGCAGAAA--T-GGGCGA--AGC-GCATTGGGGGAAG-GAA---GGAGGAGGGGGGGGCGGGGGGGTAA-TTT-AT-G-CA-TA-TTTAT-GTAT-TT---ATGAGGGCGGGGCCGC--G--TAACC-G-TAGAATA--GGGG---------CCCCCCCCTCTGATGTTACCCCCCC-TCCCCCC---GAAGAG-CCGTTT--GGGCCC-AG----AACA---CGATCTATTTTTGCTAA-C---CCGG-AT--GTATTT-AA-T-ATT--ATTGGGGGGGGG-----------TAA-TAAA-GAG-CTG-CCGGCTGTGTGA-GA-C-GACT-TTATGGGG--TGAA--TGGGGGAGGT-----GGGGGGG-A-TGT-GGGG-TCCGT----ATT-AGG----GGGGTTGCG-GGAGGG-AATGGG---TC-GT-GAAAGGGGGATGGGGGG---AATCG-CGTC--------GTT-AAAGGGGGG-------CTGGGGGGG---ATT-GGGGTGTC--T--TAT-A--AGGGGG-----TGGGGGGG-----ATT-GGGG--TC-ATCTATA----A-GGGGG--ATG-AGGGGGGGGAA-TGGGG--TC-GTTCA--AAGGGGG--TGGGGGGGGGAGTGGGG---TCCGT-ATAGGGGGG--------CTGGGGGGGGG----------AATGGG---TC--GTT-AAA-GGCG-G--ATTGCGGGGAGGGGAGAGTGGCGG--TC-CTTATA--GGGG-GCT--GTG-GGGGAAGTC-GGGGT-CAT-TAATA-AGGGG--ATGGGGGGG-AGT--GCGGT--AATTTATAA-GGGGGGAT-GGAGGGGGAATGGAG-TC-ATTATAGGGGGGCTGA-CGGGGG----------A--ATTGGGGTCTGTTAAAGGGGG-AT-GGGTGGGG-AGTGG-GGTCGGGATGGGGGAG--TTA-TGAGGGG-CTA--TGGGG--TC--TGAA-GG-GGC-AATG--GG-G-GGG-AAT-GGCGTCATTA--T-GATGGGCCTGGGGGGGGCAATGGG--GTGGT-TATA-GGGCAG-CTGG-AGTTTAA-ATGCGG--TCCTTTA-TAGGGGG-C---GGGGGGGG-AATGGGG-TCGTT-AAG--GGGGGATGGGGGGGGAGTGGGG--TCC-TATATAGGGGGG-C-TG-TGGGGG-AAGTGGG---TCATTAT-A-AGGGG-ATGGGGAGGG--A-TG-GGGTCGTTGAA--GG----TGGGGGG--A-T-GGGGTCA-TTAA-GGGGAATGCGGGGG-AATGGGG---TC-ATT--AAAGGTGGGGGATTTGATGGGGGAATCTCTTCTG
>SRR5444490.25860 length=12206 strand (+)
----------------------------------------------------------------------------------------------------------------------------------------------------------------------------------------------------------------------------------------------------------------------------------------------------------------------------------------------------------------------------------------------------------------------------------------------------------------------------------------------------------------------------------------------------------------------------------------------------------------------------------------------------------------------------------------------------------------------------------------------------------------------------------------------------------------------------------------------------------------------------------------------------------------------------------------------------------------------------------------------------------------------------------------------------------------------------------------------------------------------------------------------------------------------------------------------------------------------------------------------------------------------------------------------------------------------------------------------------------------------------------------------------------------------------------------------------------------------------------------------------------------------------------------------------------------------------------------------------------------------------------------------------------------------------------------------------------------------------------------------------------------------------------------------------------------------------------------------------------------------------------------------------------------------------------------------------------------------------------------------------------------------------------------------------------------------------------------------------------------------------------------------------------------------------------------------------------------------------------------------------------------------------------------------------------------------------------------------------------------------------------------------------------------------------------------------------------------------------------------------------------------------------------------------------------------------------------------------------------------------------------------------------------------------------------------------------------------------------------------------------------------------------------------------------------------------------------------------------------------------------------------------------------------------------------------------------------------------------------------------------------------------------------------------------------------------------------------------------------------------------------------------------------------------------------------------------------------------------------------------------------------------------------------------------------------------------------------------------------------------------------------------------------------------------------------------------------------------------------------------------------------------------------------------------------------------------------------------------------------------------------------------------------------------------------------------------------------------------------------------------------------------------------------------------------------------------------------------------------------------------------------------------------------------------------------------------------------------------------------------------------------------------------------------------------------------------------------------------------------------------------------------------------------------------------------------------------------------------------------------------------------------------------------------------------------------------------------------------------------------------------------------------------------------------------------------------------------------------------------------------------------------------------------------------------------------------------------------------------------------------------------------------------------------------------------------------------------------------------------------------------------------------------------------------------------------------------------------------------------------------------------------------------------------------------------------------------------------------------------------------------------------------------------------------------------------------------------------------------------------------------------------------------------------------------------------------------------------------------------------------------------------------------------------------------------------------------------------------------------------------------------------------------------------------------------------------------------------------------------------------------------------------------------------------------------------------------------------------------------------------------------------------------------------------------------------------------------------------------------------------------------------------------------------------------------------------------------------------------------------------------------------------------------------------------------------------------------------------------------------------------------------------------------------------------------------------------------------------------------------------------------------------------------------------------------------------------------------------------------------------------------------------------------------------------------------------------------------------------------------------------------------------------------------------------------------------------------------------------------------------------------------------------------------------------------------------------------------------------------------------------------------------------------------------------------------------------------------------------------------------------------------------------------------------------------------------------------------------------------------------------------------------------------------------------------------------------------------------------------------------------------------------------------------------------------------------------------------------------------------------------------------------------------------------------------------------------------------------------------------------------------------------------------------------------------------------------------------------------------------------------------------------------------------------------------------------------------------------------------------------------------------------------------------------------------------------------------------------------------------------------------------------------------------------------------------------------------------------------------------------------------------------------------------------------------------------------------------------------------------------------------------------------------------------------------------------------------------------------------------------------------------------------------------------------------------------------------------------------------------------------------------------------------------------------------------------------------------------------------------------------------------------------------------------------------------------------------------------------------------------------------------------------------------------------------------------------------------------------------------------------------------------------------------------------------------------------------------------------------------------------------------------------------------------------------------------------------------------------------------------------------------------------------------------------------------------------------------------------------------------------------------------------------------------------------------------------------------------------------------------------------------------------------------------------------------------------------------------------------------------------------------------------------------------------------------------------------------------------------------------------------------------------------------------------------------------------------------------------------------------------------------------------------------------------------------------------------------------------------------------------------------------------------------------------------------------------------------------------------------------------------------------------------------------------------------------------------------------------------------------------------------------------------------------------------------------------------------------------------------------------------------------------------------------------------------------------------------------------------------------------------------------------------------------------------------------------------------------------------------------------------------------------------------------------------------------------------------------------------------------------------------------------------------------------------------------------------------------------------------------------------------------------------------------------------------------------------------------------------------------------------------------------------------------------------------------------------------------------------------------------------------------------------------------------------------------------------------------------------------------------------------------------------------------------------------------------------------------------------------------------------------------------------------------------------------------------------------------------------------------------------------------------------------------------------------------------------------------------------------------------------------------------------------------------------------------------------------------------------------------------------------------------------------------------------------------------------------------------------------------------------------------------------------------------------------------------------------------------------------------------------------------------------------------------------------------------------------------------------------------------------------------------------------------------------------------------------------------------------------------------------------------------------------------------------------------------------------------------------------------------------------------------------------------------------------------------------------------------------------------------------------------------------------------------------------------------------------------------------------------------------------------------------------------------------------------------------------------------------------------------------------------------------------------------------------------------------------------------------------------------------------------------------------------------------------------------------------------------------------------------------------------------------------------------------------------------------------------------------------------------------------------------------------------------------------------------------------------------------------------------------------------------------------------------------------------------------------------------------------------------------------------------------------------------------------------------------------------------------------------------------------------------------------------------------------------------------------------------------------------------------------------------------------------------------------------------------------------------------------------------------------------------------------------------------------------------------------------------------------------------------------------------------------------------------------------------------------------------------------------------------------------------------------------------------------------------------------------------------------------TG----TATGGGG--CAC-TGTGGGGGGGCAATGTAGAAGGGCAC-TAT-G-TGGGAATATAGGGT-GC-TGTATAAATACTAGGGGGGGGGGAT-A-AGGG-CGCTATGGGGGCACACTGTGGGTGGGACT-TATGGGGC-------GCTTATGGTGGGGTGGATATA---GGG--CACTAT-GCGGTGCATATAGGGGAG-A-TATG-CGGTGG-ATTGTAGGG-CGCTTATGGGG-CA-C-TG-TGGGGGTGG-TATGGG-CG-CTA-TGGGGGGGA-TATAGGGGCGCTGTTGGGGTGGATTTAGGGACGCTTATGCAGGTGG-ATATA-GG-GCGCTATGGGG-CAACTGTGGGATG---T---TA-TGGGAGCGC-TA-TGG-GGTGGATTAT-AGGG-CGGGCTGTGGGGGGA-TTTTA-GGGCG-CTTGTGGGCCGCCT-ATGGGGTTGG--TA--AGG--CGCCTGTGGGG-G-A-T-TTAGGGGCGC-TGTTGGGGCGCTTGGG--TGGAT-AT--GGG--CTCT-GTGGGGGCG-ATG-TA-GGGCA-CTTATGGGGGG--A-TATTA-GGGTGCGTGTGGGGG--ATAAT--AGGGCGCTTATGGGG-CAC-TGTGCAG-TGG-ATTATTGG-G-C-CGTA---TGGGG-T-GGATATGGGGGCGC-GTG-GGGCGG-ATATGGGGCAC--GT--GGGGCGAT-GT--GGGGGCA-C--CATGGGGGG--ATA-T-GGGCGCTGT-GG-GGCGCTAT-GGGGCG-A-TATAGG--CAGT--GGGGTGGAT-ATAGGG-CACTAT-GCG-CTGAGATTATAGGGGC--TATG-GGGC-ACT-TCG--TGGG-ATGTAGG-ACGCCTATTGG---TGGAT--TAGGGGCGC-TG--TGGG--CGCGTA-TGGGGTG-ATA-TGGGG-CACTG-TGGG---CG-AATTGT---G-GCA-T-ATGGGGGT-ATTA--GGG-CG-CTG-TGG-TTGG-TTTAGGGCGCT-AT-GGGGG---A-ATAG-GGCAC--TATGAGGTGGAT-A----GGGC--CTG---GGGGCGC-TGATGGGG-TGGA--CGGGGCGCTGATTGTGAGGGG-AT-GTAGGGCGCTCTA-TGGGG-TGCTTTATTGGGGTGGATAT-AGG-CA-CTGTGGGGTGAATATA---AGGCG--CT-GTTGGGGGGA-TA--TAGGG-CA-CTA-T---GGGTGGGATTATGGGG--CAC-TACGGGG--TGGA-TA-TAGGGGCACTATGGGG-TGG-AT---AT---GGGCAC-TAT-GGGGATAGGATTTATAGGG--CGC-TATGGGGG--ATA-A-GGGCA-CTAT-GGGGTGG-AT-ATGGGGTTGC-----------TATTGGG---TCCCT-AT--GGGA-C--ACAA--TG-ATG-CTCTT-A--G-GG-TCTCTATGG-TGTCTCT-A-TGTTG-TCTCT-AT-GGGTCCC-TATGGG-TCTCTA-TGG--TCTCTATG-TGTCTC-AATTGGG-------------CTTCTATGTG-TC-TCTATGGGG-TTCTCTA-T-GGGT-CT--CTTAT-G-G-TC-TCGA---TGTGTTCTTC-TAGGGG--GTCCCTAG-TGATG-CTC----TATGGTGTCTCTA-TG-G--CC-CTATT-----GATGC-TC--TATGTG-TCT-CTTTAT-GGGTCCC---ATTGGG----TCT-CT-TATGGG-TC-TCTA-TGGGTCC-CTA-TG-G-TCTCTA-TGG--TCTCTATGGG-TCCCTTATTGGG-TTC-CTA-TGA--TG-TTT-ATGGG-TTCTTCT-ATGGG-TCCCTA-G-GGTC---TA-TGTG-TCTCTAT-GGG-TCTC-TAT-GTG--TTTCTATGGG-TCCCTTAT-GGGTTC--TA-T--ATGGGTCCCTATG--A-TGCTCTATGG-GTCT-T-ATGGG--TCT-CT-ATGGG-TCTC-TATG---AT-GTCTTTTG-TGT-CTCT-A-TGGG-TCTCCT-ATGAATGTCTCTATG-T---GTC-TCTA-T-GGTT--CCCT-A-TGG-TTCTTCT-AATGGG-CCC-TATGG--CGTCTCT-ATGGGTCCCT-ATGGGT-CCCTA-TGTGT--C-TC-TAT-GTGT--CTCTA-ATG-GT-TCCCTTATGGTT-CTC-T--AT-GGGTTTCCCTA-T-GGGTCTC-TA-GGG-TCT-C-TA-TTG-TGTTTTCT-ATGGGTCCC-TATGG-GTCGT---ATACTGAGGGATCCC-TAT-ATAGAA----TAGA-CATAATAATGGGTCTC-TTA-GCGGTACT-CTATGGGGT---CTCT-ATG-AT---GTCTT-AG-TG-TCT-TATGGGT-C-C-CTTATGT-GT-C--TCT-AT-GTGTCTC---TA-T-GGTTCCCTATGGTTTCTT-T--TA-T--GGG-TCCCT-ATGGGG-TCTTCTA-TGGGTCCC-TAT-GGGTCT-CT--A-TGTGTC-TCTTATGG---GTCCCT-A--TGGCGTCCTCT-A-TG-GGTCCCT-----ATGAGTTGC-TTTTATGGGGTCT--GTA-TGGGTTCCCTA-TGT-GTC-TCTATGGGTCCC-TA-TTGA-TGCTTTATGG--TTCCCTAAGGG-TCCCCTA-TGG-GTTCTCTAT--GG-T-CC---T-ATG--TGCTT-TATGTGT-CCCCTAT-GGGT-CTCTATGGG-TC--TT-AT--GGG-TCCC--T-ATGGG-TCCT-GTA-TGGCGTCC-C-TACGGTGGTCTC-TA--TTGTGT--CTG-GATGG--TCCCT-AT-G-GGTC-TCACCCCCCCC-TA-----ACGT---GTCCCCCCCCCTCTGGCCC-A-CAG-CA-T-CGTCC--TC-T-CAG-----------CCCGGCTCG-T-TGGT-GTGGGG-ACG-----------TGGGG---CACTATGGGTCTTCTATG-TGTCTCTATGGGT-CC--CTA-TGATT--G-CTCTA-TGGG-TC-TCTATGACGGTCCCTTTGTGT---TC-T-ATGG-GTCC-CTA---T--GATGC-TTTATGGG-TCTCTA-T-GCG-TCT-C--AT-GGTT-CCCTA--TGGTTTCCCTA-TGAGGTCCCTC-ATGG-TC--TCT-ATGGGTC-TCTAT-GGGTCCCCTATG-GGTCT-CTAT-G-TGTCTC-TA-T-GGGTCC-CT-AT-GGGTCT--CT-A-T-GGG-T-TCCC-TA--TGGG---C-TATTACGGGGTCT--CT--ATGGGTCCCT---A-GGGGTCTTGT-A--TGGGTGTCCTA-TGGGGTCTCTA-T-GGGTTCCC-TA-TGATGC--TTTAT-GGG-------------------------------------------------------------------------------------------------TC-GC-TA-TGGG-TTCCCC-A-TGTAT-G---TTT-AC-GTG--TCTC-TAT-GT-T-CCCT-ATGG--TCCCT-ATGGG--CC--AAA-----CCCCCCCCTA-----AC-GTG-TCCCCCCCCC---TCT-GCCCCAC--AG-CA-----T-CGT-CCTCTCACG-----C------------------------C-CGGCTCG-T-TGGTGTGGGA-GTGGGGG------CA-CT-AT-GGGTTC-T---A---TGTG-TCTAC-TATGGGTTCCCT-ATGTTGATGCTCT-TA----TG--GGTC-TC-TA-TG-GGT-CC---TAGTG---T-CTCTTATGGGT--CCT-ATGATGC-TT-TATGG---TCTCT---AT-GGGG-TCTCT---TGGG-TCTCTA--TGGATTGTCTTTT----GTGTCTC-T---ATTGGTCC-GTTATGGG-TCTCC-ATGGTTTCTCT-ATGGG-TTCCCTATGGT--TCTC--TAT-GTTTCCC-T-AT-GG-TTCT-CT----A-TGGGG---TCCC-TA--T-GG-GTC-TCCTA-TGGG--TC-CCT-AT-GGGTCTC-ATATGTGT-CTC--TA--TGT-GTCCCTTATGATG---CTCTA-T-GG-GT-CCTCTATGGG-TCCC-TAT-GTGGTT---TATGGGGTCCC-TATG-ATTGCTT--TATGGGT--CTCTATGGG-TCTCTT-ATGGG-TCTCT-AT---GG-------ATG--TTCG-T-----T-CT-----GGTGT--CT---T-A-T-GGGCCCTT---AGCGG-TCTCAC-AT-GGTTCTCTATGG--TTCCC-TA--T--GGTTCT-CTATGG-TT-CCCT-ATGGTTT--CTC--TGGG--T--CC-C-TA-TGG-GT-CTC-TA-TGGG-TCC-C--TA---TGGGGT--CT-C-TATGTGTC-TCTATGCGG-TTCCCTTAT-GGGACTCTATGG--GTCCCTATGGTG-TTTTA-TGGG--TC-TGTATTGGGGCC---AT---TGGGCTC-T--TATGGGTCCC---TA-TG-GG-TCCCTTTATGGGTCG-CTTATGGGGTAA--CC---TATG-ATG-CTT--TATGTG---TC-CCTAT--GGGT-CTCT-ATG-TGTCC-C--TGTGGGTCCCTATGA---TGCTTT-TGGGGTCTCT-----------TATGGGT-C-CTATGTG--TCTCT-ATGG-GT------------CCC-------ATATGGGTC-TC--T-A-TGGGTC-CC-AT--GGGTCCCTTA-TGG-T-CCTATGAT-GCTT-----AATGG-GTCT-C-TAT-GGTT--CCTA-TGT-T-----CTCTATGGGT-CCCTA-GGGTTCCCT-TGGATCCCTA---TGG-GTTCCCTACCCCCC-------TAA-CGTGCCCCCCC-C-TCTTGCCCCACAGCAT-CG-TCCTCTCAGCCCGGCTTCGTTGGT-GTGGGACG-TGGGGC-TCTA-TGG-TCCC--ATGGGTCTTC-TAT-GGGT--CCC---------------------------------------------TAT-GTG--------------CTC-TAT-GGG-----TTC-T--CTAG-GGGTC-C-CTATGTGTCTT----CTA-TGGG-T-CCCTA-TATG-CTT-TA-T-GGGT--------CTCT-A-TGGG--TCTCTA-TGG-G-T-CT-CT-ATG-GATGGTCTTTTGTG-T-C-TC-TA---TGG-G-T-CCGT--T--TGGGT-CTC-A-TG--GTTCTC-TA--GGG-TTCCC-TA-TGG-TTCT-TCTATT-GG-T--TC-CCTATGGT-TCTC-TATG-G--GTCC--TATGGGTCTTC-TATGGGT-CCC-TAT-TTGTGGGGGTCTTCTA-TGTG-TC-T-TA---TG-TGTCCT--GATT-GATG-C-TC-TATG-GG-TCTC-TA-TG-----GGTCCC-T--ATGT-GTCTCTA-TG-G--TCC-C--------------------------------------TA-TG-G--C-T--T--ATGGCGGT-CTCTATGG-G---TCTCT--ATGGG---T--TC-TA-GGATT-GTT--CTTTT---GTGTCTTCTATGGG-C-CCTA-TGGGGTCTGCCATGGTT--TC-TC-TATGG-TCC-C--TATGGT-TC--TCTA-TT-GGTTCCCT-ATGGT-TC-TCT-ATGGGT------CCC-TAT-GGG-TCTCT-ATG-GG-C--CCTATGGG-T-C-TC-TA-TGTG--TCTC-TA-TGGGT-CC-------C-TA-TGGGACTCTATGGGG-TC--CTATTG-GTGCTTTTA---GGG-T---TGT-ATGGG-T-CC-ATA-TGG-GTC-TCTATGGCGTCCC-T--T-GGG-CTTCCCTA-TTGGGGTTC-TC-TA-TGGG--TCC--TATGATG-CT--TA-TGTG-CCC--TA-TGGGTCT-CTA-T----GTGTC-C-TG-T-GGGTCCC-TA-TG----ATGCGTTATGG--TCTCTTA-TGGGT-CCCT--ATG--TGTCTCT-ATGGG--TCCCT-ATGGCGTACTC-TA-TGGGTCC-CTATGG---TCCCTA-TGG--TCC-CTA-TGATTTC-----TTAATGGGTCTC--TTATG-G-TTC-CCTA---TG-TTTC-C-TATGGGGTCCC-TATGGGGTTCC--TATGGA-TCCC---------------------------------------------------------------------------------------------------------------------------------------------------------------------------------------------------TATGGGCCCTTACCCCCC-CCCT-AACGTGTCACCC-CCCCCTCTGGCCCCAC--AG-CA-TC---GTCCT--GTCTTCAGCCGG--CT--CGT--TGG-TGTGGGGACGTGGGG-CT-CTAATGGGTCCCTA-TG-GGTC--TC-TA-TGG-GTCCC-TTT-GGGTCTC-TA--TGG---TCACCTATGT-T-TCT-CTATGGAGTC-CCT-TGGGGTC-TC----TA--TGGG---CCC-TATGG-T--GCTT-TAT---G-GTCTT-G-TATGGT-TCCC--TAT-GGG-TC-T--CTATG--GT-C-C--T-ATT-GA--G-CTCTATGGGTCCC-TAT---GGG-TC-CCTA-TGGG-TCCC-TAT---GG--TC---------------------TTCT--A-T-AG-A-CT-CTATGT-G-TTTCTAT--GTGTCTC-TAGGTGTTCCCTATGGCGTTCCCTA-TGGGTTC-TCT-ATG-GGT--CTCT-ATG-GGT-C-CCTA-TTGGGT-CTC-TAT-GT-G-TCTTTC-TA-TGGCGTCCCTATGG---TCTGTA-T----GGGTCC-TC-T-ATGT-G-TCT-CTATGGGATTCCCTA-TGGGTCTCGTATG-GTT-CCCTAT-GGGTCC-T-ATG-TGTCTCT-A-TGGGTTCC-CTTATGA-TG-----TTTATGGGTC-TGT--A--TGGGT-C-TG-CTC-ATGG--GTCTC-TA-TG---GGTCT---CTC--TGGATGT-C-TTTGTGTTCTCT-ATGGG--TCCC-TGGT-G--TC-TGT-AGT---T-TACCCTATGGAT-C--TA-TGGG-T--CCCAACCCCC-GCCCTT-------AACGTGGTCCCCCCCC---TC-TG-CCCCACA-GCATCGT-CCTTCTC-GCCCGGCTCGT-GGTG-TGG--A-CGTGGGGCT-C--TAT--GGGTCCC-TAT--GGGTCT----T------AT-GGG--CCCTT-------------------G-GGT-----CTCT-ATGTGTCCC-----TAG-TG-TG-T-CTCTA-TGG-G-TCCCTATTGGGTCAGCT-AT-G---TCCG--AT-GG--T---------GCTTTA---TGGGGT--CTGTTAATGG--TTCCC---AT-GGGTC-TCTATGGGTCCCT-ATGAATGC-TCTATG-GGT-CCCTTA-TG-GGTCCC-TA------G-GGTCC--CTATGG-GTC-T-CTATAGA-TC---C-TAT-G-TGTTT---C-TATTCGTGTT-CT-CTA-TG-TGT-CCCT-------TGGGT------CCCTATG-GTTTCTCT---ATG-GG-TTTCTCT-ATGGG-TCCC-TAT-GGGTCTC---TATG-TGT-C-TCT-TA-ATGG-GTCCC-T-ATGGGTCTG-T-A-TTGGGT-CTCATTA-TGTGT--CT--CTAT--GGGGTCC-C-A-TGGG-TTCTC--TA-TG-GTTCCCTATGGG----CC-CTA--TG--TTGTC-TCTA-TGG-GTCCCTA-TGA-TG-C---TTTTTAT-GGGT--CTGG---TA-T-G-GT-------------C-TC--TA--T--GGGT-T-CTTA-TGG---GTCTCT-CTGGCATGT--CTTG-GTG-CTCT-ATGGG-TCCC-TGTG--TG-T-CTGT---TGTG-TCC---------CT-ATGG-ATCCC-TATGGGTTCCCTACCCCCCCCC-T-------------------------------AA-CGTGTCCCCCCCCCC--TC--TGC-CC-ACA--GCATC--GTCCCTC--TC-AGCC--CGG-CTGCGTT-GGTG-TGG--A-C-GACCG---------------------------------------CGG-T-GCCCC----A-TCCC-TGGT-CC-GT-AAACGGCGTGGTG-CG----A---GAT-A-GG-AA-CAAA----TTGGGTTGGTTTTCCCCCGGG--ACGGCCTTT--A-CT-TCGTATA--CG----CCG-CCGC-CG--CTT--CCAGGGGGGGG----CGT-TGGTT-CA-TCCCCCCCC------TGGAGGCTGTCGG-TC-----------AG-CCGCTT-CT-CCGA-GG-GTA--CCCCAAAGGCGT-CCCCCTC-CTGACC--GCCGT-GC-GG-CT-CCGT-C-TGCCCCGGCGGGAAGGGGGG-AGGGGGGG--AGG-AGGA-GG-GGAAGAGGA-GGGGCGGGGGGGGG-----A-CG-GCG-TGTGGGGGG--CCGTGGTT-----CGAGTCG-CT-GTAT-CAGGGGGC--GGTGTTTTTTGCTGAGGGGGGGG---ACGAGTTGG--AGGCGAA-CCAC---CAGC--A-------CGGCGC-GT-CC-TC-GGACCT-G-C-CGGGGGGG----CGA-G-CGCCTATTT-CGGG-G-TG-GTGGG--AGTGGA-TTAA--ATTAGGGGGG-TC--GGGGGGGGCCGAGGGGGGGGG-CTGA---GGGGGATT--GGGGGTC--T--TA-TAGGAGGGG-C-TGGTGGGGGG--ATGGGG-TCG-TTA-AA-GGGGG-CTGGGGCGG---AGT-----GGG--T-CG-T-TAAAGGGGGG-T-GGGGG-----ATGGGGGTTCGCACGTT-AAA-GGGGGATGGTGGG---AGTGG-T--TCA-TTATAA--------------GGGGGA-TGGGGGGG---AATGGG-----------------TCGTT-AAAGGGGGGG--ATGGGGGG----AGTGGGG-----TCATTTT-AAGGGG----ATGGGGGGGG---ATGGGG---TCATTTATAA--GGGGG-A-TGGGGGGGGAAT-----GGGG-TC-G-TTAAA-GGCGGAT--GGGAGGG----AATGGGG------------TC-CTT-AT-AGGAGGG-TGGGGGGGGG-AATGG-A--AGGCT--AT-G-GAGTC-GTT--GTAGGGGGCAGTGGGGGGG----AT--G-GG--T-GGTT-ATGGGGGAC--TGGGGGGGG----C---ATGG-G-TG-GT-TA-TAGG-CCAGC---TGGGAGTTAAAA--TA-GG-G--TCTTTAT--A--AGGGCTGGTGGGGGGGG----AT-GGGGTC-GTTA-TGGG-AGG------CAA-----------TGGGG----T-CGTT--ATTAAGGGGGACTTGG--AGGGG-A--TGGGAGTC-GTTA-TGA----GGGG-AAAAT---GGGGGGG-----CCAA---TGGGGT--TCG--TT-ATTAGGGG-A-C-TGGGGGGCGG---TGG-GGTC-GTT---GT---GGGGGCCAT-AT------GGGGGGAATT---GGGGGGTG-GGGGGTCG-TTA--TGGGG--A-AT-C--AGA-G--CGC--AGAAAT-T-GGGCGA--AGC-G-AT-GGGGGAAG-GAA-T-------GGGGGGGGCGGGGGGGTTAATT--AT-GGCA-TA-TT-ATTGTAT-TTT--ATG-GGGCGGGGCCG------TA-CC-G-TG---T---GGG-------CCCCCCCCCCCTCTG-TGT-ACCCCCC--TCCCCCC---GA-GAG-CCGTTTTTGGGCCC-AG----AAAT----G-TCTATTTTTG-TAA-C---CCGG-ATTGGTATTTTAA-T-ATTT-ATTGGGGGG--------------T-A-TAA--GAG-CTG--CGGCTG-G-GA-GA-C-GACTCTTATGGGG-CTGAA-TTGGGGGGGGT-----GGGGGG--A-T-TTGGG--TCC-TT----AT-AGG----GGGGTTGGG--GAGGG-AATGGG---TC-GT-CAAAGGGG-ATGGGGGGG---ATGG-CGTC--------GTTTAAAGGGGG---------TGGGGGGGG-AAT--GGGC-GTC-AT--TAT-A--AGGGGGGG--CTGGGGGGGG----ATTTGGCGG-TC-AT-TATA----AAGGGGG--CTTGAGGGGGGG-AA-TGGGGA-TC-GTT-A--AAGGGGG-ATGGGGGGGGGAGTGGGG---TCCTT-ATAGGGGGG--------CTTGGGGGGG-----------AATGGGG--TC--GTTT-AA-GGCG-G--ATGGGGGGGG------AGTGGGG---TC-CTTATA--GGGGGGCT-TGTG-GGGGGAGT--GGGGT-CAT-TA-TA-AGGGGGAATGGGGGGGGAGT--GCGGT--A-TT-ATAA-GGGGG-AT-GGAGGGGGAATGGGG-TC-ATTATAGGGGGGCTGA-CGGGGG----------A--ATGGCGGTCGGTTAAAGGGGG-AT-GGGGGGGG-AGTGG----CGGGATGGGGGGG--TTA-TGAGCGGGCTA--TGGGG--TCGTTTGATGGTGGGCAATGGGGG-G-GGG-AATTGGGGTCATTA--TTGA-GGGCC--GGGGGGGCAATGGGCGCTGGT-TATAGCGGCAGGCTGGGAGTTTAA-ATGGGGGTTCCTT-A-TAGGGGG-CTGGGGGGGGGG--ATGGGGGTCGTTTAAG--GGGGGATGGGGGCGGAGTGGG---TCC-TATATAGGGGAG-CGCG-TGGGGGGGA-TGGGGCGTCAT-A-----GGGG-ATGGGGGGGG-AA-TG-GGGTCGTTGAAA-GGGGGATGGGGGGGGAGT-GGGGTCA-TTAAAGGGGGATGGGGGGG-AATGGGG---TC-ATTTTAAAG--CGGGGTTGTG---GGGGAATTTGGGGTC
>SRR2028193.73785 length=9847 strand (-)
[truncated: 97,232 more chars]
