# Supplementary material for: Sequence properties of certain GC rich avian genes, their origins and absence from genome assemblies: case studies
Source: BMC Genomics. 2019 Oct 14;20:734. doi: 10.1186/s12864-019-6131-1 (PMC6792250; doi:10.1186/s12864-019-6131-1)
Supplement: Supplementary file 7 — Additional file 7. Alignment of Pacbio reads used to define the genomic sequence of the RJF MRPL52gene. [file 12864_2019_6131_MOESM7_ESM.txt]

>MRPL52
-----------------------------------------------------------------------------------------------------------------------------------------------------------------------------------------------------------------------------------------------------------------------------------------------------------atggcg-g-c-gcgc-aa--agc-gc-t-g--cg-g-atc-g---------------------------------------------------------------------------------------------------------------------------------------------------------------------------------------------------------------------------------------------------------------------------------------------------------------------------------------------------------------------------------------------------------------------------------------------------------------------------------------------------------------------------------------------------------------------------------------------------------------------------------------------------------------------------------------------------------------------------------------------------------------------------------------------------------------------------------------------------------------------------------------------------------------------------------------------------------------------------------------------------------------------------------------------------------------------------------------------------------------------------------------------------------------------------------------------------------------------------------------------------------------------------------------------------------------------------------------------------------------------------------------------------------------------------------------------------------------------------------------------------------------------------------------------------------------------------------------------------------------------------------------------------------------------------------------------------------------------------------------------c-gga-g-ctcc---gc-tccc----tc-t-c----tg-cc-cgcccc--a-t-tc-ct------------gcggc-ccca-c------agcgc-a-tc-ggc-c--aatg-gc-g-cg-t-c-ag-------------------------------------------------------------------------------------------------------------------------------------------caaa---ggcttggccc-ccggcag-tt-cg--ggc-t-a-tg-gg-cccctc-cgtg--acc-tc-cct-g-attgg-tcc-ttt--gt-gG--------------------------------------------------------------------------------------------------------------------------------------------------------------------------------------------------------------------------------------------------------------------------------------------------------------------------------------------------------------------------------------------------------------------------------------------------------------------------------------------------------------------------------------------------------------------------------------------------------------------------------------------------------------------------------------------------------------------------------------------------------------------------------------------------------------------------------------------------------------------------------------------------------------------------------------------------------------------------------------------------------------------------------------------------------------------------------a--t--gg-ccgc--cc-ag-ctcccc-tgt-ggg-cggggc--a--gc--tg-c-g-c-cgt--cgcc---at-g-ac-aacg---aggaagtt-g-cc----------------------------------------------------------------------------------------------------------------------------------------------------------------------------------------------------------------------------------------------------------------------------------------------------------------------------------------------------------------------------------------------------------------------------------------------------------------------------------------------------------------------------------------------------------------------------------------------------------------------------------c-gcc-gcg-ccg--t-cgc-t-ctc-a-tcc-aatcaatggac-gc--cgctc-ggga-gaggggg-c--ggggctt--at--ccctcaa-gc-c--c-cgcc-cctc-gct--gcgcccc----aaagg-ctc-cgccccc-aaat---caa-taa-aagacga--atga----------------------------------------------------------------------------------------------------------------------------------------------------------------------------------------------------------------------------------------------------------------
>SRR5444510.95223 length=22004 strand (+)
ta---c-gg--c-aaaat-g-gcg-ccccg----cgg-c-ag-att-----cccgggaa-tg--aaga-c-t-g-c-g---gctaccct-gt-tagaaact-t-ccggc-ct-t-ttt--gc-g-tt-cta-ct--tcccgc-tc-gc---tgaaagga-gc-tg-gc---gctgtagcgttg-ccgg-aaa-g---tact-g-tg--taa--t----aaaac-ggaa-------gtccac---gtgga----c-gc-gc-gt-g-t-c-cggaagtttcc-ggt-gg--gggcat-aaatggcg-g-c-gcgc-aa---gc-gc-t-g--cg-g-atc-gg--taa-t-ggcc---------gcgcggg---------------------cg--ggtgtgggg--cgtttttttgggt-ggttgt-tggc---ggcggc---cctg-ggggggct-ga-gggtc--t-ta---atggggtcc---ctgt-ggg-attc-ta-tggg-gcgc-c-ta-tatagggctc-t--gttggggtg--ct-a-tgg-tctc-t-att--gggcg-ctcaga--gg-tc-tata-t-ggaaacctg-ta--tgggtt-ctcttt-atg-gggc-t-ctg-tgggg--t-ctctg--tgg---gg-cgcta-tg-ag--ag-tccg-tatg-g-aact-gt-a------tgggtc-tct-atgggg--ctct-gtgggg-tcctctgtg-ggtc-gc-ta----tggggtccat--t-g-aac-tgcgtaat-gg-c-t-ctcctgtgg-ggct-ctt-tggggtctcta-tgg---tcgc-tgtgggggtc-c-ata-----atgg-aac-tgt-a-tg-ggtc--tct-gtggg-gcg-c-ta----tggg--tc-tcaaa-tg-g-tca-c-t---aga-gct-ct-ct-g--tggg-a-tct-cta-tg-ggt-a-t-ct-gttgggtcc-agtgggt-ctcttatgg--t-cg-ctgttgc----------------------------------------------------------t-ctgtgggggctctc--tga-ggtctct-atggg--ttctc-ta-t---ggg--gcgc--tg-tag-c-tct-ctgtgggg-t-c------gccatg--gg-t-ctccg----------tgggtc---cctg-tcgg-tt-cttcctgtggg-tccc---ta-tggggct---ctatgg-gttccctg--tgggg--tctcc-gt-ggg-----------------------------------------------------------------------------------------------------------------cc-ct-a---ttg---tg-tct-ct--tgggtcc--ta-tg-gg---tctctgtgt-gtctct--a-tgggg--tc-t-ctgt-gg-ggt-ctc-ag-tggggccgcta-ttgt-gtc-tcctg-------tggg-tc-cctg--t-c--ggtt-tcctc-t-gagtgt--cccc----------------------atggg-gctc---t-a--gg-g--tccc-t-at--g-gg-----ctctaaat-g-ggtc-ccctg-tg-g----atctcca-gtgg-g--ccc-tatt-g-tg-t---ct-c-tatggg---tccc------t--a-t---------tgggg---t-gtc-------tg-tg-ggtc-cct----tggg--gttc-tatggg-tcccc-tg-tggggg-tc--ttcag-tggg---ccct----ttgttgtct--tctaat-ggg--t-cc-cta----tgga--tc-tc-tg-tg-t-gt-cc-ta-tg---gggtcct-cta-tgg-tcctctatggg--tccccctatgggc-gt-ct-ct-atgg----g--tc-cc-taattg-gatcc---ta--tg-tg-tct-cccgcca--gc-gga-gcttcc---gc-tccc---ct--t-c-c--tg-cc-cgcccc--a-t-tc-ct-------------cggc-ccca-c------agcgc-a-tcgggc-c--aatg-gccg-cg-t-caaggt-g--g-agggg--gagaaga-------gggggggagag--cagggc-ggggc---ctcggcg------ggt-gggc----gtggcccc--tc-at--tt-gc-a-taa-cc-at------tac-acc---ca---g-caaa---ggcttggccc-ccgg-ag-tttcg--ggc-t-a-tg-gg---cctc--gta--acc-tc-cct-g-attgggtcc-tttt-gt-ggg-tgg---ag-cc--aaaa-tccgccc---gcccctc-acc---ccat-attttgggtccc---ct--tt---ct-----tccctgacccc-----g--cccct-ttctcc-----tggcccc-g-cc-------tttc--t-c-tt-ggccc--ca---c-ccc-t-tt-tg--caaac--a-ct--ct-gt-tt---cca--t-t-ggt--cc-c-ttttgttg-g---tt-ggctccg--cccc--cttc-a-------gcc-agccca-ttt-ctttca--ttcccc--gt----ggcc--ac-gcccc-----att-gctaag--c-acgc-cc----cctt-c-tt--ttat-ag--cca-cgccccc--t--tc-a---ccccc-gct-ct-c-ct-at-tgg--t--c-c--------------------ttt--caagt-agcgtggct-ccg------cccccc-gcca-ta--tc--ttc-cat-cc-attcaacct----gag------ccctccc-ttgct-aagc-a------cgcccc---------tttt-cc--tatggcgcaactgcccc---attta-------t-tgcc----cacccccc-ct-tcc-acacc-ttg---ttcct-att---gtc-catttggggtg-ttg-tg-tct-ccc-acccc-gc--cctcc---aatctc-tt-tcccctatttgc-tcacc-t-ag--c-cacgcccc--tttccc-t--c-t---g--acc-a--gcccc--t-cccgttg-gccagcg--cccc-atttccc-atgacccc--gccc--catttc-ccaacc-------cttcgttccctatct-g---cgcgtttttgggctc-cgttgc-----ccccaccc--tccc--tcg-cctc--catcc-caac--------gaggc----a--cgcccc-------ctc-t--taa-g---acgcccctc-tt--tc-------ctt-ct-gg--ccaacgc-----ccccttc--aagga--t--gg-ccgc--cc-ag-ctcccc-tgt-ggg-cggggc--a--gc--tg-c-g-c-cgt--cgcc--aat-gaac-aacga--aggaagtt-g-cc--gt-ga----gtt---g-ctccgcc-c-cttcgc----------------------gccccacttga--ccgcaacca---acctt----cc-t-a-ctgg-ggc---------------------tctatg-gggcggtt--atggtgtgg-------ata-ta--ggg---c-gctg-tggggtggtttatgggg-c-t-ctg-tgggtcac------agaggt-ggttatgggg-ctctgtggg-ggaactta-t--gggcttt--aggggaaactgttttt--ggg-c-cag-agg-tggtttatgggg-cg-cttat--tgggc-tttaagcggg---cagtt-atgggt-ctcc-a-tggg---------tggtt-atg-gggca--acaat-ggg-ccagt-tgttgggtc-gct-a-t-g--gg-ttc-tc-----caattg-aggcccgcgtt-gaat---ccctttag-cccc-g-ccc--tcccccttt-agcc--ccgcc-cctt-tgtgacccgctttc---ccc------ttt--gcc-ccgccgcctttgtg-ac--gcgc-tc--cccctctgg-ctccgccgcc----ccagc-gcc-gcg-ccg--ttcgc-tcctc-a-tcc-aatcaatggaccgc--cgctc-ggga-gaggggg-c--ggg-ctt--at--ccctcaa-gc-c--c-cgcc-cctcggct--gcgccccc--aaaagg-ctc--tcccca-aaat---caa-taa-a-gacga-aatgattgaaccgct-tgc-gaatc--------------attt--tccggcca---at-ctttaatgacccca-ttaa----ttaa-tt-a-agta-cta-at-tagt-g-tcgttc-aagcccttcccctt--------------tcgccgcagggggccgtggcccggcccgcc-cctccccctccctttg-gcccc--gccccgc-ggga-ttt----tggggggggggg---ggggg-ttcc-catcccc--ggtcc
>SRR2028129.145526 length=1815 strand (-)
---------------------------------------------------------------------------------------------------------------------------------------------------------------------------------------------------------------------------------------------------------------------------------------------------------------------------------------------------------------------------------------------------------------------------------------------------------------------------------------------------------------------------------------------------------------------------------------------------------------------------------------------------------------------------------------------------------------------------------------------------------------------------------------------------------------------------------------------------------------------------------------------------------------------------------------------------------------------------------------------------------------------------------------------------------------------------------------------------------------------------------------------------------------------------------------------------------------------------------------------------------------------------------------------------------------------------------------------------------------------------------------------------------------------------------------------------------------------------------------------------------------------------------------------------------------------------------------------------------------------------------------------------------------------------------------------------------------------------------------------------------------------------------------------------------------------------------------------------------------------------------------------------------------------------------------------------------------------------------------------------------------------------------------------------------------------------------------------------------------------------------------------------------------------------------------------------------------------------------a-------------------------------------------------------------------------------------------------------------------------------------------------------------------------------------------------------------------------------------------------------------------------------------------------------------------------------------------------------------------------------------------------------------------------------------------------------------------------------------------------------------------------------------------------------------------------------------------------------------------------------------------------------------------------------------------------------------------------------------------------------------------------g-----ccctcc--ttgct-aagcca------cgcccc----------ttt-cc-ttatggc-c-ac-gcccc---attta-------t-tggccc--cacccccc-ct-tcccacacc-ttg---ttcct-att--ggtc-catttggg-tg-ttg-tg-tct-cc--acccc-gc-ccctcc---aatctc-tt--cccctatttgc-tcacctt-ag-gc-cacgcccc--tttccc-t--c-t---g--acc-ac-gccccc-t--cccttg-gcca-cg--cccc-atttccc-atgacccc--gccc-ccatttc-cc-acc-------cttcgtt-ccta-ttggt--c-cgtt-ttgggctc-cgtggc-----ccc-accccctcccc-tc--cctc--catcc-caac--------gaggc---ca--cgcccc-------ctc-t-ctaa-gc-cacgccc-tc-tt--tc-------ctttct-gg--cc-acgc-----ccccttc--aa-ga--t--gggccgc--cc-ag-ctcccc-tgt-ggg-cggggc--a--gc--tg-c-g-c-cgt--cgcc---at-g-ac-aacg---aggaagtt-g-cc--gt-ga----gttt--g-ctccgcc-c-cttcc-----------------------gccccact-ga--ccgca-cca----cctt----cc-t-a-ctgg-ggc---------------------tctatg--ggcggtt-aatggtgtgg------aata-----gg----c-g-tg-tggggtgg-ttatgggg-c-t-ctg-tgggtcac------agaggt-ggttatgggg-ctctgtggg-g-aactta-t-ggggcttt--agggg--a-tgttttgg-gg--cacag-agg-tg-tt-atgggg-ca-cttat--tgggc-ttt-a-cggggg-cagtt-atgggt-ctcc-a-tggg-------g-tggtt-atg-gggc---acaat-ggggc-agt-tgtggg-tcc-ct-a-t-g--gg-ttc-tc-----caattg-a-gccc-cgtt-ga-----ccctttag-cccc-g-ccc--tcccccttt-agcc--ccgcc-cctt--gtgacc-gctccc---ccc------ttta-gcc-ccgcc-cctttgtg-ac---cgc-tc--cccctctgg-ctccgccc-------cagc-gcc-gcg-ccg--t-cgc-tc-tc-a-tcc-aatcaatggac-g-c-cgctc-ggga-gaggggg-c--ggggctt--at--ccctcaa-gc-c--c-cgcc-cctc-gct--gcgcccc----aaagg-ctc-ctccccc-aaat---caa-taa-aagacga--atga-tgaaccgct-tgc-gaatc--------------att----ccggcca----t-ctttaatgacccca-ttaa----ttaa-tt-a--gta-cta-at-tagt-g-tcgttc-aa-ccct--ccct----------------c-ccgcaggggg-cgtggcccggcc-gcc-cctccccctccctttg-gcccc--gccc-gc-ggga-ttt-----ggggggggggg---ggggg-ttcc-catccc---ggtcc
>SRR2028142.59363 length=14220 strand (+)
ta-----ggtgc-aaaatcg-gcggccc------cgg-c-agaattct---cccgcc-a-tg--a-ga-c-t-g-c-g---gctcgcct-gt-tag-aact-t-ccggcgct-t--tt--gc-g-t--cta-ct--t--cgc-tccgc---tgaagggaagc-tg-gc---gctg-agcg-tg-ccgg--aa-g---tact-g-tg--taa-ct----aaaac--gaa------cgt-cac---gtg-a----cggcggc-gt-g-t-c-cggaagt-cgc-ggt-gg--gggcat-aaatggcgcg-c-gc---aa--agc-gc-t-g--cg-g-atc-gg--taa-t--gcc---------gcgcggg---------------------cg--g-tgtgggcg-cgtttt-----gt-ggtggtgtg-c---ggcggc---cctg-ggggg-ct-ga-gggtcgctctatgtatggggtcc---ctgt-ggg-attc-tactggg-gcgc-c-ta-ta--gggct--t--gtgggggtg-cct-a-tgg-tctc-t-at-gggggcg-ctcaga--gg-tcctata-t-ggaa--ctg-ta--tgggt--ctc-t--atggg--c-t-ctg-tgggg--t-ctctg--tgg--cgg--gcta-tg-ag---g-tccg-tatg-g-aact-gtaa------tgggtc-tct-atgggg--ctct-gtggcggtctctggtg-ggtccgc-tattttgggg-tccat-at-ggaac-tg--ta---gg-cct-ct-ctgtgg-ggct-ctt-tggggtctctactgg-gctcgcctgtgggg-tc-c-ata------tgg-aacttgtaa-tg-ggtc--tct-gtggg-gcg-c-ta-t--tgg---tc-tca---tg-ggtca-gctccccga-gctgct-ct-g--tggg-a-tgctcta-tggggt-a-tgct-gt--ggtcc-agtgggt-ctcatatggggtgcg-ctgttgc----------------------------------------------------------t-ctgtgggggctctccctga-ggtctct-atg-t--ttctc-ta-t---gggg--cgc-ttg-taggc-tcttctgtgggg-t-c------gccatg--gg-t-ctccg----------tgggtc--ccctg-tc-gatttct----gtgggcggcgc--ta-tgggg-tgctctatgg-gtccgctg--tgggg--tctgccgt-ggg------------------------------------------------------------------------------------------------------------------c-ct-a---ttg---tg-tct-ctagtgg-tcc--ta-tgagg--gt-tctgtgctgtctct-taatgggg--tc-ttctgt-gg-ggtgctgcag-tggg--cccta-ttgt-gtc-t-ctg-------tggg-tct-ctg--t-c--ggtt-tc-tc-t-gagtg-atccc---------------------taatgggggctc--ct-a--gg----tccgct-at--g-gg---ggctct--at-g--gtcgccctg-tg-gg---atct-caagtgg-gg-ccgctatttg-tg-t---ct-c-tatggg---tccc------t--a-----------tgggg---t-gtcc-----ctg-tg-ggtc-cct-a--tggg--gttc-tatggg-tcc--gtg-tgggg--tc--t-cag-tgggggccgct-a-tt-gtg-t--cttcta-t-ggg--t-cc-cta----tgga--tgctc-tg-tggt-gtccccta-tg---gggtc-t-cta-tgg-tcc-ctatggg--t---cctatggg--gt-ct-ct-atgg-------tc-c--tta-tg-gatcc---ta--tg-tg-tctcccc--ca--gc-gga-g-cggc---tcctcc---a--c-t-c----tg-c--cgcgcc--a-t-tc-ctc----------ggcggc-ccca-c------acagcga-tc-gga-c--aatg-gc-ggcg-tgc-aggt-ga-g-agggg---agaagaa------gggggggagagc--agggc-gggg----ctcggcg-----aggt-gggc---gctgg---c--tc-atcgtt-gc---tca-cc--tc-aatgtac-accgcgca---g-caaa---ggcttggccc-ccggcag-tt-cg--ggc-t-a-tg-gc-gccctc-cgtg--acc-tc-cct-g-attgg-tcc-ttt--gttggg-t-g---aggccc---aa-tccccccc---gccctc-a---ccccat-attttgggcccc----t--ttctcct----------gacccc-----g-ccccct-ttctcc-----tggcccc-g-cccc---ngtttc--t-cctt-ggccc-gcaa--c-ccc-t-tt-tg--c--ac--a-ct-cct-gt-t---ccca--t-t-ggt-gcc-c-ttttgttg-g--gtttgg-tccgcccccc---tgcca-------gccgagcc-a-ttt-cttcca--ttcccgc-gt----ggcc--ac-gcccagccgcatt-gctaagggccacgccgc----cctt-c-tt---tat-ag--cca-cgccgcc--t--tc-a---gccccagct-cttc-ct-at-tgg--t--c-ca------------------gttt--caagttagcgtggctgccg---c-cccctgc-g-ca--a-ttc--ttc-cat--gcattcacgct----gagg-----ccctcc--ttgcttaagccac------gcccac---------ttt-cc-ttatggc-c-actgccc----attta-------t-tggcggcgcacccgcc-ctc-gccacacc-ttg---ttcct-att--ggtc--atttgg--tg-ttgctg-tct-cc--acc---gc--cctcc---aatctc-tt--cccctatttgc-tcacgcttag-gc-cacgcccc--tttccc-t--c-----gacac--a--gccgc--tgctccttg-gc-a-cgg-cccc-atttcgccatgacctcccctgcgccatttc-ccaaccg------cttcgtt-ccta-ttggt--c-cgtt-ttgggctc-gctggg-----tcccacgacctcccc-tc---ctc--catcc-caac--------gaggcg--ca--cgcccc--------tc-t-ctaaagc-c-cgcccgttctt--tgc------cttgct-gg--cgcacgc------cccttc--aa-ga--t--gggccg-----gag-ctcccc-tgt-ggg-cggggc--a--gc--tg-cgg-c-cgt--cgcc--aat-g-acaaacg---agggagtt-g-cc--gt-ga----gttg--g-ctccgcc---cttcc-----------------------ggcccact-ga-gccgca-ccaccgacctt----cc-t-a-ctgg-ggcccccttttttttttttttttttctatg-gggccgtt-aatggtgtgg-------ata-ta--ggg---c-gctg-tggggtgg-ttatgggc---t-ctg-tgggtcag------agaggt--gttatgcgggctctgtggg-g-aactctat-ggggcttt--agggg--actgtttt---ggg-cacaagagg-tggtt-atgggg-ca-cttat--tgggc-tta---cgggg--cagtt-atgggt-ctgc-a-tggg-------g-tggtt-atg-gggc---accat-ggggc-agt-tgtgg--tcgcct-a-t-g--gg-ttc-tc-----caattg-a-gccgccgtt-gat----cgctttag-cccgcg-cccactccccct-t-agcc--ctgcc-cctt-tgtgacc-gctcccgataccg-----cttgtgcc--cg---cctttgtg-a----cgc-t---cccctctgg-ctccgccc------accgc-gcc-gcg-ccg--t-cgc-tc-tc-a-tccaaatcaattgac-gc--cgctc-gcga-gaggggg-cg-tgggctt-tattctcctcaa-gc-ccgc-cgcc-cttc-gct--gcggccgcc-aaa-gg-c-c-ctcccc--aaat---caattaa-aagacga--atga-tgaaccgct-tgc-gaatc--------------attt---ccggcca----t-c-ttaatgacccca-t-aa----ttaa-tt-a-agtaccta-at-tagt-g-tcgttc-aacggcttcgcctc--------------agtccgcaggggg-cgtggcgccggccgc--cctccccctccctttg-gcccc--gccccgc-ggga-ttt----tggggggggggg-----ggg-ttccgcatcct---ggtcc
>SRR2028159.83148 length=10841 strand (+)
taa-gc-gg--c-aaaat-gagcg-cccc-----cgg-c-ag-att-----cccgg-aa-tg--aaga-c-t-g-c-g---gct--cct-gt-tagaa-ct-t-ccggc-ct-t--ttgagccg-t--cta-ct--tcc-gc-tgcgc---tgaagggaagcctgagc---gctg-agcg-tgcgcgg--aa-g---tactag-tt--aaa--t----aacaccgga-------agt-cac---gtg-aacacgcgc-gc-gt-g-t-c-cggaagtt-cc--gt-gg--gggcat---atggcgag-c-gcgc-aa--agc-gctt-g--cg-g-atg-cg--taa-tcggcc---------gcgcgga---------------------ggacggtgtgggg--cgttgt----ggtggagtgt-tggc---ggcgcc-----tg-ggg--cct-ga-gggtc--tcta-g---ggggtccgcgctgt-ggg-attc-ta-tggg-gcgc-c-ta-aatagggctc-t--gt---ggtg--cc-t-agg-tctc-t-at-g-gggcg-ctcaga--gt-cc-tata-t-ggaa--ctg-tacatgggtc-ctc-t--at---ggc-t-ctg-tgggg--t-ctctg--tgg---gg-cgctactg-ag---g-tccgctatggg-aact-gtaa------tcggtc-tct-atgggg--c-ct-gtgggggtc-tctgtg-ggtc-gc-ta----tggggtccat-at-ggaac-tg--ta-t-gg-c-tact-ctgtgg-ggct-c-t-tggggtctctactg---gt-gc-tgtgggagtc-c-atatccacctgg-aac-tgtaa-tg-ggtcgtcct-gtgggcgcg-c-taatcgtggc-----tcaaactg-g-tca-cat---aga-gct-ct-ct-g--tggg-a-tct-cta-tggggt-a-t-ct-gt---ggcc-agtgggt-ctc-tatgg--t-cg-ctg-tgc----------------------------------------------------------t-ctg-ggggcctctc--tga-ggtctcctatggg--ttc-c-ta-t---ggg-cgcccgctg-tag-c-tct-ctgtggg--t-c-----gtccatg--ggtt-ctccg----------tgggtc---cctg-tcgg-tt-ct--ctgtggg-tcccc--ta-tggg-ct---c-atgg--t-ccctg--t-ggg--tctcc-gt-ggg----------------------------------------------------------------------------------------------------------------gccgctaaa--ttg---tg--ctccta-tgggtcccata-tg-gg--gtctctg-gttgtct-t--a-tgggg--tc-t-ctgt-gg-tcc-ggccag-tggggcgccta--tgt-gtc-t-ctg-------tgg--tctgctg--t-c---gtt--c-tc-t-gagtgt--cc----------------------t-atggg--ctc---t-a--gg-t---cgc-t-att-g-gg----gct-t--ctag-ggtc-cc-tg-gg-g----atct-ca-gtgg-gggccc-tatt-g-tg-t---ct-c-tat-gg---tccc------t--a-----------tggtg---tcgt-------------gggtc-c-t-a--tggg---ttc-tatggg-tccc--tg-tggg---tc--t-cag-tgggg--cact-a-ttggtg-t--c-tcta-t-ggg--t-cc-cta----tgga--tc-tc-tg-tg-t-gt-cc-ta-tg---gg-tc-t-cta-tgggtcc-ntatggg--tcccacggt------c-ct-ct-atgg----g--tc-ccct-a-tgcgattcc-cta--tg-tg-tctcccc--ca--gc--ga---ctcc---gc-tccc----tcat-c-t--gc-ca-cagccc--a-t-tc-ct-------------agcg-ccca-c------agcgc-a-tc--gc-c--aatg-gc---cg-t-c-aggt-ga-g-aggg---gagaaga-------agggggggcag--agcagg-cgggg---cctcgcg-----aggt--ggc----gtgg--cc--tcaat--tt-gcca-taa-ccaat------tac-acc---caaacc-aaaa---gggctgcccc-ccggcaa-gttcg--ggcctca--g--c-cgcctcacgtg--acc-tc-cct-g-attgt-gcc-tttg-tt-ggg-t-----a--tc---aaa-tcccccccccccccctc-acc---caat-att--gggcccc---ca--tt---ct-------cctgacccc-----g-ccccct-ttctcc-----tggcccc-g-cgccccc--tttc--t-cctt-g-ccc--caa--c-ccc-t----tg--cc-ac--a-c---ct-gt-t--cccca--t-t-ggt--cc-c-ttttgttg-g-gttt-ggctccgcacccc--ctcc-a-------gcc-agc----att-gcttca--ttcccc--gc--t-ggctc-ac-gcccc-----at--gctcgc--c-acgc-ccagagcctt-c-ttacttat-ag--cca---gcccc--t--tc-a---cccca-gct-ct-t-cc-tattgg--t--c-c--------------------t-t--caagt-agcgtggct-acg--------cccc-g-ca--a-ttcccttcc-at-cgcattcgacct----gagg-----ccctcc---tgc--aaggaa-----ccgc--acggccca-ctttt-cc-ttatggc-c-ac-gcccc---atttaa-----tc-tgcccg--cacccccc-ct-ccc-acacgcttg---ttc-t-act---gtc-catt-ggtttg--tg-t---ct-cc--acccc-g---cctcc---aatctc-tt---ccctatttgc-tcaccttaag-gc-cacctccc-ctttccc----c-ttc-ga-ccc-ac-gccgccctcccctttg-gccaccg--ccgc-atttccc-a-gacccc--gccc--catttcgctcacc-------cttccgttcct--tt-gt--c-cgtt-ttgggctc-cgtggc-----ccc-accccatcccc-tt--cctc--catcc-gcac--------gagcc---ca--cgcccc-------ctc-t-ctaa-agccacgcccatc-tt--tc-------acatct-gg--cc-acgc-----ccccttc--aa-ga--t--gggccgcaaccaagcctccc--tgt-ggg-cggggcc-ag-ac--tg-c-g-c-cgt--cgcc-atat-g-a--aacga--aggaagtt-g-cc-agt-ga----tttg--g-ctccgcc-c-cttcc-----------------------gccccac--ga--ccgca-cc------ctt----ccct-aactgg-g-c---------------------t-tatg-gggcggtt--atggtgtgg-------ata-ta--ggg---c-gctg-tggggtgg-ttatgggg-cat-ctg-tgggtcac------agaggt-ggttatggggcctctgtggg-g-aact-agt-gggccttt--aggg---actgttttgg-gg--cacaggagg-tggtt-atg-gg-ca-ctta---tgggc-tta---cggg---cagttaatgcgt-ctcc-a-tgggt----a---tggtttatg-gggc---acaat-ggg-caagt-tgttgggtcc-ct-a-t-g--gg-tgt-cc-----caaatgga-gccc-cgt--gat-----cctttag-cc---g-ccc-ctcccc-tt--agcc--ccgcc-cctt-tgtgaccggctcccaaaccc------ttta-gcc-ccgcc-ctttcgtg-ac--gccc----ggccatctgg-ctccgcccccgacgcctgc-gcc-gct-c------ggc-tc-tcga-tcc-aatca-tg-ac-gagccgctc-g----gagaggg-g--cgggctt--at--ccctcaa-gc-c--cgcgcc-cctc-gct--gcgcccc---ataagg-ctc-ctccccc-aaat---caa-taa-aagacga--atgactgaaccgctgtgcagaatc--------------aatttccgcggccacatag-ctttaatgaccc---ataa----ttaa-tt-a-agta-cca-at-tagt-g-tcgttc-aaaccgct-ccctc--------------acccggcaggggg-cgtggcacgcggcgccgcctccccctccctttg-gccgc--cgcc-gc-ggat-tttggggcggggggggggg---cgggggttcc--atccc---gg-cc
>SRR2028211.158967 length=4011 strand (+)
ta---ccggt-caaaaat-g-gcggcctttcttccg--c-aggatt-gccccccggcaa-tg--a-gaacc--ggccgcgcgct-ccctcgt-tag-aactct-ccggc-ctttcctt--gc-gct--ctacgt--tccggc-tccgc---tgaagggaagcctg-gc---gctg-agcg-tg-ccg---aagg---tact-g-tgggtagcat----aaaac-gga--------gt-cacc--gtg-a----tcgc-gccgt-g-t-ccc-gaagttttccggt-gg--gggcat--aatggcg-gtc-gcgc-aa--agc-gc-ttgggcgggtatc-gg-ctaa-t-ggcc-----gcaggcggcgg---------------------cg--g-tgtgggg--cgtt-----gggt--gt-gt-tggc---cgcggcggccctg-ggggg-ct-gacgggtc-ctcta----tcgggtcc---ctgt--gg-atttcta-tggg--cgc-c-ta-ta--gggctc-t--gt--gggtggcct-actgggtctcgtcat---gggcg-ctcaga--ggctc-tataattggaa---tg-ta--tgg-tc-ctccaccat---ggcttcctg-tggcg-gt-ctctg--tgg--ggcgcgcta-tg-ag--cgttccg-tatgcgcaact-gt-a------tgggtc-tct-atgggg--ctct-gtgggg-tc-tctgtg-ggtc-gc-ta----tggggtccatcatcggaac-tg--tact-gg-c-t-ct-ctgtggcggct-cttcttgggtctc-a-tgtgggtcgc---------tcgc-ata-----gtgg-ggc--gc-aca----tt--tctt-t---c-c-agtta----tggccctacccca--tc-g-tca-c-t----gt-gct--t-gt-ccttgc----tctgcttc-gggct-nnn-nnnnnnnnnnnn-nnnnnnn-nnnnnnnnnnnn-nnnnnnnnnnnnnnnnnnnnnnnnnnnnnnnnnnnnnnnnnnnnnnnnnnnnnnnnnnnnnnnnnnnnnnnnnnnnnnnnnnnn--nnnnnnnnnnnnnnnnn--nnnnn-nnnn---nnn--nnnn--nn-nnn-n-nnn-nnnnnnnn-n-nn----nnnnnnn--nn-nnnnnnn---------nnnnnnnnnnnnnnnnnnn-nn-nnnnnnnnnnn-nnnnn--nn-nnnnnnnnnnnnnnnnnnnnnnnnnnnnnnnnnnnnnnnnnn-nnnnnnnnnnnnnnnnnnnnnnnnnnnnnnnnnnnnnnnnnnnnnnnnnnnnnnnnnnnnnnnnnnnnnnnnnnnnnnnnnnnnnnnnnnnnnnnnnnnnnnnnnnnnnnnnnnn-cc--tcatccttgcggtg-tctgctattgg-tccccta-tg-gg--gtctctgtgt-gt-tct--a-tcgggg-tcct-ctgt--g-ggtgctccag-tgggcgccttaattgt-gtc-t-ctg-------tggg-tctcctg--t-c--ggttatc-tc-tgaagtgt--cccc--------------------t-atgggggctc---t-a--ggcg--tccc-tcat--g-ggc---gctct--attg--gtc-cc-tggtg-gg---atct-ca-gtgcggg-ccc-tattgtgtcgt---ct--a-atggtttg-ccc------t--a-----------tgggg---t-gtcc-----ttg-tg---tc-cct-a--tggggggttc-tatggg-tccc--tgctggacg-tc--t-cagctgcgg--ccct-a-ttgtagtt--c-tcta-t-g---ct-cc--ta----cgga--tcatc-tg-t--t-gtcgccta-tg--gggctc---cta-tgcg-cctctatggg--tg-ccctatcggg-g--cttctaatgg----g--tccc--t-a-tg-gatcca-ctaagtg-t-c-ctccccgcga--gc-gga-g-ctcc---gc-tc------tc-t-c----tg-cc-cgcacc-ca-tctc--t------------gcggccgccaac------ggcg--actc--gc-c-acatgcgcgc-gcgt-c-aggtgca-gcaggcg--gagaaggag-c---ggggggaagag--cagg-c-ggggc---ctaccaagaccgagct---gcg--cgtcccgcc--tcgat--ttggc-agtaa-ccaat------tacacgc---ca---gcgaaa---ggct-ggtccccccgcag-tt-cg--ggc-t-a-tg-gg-cccctc-cgtgccaccgtc-cct-g-attgg-tcacttt--gt-ggggt-g---ag-ccc-aaaa-tccccccc---cacctccagcacccaat-atttggcgcccc---ct--at--cctctccaca-ctgaccccccg-ggcccccct-t-ctccc----tggccgc-g-cgcgccggccttctctcc-tt-g---c--ca--cc-ccc-ttttgtgcagt-acc-a-cttcct-gt-t---ccca--t-t-ggt--cc-c-ttttgttg-ga--tttggctccgccgcccccct-c-----cac-g-c-agctca-ttt-ctt-ca--ttctcgccgt----ggcc--ac-gccgc-----atgtgctgagg-ccacgcgcc---gcctt-c-tt--ttat-agggccagcgccgcc--t--tc-a---cccc-agctgcttc-ct-at-tgtg-ta-c-c-------------------gtat-tcaggt-agcgtggct-c-g-------ccccc-ga-a---tttc--ttcgcatccataatca-cgtact-gagg-----ccctcc--ttgct-a-gcca------cgcccac---------ttt-cc-ttatgc--c-ac-gcccc---attta-------attg-cc---caccgccccct-tccaacggc-ttg---ttcctgact--ggtcgcatttgg--tg-ttg-tg-tct-cc--acgcccgcgccatccaacaatctc-ttcgccgctatttgc-tcacctt-ag-gc-cacgcccc--tttccgct--cgt---g--acccac-gcctcgctgccccttg-gccaccgagccccaatttccc-atgaccccccgccc--catttc-cc-acc--------ttcgt--ccta-ttggtggcccgtttctgggctc-cgtggcg---ctcc-accccctcccc-tc-ccctccaaatccgcaac--------gaggc---caa-cgcccc-------ctc-t-ctaccgc-cacgccc-tcctt--tcc-----gctt-ct-gg--ctcacgc-----cccct-c--aa-gagat--ggcacgc--cc-ag-ctgcccctgt-ggg-cgggcc--a--gc--tg-c-ggcgcgt---gc----at-gc-c-tatgaagaggacgtt-ggcc--gt-ga----gttt--ggctccgccgcgcttccg----------------------acaccact-ga-cccgca-cca----cctt----ccat-a-ctgg-ggc---------------------tctatg-gggcggtt--atggtgtgg-------ata-ta--ggg---c-gctggttgggtgg-ttatgggg-c-t-ctg-tgg-tcac------agaggtaggttatgggt-ctctgtggg-g-aactta-t-ggggcttt--agggg--actggtttgg-ggg-cacag-agg-tggtt-atgggggcaacttattc-gggccttt-a-cgggg--cagtt-atgg-t-cccccaatggg------gg-tggtttatg-gggcg-cacaat-ggggc-agtttgtggg-tcc--t-a-t-g--gg-ttc-tc-----caattg-agaccgccgtt-gatgg-gccctttag-cc-gcg-ccca-tcccccttt-agc-gcccgccgccttctgtgacc-gctcccgcaccgc-----ttt--gccgccgccccctttgtg-ac---cgc-tc--cccctctgg-ctccgc-gc-----cctgc-gcc-gcg-ccg--ttcgc-tc-tc-a-tcc-aatcaatggac-g-c-cgctc-gggacgaggggg-c--ggggctt--at--ccctgca-gagc--cgcgcc-cctc-gct--gcgccc-----aaagg-ctc-ctccccg-tcataatcaa-taataagacga--atga-tgaaccgct-tggcgaatc--------------attt---ccgggca----t-cgttaatgacccc--ttaaa---ttaa-tttaaagtcacta-at-tagt-gctcgttc-aatccct-ccgct------------------ccgcagggg--cgttgcccggcc--cc-cgtccccctcc-tttg-gcccccgccccggctggga-ttt----tgggggggggggttcagggg---cc-cgtcggccccctcc
>SRR5444482.109528 length=11525 strand (-)
ta---c-gg--c-aaaat-g-g-ggcccc-----cgg-c-ag-att-----cccgg-aa-tg--aaga---t-g-c-g---gcttccct-gt-t-g-aa-t-t-ccggc-ct-t-ttt--gccg-t--cta-ct--t-ccgc-tcggc---tgaagggaagc-tg-gc---gctg-agcg-tg-c-gg--aa-g---tact-g-tg--taa-at---taaaac-ggaa-------gt-caca--ttg-a-----cgc-gc-gt-g-t-ctcggaagtt-cca-gt-gg--gtgcat--aatggcg-g-c-gcgc-aa---gc-gc-ttg--cg-g-atc-gg--taaat-ggcc---------gcgcggg---------------------cg--g-tttgggg---gtttt----ggt-ggt-gt-tggc---ggcggc---cctg-gggg--ct-ga-gg-tc--tcta----tggtgtcc---gtg---gg-attc-ta-tgcg-gcgc-c-ta-ta---gg-tc-t--gt--gggtg-cct-a-tgggtctc-t-att-ggggcggctcaga--gg-tc-tata-t-ggaa--ctg-t---tgggt--ctctt--atg--ggc-t-ctg-tggg---t-ctctg--tgg---gg-cgcta--g-ag-----tccg-tattgg-aact-gt-a------tgggtc-tct-atgggg--ctct-gtggg--ttctctgtg-ggtc-gc-ta----tggggtcc----taggaac-tg--ta-t-gg-c-t-c--ctgtgg-g-ct-ctt-tt-ggtctcta-tggcg-tcgc-tgtgggg-tc-c-ata------tgg-aac-tgt-a-tg-ggtc--tcttgtgg---cgac-ta----tggg--tc-tcaa--tg-ggtca-c-t---aga-gct-ct-ct-g--tgg--a-tct-cta-tggggt-aat-ct--t-gggtc---g-gggt-ctcttatggg-t-cg-ctgttgc----------------------------------------------------------t-ctgtggg--ctctc--tga-ggtctct-atggg--ttctc-ta-t---ggg--g--c--tg-tag-c-tct-ctggtggg-t-c------gcc-tg--gg-tcttccg----------tgggtc---cctg-tcgg-tt-ct---tgtgggatccc---ta-tggggct----tatgg-gt-ccctg--tgggg--t-tcc-gt-gggg----------------------------------------------------------------------------------------------------------------cc-ct-a---ttg---tg-tctctta-tgggttccc-a-tg-gg---tctctgtgt-gtctct--a-tgggg--tc-t-ctgt-gg---t-ctc-agatgggg-cccta-ttgt-gtcct-ctg-------tgg--tct-ctg--t-c-gcgtt--c-tc-t-gagtgt--ccc---------------------t-atggg--ctc---t-a--ggcg--tccc---at--gagg----gct-t--at-g-ggtc-cc-tg-tg-gg---atctcca-gtgg-gg-ccc-tatt-g-tg-t---ct---tatggg---ttcc------t--a-----------tggg----t-gtc-------tg-tgaggtc-cct-a--tggg---ttc-t-tggg-tcccg-tgttgg----tc--t-cag-tggg---ccct-a-ttagt--t--c-tcta-t-ggc--t-cc-cta---ttgga--tc-tc-tg-tg-t-gtccc-ta--g---gggtc-tgcta-tgg-tc-tctatgg---t--ccctatggg--gt-ct-cttatgg----g--tc-cc-tta-tg-gatcc--cta--tg-tg-tct-ccc--ca--gc-gga-g-ctcc---gc-tgcc---ctc-ttc----tg-cc-cgcccc--a-t-tc-ct------------gcggggccca-c------agcg--a-tc--gc-c--aatg-gc-g-cg-t-ctaggt-ga-g-aggg----aga-ga--------ggggggagag---agc-a-gggcg-tgctcggcg-----aggt-gggc----gtg---cc--tc-at--tt-gc-a-taa-ccaat--------c-acc---ca---ggcaaa----gcttggccc-ccggcag-tt-cg--ggc-t-a-tg-gg-cccctc--gtg--acc-tc-cct-gtat-gg-tcc-ttt--gt-ggg-t-----ag-cc--aaaa-tcccccc----cccc-c-acc----cat-attt-ggg-ccc---ct--tt---ct-------cctgaccc------g-ccccct-t-ctcc-----tggcccc-g-ccc-------ttc--tcc-t--g-ccc--ca--cc-ccc-t-tt-tg--cc-ac--a-ct--ct-gtgtt--ccca--t-t-ggt--cc---ttttgttg-g-g-tttggctccg-ccccc---t-cca-------gcccagcc-a-tttactt-ca--ttcccc--gt----ggcc--ac-gccc------atttgctaag--ccacga-cc----cctt-cttt--tta---g--cca-c-ccccc--t--tc-a---cccc-agct-cttc-ct-at-tgg--t--c-c-------------------gttt--caagt-agcgtggct-ccg---------ccc-g-ca--a-ttc--ttc-cat-c--at-ct--ct----c---------------------------------------------------------------------------------------------------------------------------------------------------------------------------------------------------------------------------------------------------------------------------------------------------------------------------------------------------------------------------------------------------------------------------------------------------------------------------------------------------------------------------------------------------------------------------------------------------------------------------------------------------------------------------------------------------------------------------------------------------------------------------------------------------------------------------------------------------------------------------------------------------------------------------------------------------------------------------------------------------------------------------------------------------------------------------------------------------------------------------------------------------------------------------------------------------------------------------------------------------------------------------------------------------------------------------------------------------------------------------------------------------------------------------------------------------------------------------------------------------------------------------------------------------------------------------------------------------------------------------------------------------------------------------------------------------------------------------------
>SRR5444512.34120 length=14615 strand (+)
ta---c-gg---ataaat-g-gcggcccc-----cgggcaag-a-t-----cccgg-aagt---aaga-c-t-g-c-g---cct-ccct-gt-t-gtaact-t-ccggc-ct-t-ttt--gc-g-t--cta-ct--tgc-gc-tc-gc--ttgaa-ggaagc--g-gc---gctg-agcg-tgcccggcaaa-g---t-ct-g-tg--taa-at----aaaac--gaa-------gt-cac---gtg-a-----cgccgc-gt-ggtgctcggaagtt-cc-ggttgg--gggcat--aatggcg-g-c-gcgc-aa---gc-gc-t-g--cg---atc-gg--taaat--gcc---------gc-cggg---------------------cg--g-tgtgggg--cgtttt---gggtt-gtggt-tggc---ggcgg--gcccta-ggggggct-ga-gggtc--tcta----tggggtcc----tgt-gggcattc-ta---gg-gcgc-c-ta-ta---ggctc-t--gt-ggggtggcct-a-tgggtctc-ttat--ggggcg-ctcaga--gg-tc-tata-t-ggaa--ctg-ta--tgggt--ctc-tg-atgcgggctt-ctg-tgggg--t-ctctg--tgg---ggccgcta-tg-ag--gg--ccg-tatgcg-aact-gt-a------tgggtcctct-atggggggctct-gtgggg-tcctctgtg-gg-c-gc-ta----tggg-tccat-attgg-acatg--ta-tcgg-c----gcctgtgg-ggct-ctt-tggggtctcta-tgggg-tcgc-tgtgggg-tc-c-ata------tggtaac-tgt-actg-ggtc--tct-gtggg-gcg-c-ta----tggg--tc-tcaa--tg-ggtca-c-t---aga-gct-ct-ct-g---ggg-a-tct-cta-tgaggt-a-t-ct-gt-gggtcc-agtgggt-c-c-tatggg-t-cg-ctgttgc----------------------------------------------------------ttctgtgggg-ctctc--tga-ggtctctaatggg--ttctc-taat---ggg--gcgc--tg-t-g-c-tct-ctgtgggg-t-c------gccatg--g--tgctccg---------ttgggtc---c-tg-t-gg-tt-ct--ctgtggg-tcccc--ta-tggggct---ct-tgg-gt-cc--g--tgggg--tctc--gt-ggggg---------------------------------------------------------------------------------------------------------------cc-cg-a---ttg---tggtcttcta-tgggtccc-ta-tg-gg--gtctctgtgttgtctct--aatggggg-tc-t-ctgt-gg-ggt-ctc-ag-tgggggccctaattgg-gtc-t-ctg-------tggg-tct-ctg--t-c--ggtt--c-tc-t-gagtgt--cc----------------------t-atggg-gc-c---t-a--gg-g--tccc-t-at--g-gg----gctc---at-g-ggtc-cc-tg-tg-g----atct-ca-gtgg-gg-ccc-t-tt-g--g-t---ct-c-tatggg---tccc------t--aaa---------tgggg---t-gtc-------tg-tg-g-tc-cct-a--tggg--gttc-tatggg-tccc--tg-tgggg---c--t-cag-tgggg--ccct-attttgtg-t--cctcta-t-ggg--t-cc-ctaa--atgg---tc-t---g-t--t-gttcc-ta-tg---gggtc-t-ctaatgg-tc-tccatggg------cctatggg--gt-ct--t-atgg----g--tc-cc-t-a-tg-gatcc--cta--tg-tg-tct-ccc--ca--gc--ga-gcctcc---gc-ttccg-cat--t-c----tgacctcgccc---a-tatc-ct------------gcggcg-cca-c------agcgc-a-tccggctc--aatg--cgg-cg-t-caaggt-ga-g-agggg---agaagaa------gggggggagag---agggc-ggg-c---ttcggcg-----aggt--ggc----gtggg-cc--tc-at--tt-gc-a-taa-ccaat------tac-aac---ca---g-caa-----gcttggccc-c-ggcag-tt-cg--ggc-t-a-tg-gg-cccctc-cgtg--acc-tctcct-g-attgg-tcc-ttt--gt-gg---gg---ag-cc--aaaa-tcccccc----cccctc-acca--ccat-attt--gg-ccc---ct--t----ct---c-t--ctgacacccc--------cctttgctcc-----tggcctc-g-ccccc-----ttc-ctcc-tt-gcccc--ca-tcc-ccc-tgtt-tg--c--ac--aact--ct-gt-t----cca--t-t-ggt--cc-c-ttttgttg-g---tttggctccg-ccccc--ct-ccaa------gcc-agcc-a-ttt-ctt-ca--ttccc---gt----ggcgccac-gcccc-----att-gctaag--ccacgc-cc----cctt-cctt--ttat-ag--cca-cgcccccc-t-gtc-a---cccc-agct-ct-c-ct-atttgg-----c-c-------------------gttt---aagt-agcgtggct-ccg---------ccc-g-ca--a-ttc--ttctcat-cc-attcaccct----gagg-----ccctcc---tgct-aagccac------gccc-----------ttt-cc-ttatggc-c-ac-gccc---aattta-------t-tgcct---cacccccc--t-tcc-----c-tt------cct-at---gg-c-catt-gg--tg-ttg-tg-tct-cc--acccc-gc--cctcc---aatctc-t---cccctatt-gc-tcacctt-ag-gc-cacgcccc--tttctc-t--c-t---g--acc-ac-gcccc--t-ccccttg-gccc-cg--cccc-atttcc--atgacccc--gcccgccatt-c-cc-acc-------cttcgtttccta-ttggt--c-cgtt-t-gggctc-cgtggc-----ccc-accccctcccc-tc--cctc-gcatcc-caac--------gaggc---ca--cgcccc-------ctc-t-ataa-gc-cacgccc-tc-tta-tc-------ctt-ct-gg--cc-acgc-----ccccttc--aa-ga--t--gga-cgc-tcc-agactcc---tgttggg-cggggc--a--gcgttg-c-g-c-cgt--cgcc---at-g-ac-aa-g----ggaagtt-g-ccc-gt-ga----gttt--g-ctccgcc-c-cttcc-----------------------gccc-ac--gaa-ccgca-cca----cctt----cc-t-a-c--g-ggc---------------------tctatg-gggcggtt-catggtgtgg-------ata-ta--ggg--cc-gctg-tgg--tgg-ttatgggggc-t-ctg-tgg-tcac------agagg--------------------------------------------------------------------------------------------------------------------------------------------------------------------------------------------------------------------------------------------------------------------------------------------------------------------------------------------------------------------------------------------------------------------------------------------------------------------------------------------------------------------------------------------------------------------------------------------------------------------------------------------------------------------------------------------------------------------------------------------------------------------------------------------------------------------------------------------
>SRR5444492.160913 length=3664 strand (-)
----------------------------------------------------------------------------------------------------------------------------------------------------------------------------------------------------------------------------------------------------------------------------------------------------------------------------------------------------------------------------------------------------------------------------------------------------------------------------------------------------------------------------------------------------------------------------------------------------------------------------------------------------------------------------------------------------------------------------------------------------------------------------------------------------------------------------------------------------------------------------------------------------------------------------------------------------------------------------------------------------------------------------------------------------------------------------------------------------------------------------------------------------------------------------------------------------------------------------------------------------------------------------------------------------------------------------------------------------------------------------------------------------------------------------------------------------------------------------------------------------------------------------------------------------------------------------------tggggggggtggggtct-ctg----cggggtt--c-tc-tggagt-tgtccc---------------------t-atgcgggctc-t-t-a--ggggggtccc-t-at--gcggtggggctct--at-gcggtc-c--tg-tg-ggatgatct-ca-gtggggggcccttatttggtggt---ct----atggcgggtgcggaggcct--a-----------tggggttgt-gtc-------tg-tg-ggtc-ccttaggtgggcggttc-tatggg-tccc---g-tggg---tc--t-cag-tgggg--ccctga-ttggtgtt--c-tcta-t-gggg-t-cc-cta----tggaattc-tcctggtg-tcca-cc-ta-tg---gggtctt-cttatgg-tc-tctatggggct-cccttatggg--gt-ct-ct-atgg---cg--tcccaat----g-gatccc--ta--tggtgctctcccc--ca--gc-gga-g-ctcc---gcctccc----tc-ttc----tg-cc-cgcccc--a-t-tc-ct------------gcggc-cgca-cccccacagcgc-agtc-ggc-caaaatgtgc-g-cggt-c-aggt-gatg-agagg-ggagaagaa-------ggggggagag--cagggc-gggg----ctcggc-----gaggt-gggc----gtgg--cc--tc-at--tgtgc-a-taa-ccaat------tac-acc---ca---g-caaa----gcttggccccc-gccag-tttcg-aggc-t-a-tg-gg-cccctc-cgtg--acc-tc-cct-g-attgg-tcc-ttattgt-ggc-t-gatgag-cc--aaaa-tcccccc---ccccctc-a---ccccattattt-gcgcccc---ct-ctt--ccttt-cat-cctgaccc------g-ccccct-ttctccg----tgggccc-g-cccccccc-tttc-cttcctttggccc-gca---c-ccc-ttgt-tggacc-acgta-c---atagt-taccctcaagtgt--gt-ccctcattttgttgtgtggtttggc-ccgccccccgcct-c-ataacacggccaagcc-a-tt--ctt-caatatcccccggttttgggcc--accgtccgcc---atgtgctaag--ccacgc-cc----ccttac-tt--ttat-ag--cca-cgcccaccctagtc-a---ccccaagct-ctt--------tggggttgcgcgatgcttcctattggttccgtttctcaagt-agcgtggct-ccg-------ccccc-g-caacaattc--ttcc-at-cgcattca-ccttgcagagg----accctccttttgc-gatac-ag----cgga--acgc-acagc-ttt-cctgtatgcgcc-ac-gcagc--cat-------------------------------------------------------------------------------------------------------------------------------------------------------------------------------------------------------------------------------------------------------------------------------------------------------------------------------------------------------------------------------------------------------------------------------------------------------------------------------------------------------------------------------------------------------------------------------------------------------------------------------------------------------------------------------------------------------------------------------------------------------------------------------------------------------------------------------------------------------------------------------------------------------------------------------------------------------------------------------------------------------------------------------------------------------------------------------------------------------------------------------------------------------------------------------------------------------------------------------------------------------------------------------------------------------------------------------------------------------------------------------------------------------------------------------------------------------------------------------------------------------------------------------------------------------------------------------------------------------------------------------------------------
>SRR5444483.159935 length=39348 strand (-)
ta---c-gg--c-aaaat-g-gcggcccc-----aggac-ag-atacg---cccggaaactg--aaga-cctaggccg---gct--cctggt-tag-aact-tgccggc-ctat-ttt--gc-g-tcgctaactatt-ccgc-tc-gcgactgaagggaagcggg-gcccggcag-agcg-tgaccgg--aa-----tact-gatgg-taa-a-----aaaa--ggaaaaaaaaagt-cagc--gtg-a----ccgc-gc-gt-g-tac-cggaagtttcc-ggt-gg--ggccat---atg-cg-g-c-g-gc-aa--agccgc-t-g--cgag-atcagg--taaat-ggccagaaccgcagcg-gggcaggtacaacaaaaacaaaaacga-g-tgtgggg--cgtttt---gggt-ggt-gt-tg-c---ggcggc---cctg-ggggcgcttgacgggtc--tc-a--tatgg---cc---ct-tcggggattt-ga-tgggcgcgc-c-tagta--gggatc-attgt--gggtg-cctga-tgggtctc-t-a--gggcgcggctcaga--g--tc-tata-ttggaa--ctgata--tgggttgc-ggta-atgggggc-t-ctggtgg----tactctgattgg--aggccgctatag-ag---g-tccg-tatg-g-aacttgt-aaaacagtgggtc-tctaatggg---c-cttgtgggg-tcatctgtgcggtc-gc-taa---tgg--tccat-at-ggaa--tg--ta-t-gg-c-t-cttctgtgg-ggctactt-t-gggtctcta-tgggattcgcat-tgggg-tc-c-ata------tgg-aacgtgg-attg-ggtc--gct-gtggg-gcg-cata----tgggg-tcatcaa--tg-ggtca-c-t---ag--gct-ctact-g--tggaga-tct-ctactg-gat-a-t-cttgtgaggtcc-ag-gagt-ctcttatgggat-cgactgttgcgacaagaaaaagagaaaatagagaaaaagagaaaaaaatacaatacatgaaaaaggaaataata-------c-c--t-atggtcgcttatcgg---cgcggcgat---gaa--------tg--ag-c--ct-c-gtgggg-t-cc----cgc-agg--gg-t-ctcag----------tgg-tc-agcctgatc-g-tt-ct-gctgtgg--tccc---ta-tggggcta--ctatggagt-ccctgaatggggtttctccagt-gggg----------------------------------------------------------------------------------------------------------------cc-ct-a---ttg---tgttct--ta-tgggtccc-ta-tg-gg--gtct-tga-t--tctct--a-tcgg--ttc-tgctgttgg-ggt-ctc-a--tgggagcccta-ttgt-gtcct-ctg-------tggc-agt-ctg--tgc-gggtt--cgtc-t-gagtgtgtcccc--------------------tgatgggagc-gatct-a--gg-g--tcc--t-at--g-gg-----ctctg-at-g-ggtc-cc-tg-tgagg---atct-ca-gtggagg-cccatatt-ggtg-tggccttcata-gggg--tcccgaa---tggaaggtgtcattgtaggg---t---cc-----ctaatg-g-tc---t-a---ggg---tccctgtggggtctcagag-tgggg--ccgat-ga-ttg----cccc--a--tggt--ctacta-ta---gggcttcccgctaa---tgga--tcgtc-tg-tg-ttg--ccttaatg--agggtc-t-cta-tgggtc-t-tatggg--t--ccctatgcg--gt-cttctaa-ggaaaagattcaccat-a-tgagatcca-cga-gtgg-g-tctccgc-ccaa-gc-gga-g-ctatttcgc-tccc-------t-ctaactg-ccgcgccc---a-t-tcactcagagcagtaaggagtggccca-c------agcgc-agac-ggc-c--aatg-gc-g-cg-t-c-aggt--atggaggggcggaga-gaagacaggggtgcggagagc-cagggccgggg----ctcggcg-aaagag-tagggcgaaa-tgaggcc--tc-at--ttatc-a-taaaccaat------tac-acc---c----g-caa----ggcttggcccgc----aggtt-cg--ggc-t-a-tgagga-ccctc-cgtg--acc-tc-ccttg-attg---ca-tt---gt-ggg--agttgag-cc--aaaa-tccccccc--ccccctc-ac-accccat-attt-gggccccg--ct-att---ct-------cctgaccc------g-ccgcctattctcc-----tggccaccgcccc---g--tttc--tcgctt-g-ccc--caccgc-acc-tcgt-tg--c--ac--acgt--ct-gt-t--cgcca--t-tcggt-tcc-c-ttttgttg-g-ggtttg-ctccggccccc--cttcca-------gcgcagcc-agttt-ctt-cgacttcccc--gt---gagcc--ac-gcgccc---aatt-gctaag--ccacgc-cc----cctt-cttt--ttatcag--cca-cgcgccc--tc-tc-a---gccccagctgcttc-ctgatatggg-t--c-c--------------------ttt--caagt-agcgtgg-t-ccggggg-ggccccc-gaca-ca-ttc--ttcccattccgatt-accct----gagg------cctcc---tgc--a-gt-aa------gcgcacgc--ccgcatttaccattatggc-c-ac-gcccc--cattga-------tctgaccc--aaccccccgctatcccacacccttgtgtttcct-attagggtc-c-tttggg-tg-ttggtggtct-cc--accc--gc--cctccc--aatctc-tggccccgtattggc-gcacctt-ag-gcgcacgccccgttttcgcctacc-t---gtgacc-a--gccccc-tacccc-tg-ggcc-cg--ccc--att-ccc--tgaccgcc-gcccaccatttcgccaacc-------cttcgtt-cctactt-gt--c-cgtt-ttgg-ctc-cgtggc-----cc--accccctcccc-tcgacctccggatcc-caagaaaacacagaggc---caggcgcccc------gctcctgctaa-gc-cacgcc--tc-tctctc-------cttactagg--ccgaccccccgcccccttcccaa-ga-atcaggaccgc---c-ag-ctcccc-tgt-ggg-cggggc--aaagc--tagc-g-c-cgttacgcacgaat-g-ac-a--g---acg-a--t-ggcacagttgccgtggttt--ggctc-gcc-c-cttcc-----------------------gccccacttga--ccgca-cca----cctaagtacc-tga-ctggaggc---------------------tctatgcgggcg-tt--at-gtgtg-------aatactatagggacccggctg-tggg-tggtttatgggg-cattctggtgggtcacgcgaaaagaggt-ggt-atgggg-c-ttgtggg---aactca-tgggggctatatagggg--a-tgttt-gg-gg--cacag-agg-tggtctatgggg-ca-cttatggtgggc-ttt-agcggggcacagtt-atgg-tactcc-aatggg----------ggtt-at--gggc---aca-t-ggg-caagtatgtgggttccgctta---g-aggattcatc-----caattg-a-gccc-cgtttga-----ccctttag-cccc-gccccg-tccc--tgtgagccggccgcc-cctt-tgtgacc-gctccc---ccc----tttttaagcc-ccggcccctttgtg-aa---ccc-tc-ccccctctgggctccgccg-g----ccagc-gcccgcggccg--tccgc-tc-tc-aatc--aatcaatggac-gtcgcgctcaggga-gagggaggcgaggcgctgatat--ccctcaa-gcgc--c-cgccgcctc-gct--gccgccccggaaaagggctcgctccccc-aaat---caa-taa-aagacgag-atgagtgaaccgcg-tag-g-a--gttttgcggaattcattt---ccggcca----t-ctttaatgaccccagttaaaagattaa-tt-aaagtagctagatgtagttg-tcgttcgaaggaccaagcgag--------------gggaaggaggagaggaaagaaccgcctgca-ccaaagcgagaagagg-aaagaatggaggag-gggagaaa----tgagagaacgacacacggag---c-gcaagaca--ccgct
>SRR5444483.62721 length=8222 strand (-)
-----------------------------------------------------------------------------------------------------------------------------------------------------------------------------------------------------------------------------------------------------------------------------------------------------------------------------------------------------------------------------------------------------------------------------------------------------------------------------------------------------------------------------------------------------------------------------------------------------------------------------------------------------------------------------------------------------------------------------------------------------------------------------------------------------------------------------------------------------------------------------------------------------------------------------------------------------------------------------------------------------------------------------------------------------------------------------------------------------------------------------------------------------------------------------------------------------------------------------------------------------------------------------------------------------------------------------------------------------------------------------------------------------------------------------------------------------------------------------------------------------------------------------------------------------------------------------------------------------------------------------------------------------------------------------------------------------------------------------------------------------------------------------------------------------------------------------------------------------------------------------------------------------------------------------------------------------------------------------------------------------------------------------------------------------------------------------------------------------gatgtctccccag--tcgggccctc-------ct----ccgcccc-ca-t-tc--t------------gcg-c-ccca--------a-cgc-a--c--gccc--aatg--c-g-cg-t-c-aggt-ga-g-agg-----agaa---------------g-gagc--a------aggcgctctc--c------atgt--ggc----ttcg-ccc--tc-at--t--gc-a-tataccaat-------acca-----ca---gtcaa--------tggcct-c----------cg--ggc---agtc-ggccccctc-c--g--acc-tccgaatc--ttg--tcc-tt---gt-ggg-t-g---ag-cc-----a-tccccc-----cccctc-a--acccaat--tta--ggcccc---ct-ct---cct-----------acccc-----g--c-cct-tt-tccccccccgggccct-ccccccccc--ttc--tccct-----cc--ca---c-ccc-t-tt-t-------c--aa-t--cttgt-t---ccca--t-tc--t---ctctttttgcag-g---ttag-ctcc--ccccc---t-cca--------cc--gcc-a-ttt-----------------gt---cagcccgt--gcccccc---at--gctaac--c-acgg-cc----cc-t-c-----tgat-ag--cca-cgcccc---ta-tc-a---ccc--agct-cttc-ct-at-tg---t--c-c------------------agtca-tca-gtcagc-tgtct-ccg------cccccc---ca--a-ttc--ttctccc-g-aatt--cccatt-ttttt--ccccactcttcttt-tgaggcaaccctcctgc--acgccacc-c-tat-cgcttatgcc-c----gcccc---actta-------t--gccc---cacccccc-ct-tcccacaccc----------t-att---gtc-catt-----tgcttg-----ct-cc--acccc-g---cctcc---aatct--t---cccctatt--c--c-cctt-a---c-cacgcccc--t--c-c-t--c-----g--acc-ac-gcccc-----ccc-tg-gcca-cg--cccc-a---cccgat-acccc--gcccatcacc-c----------------tcgt--ccta--t-gt--c-cgttcttggg-tc--ct--c-----cc--acc--gtccc--tc--cctc--catcc-caac---------ag-c---ca--c-cccc-------ctc-t-cta--gc-c-cgcc--tc-tt---c-------ct----------c-acgc------ccctt---aa-ga--t-----ccgc--cc-a--ctcccc--gtcggg-cg----------c--t--c-gg--cct--cgcc---at---ac-aacg---a-gaagtt---c---gt-ga----ctt-----c-cc-cc-c-c--ccc-----------------------cc--act-ga---cgca-cca-cg--ct-----cc--ga-ct-g-ggc---------------------tctatgc-------------gtttgg-------at--ta--gg----c-gc-g-ttg------ttatgg---c-t-ctga---gtcac------a-a-gt-g-tta---gg-c-ctgtg-----aact-----ggggctt---agg----ac-gtttt---gg----cac-a---tggtt-atg-g--c--c--a---tg--c-ttttacctg----ca-tt--tgg-t-ctcc-a-tg-----------tggt--a-----gc---acaa--ggg-c-a---tgt-g--tcc-ct-a-t----gg-t-c-tc------aattg---gccc---tttta-----ccctttag-cccc---ccc-ctccc--t-t---cc---c-cc------tg-gacc--ct-cc---ccc-------tta--cc-ccgcc-cct---tg-ac---cg--tctccaccccttg-c-ccgccc-a----acagc-gc--g---cc-----c-c-tc-tc-a-tc--aatcaat--ac-------ctc-gg-a-gagg-tt-c-----gct---at--ccctca-cgc-c--c-cgcc-c-tcggct--gcgccc-----aaag---tc-ctcccc--aaat---caa-taa-aagacga--at-----aaccg---t-c--aat---------------at-----gcggcca----t-c-ttaa-gacccca-t-aa----t-aa-tt-aca-ta-cta-at-ta-tta-tc----aaa--------cct---------------cccccgcaggg---c-tggcc-ggccc-cc-cc---ccctccct----gccc---tcc---g-ccga-att----t--------------ggggg-ttccgcatccc-----tcc
>SRR2028222.75640 length=17827 strand (+)
cagagc-gagac-aaaat-g-gcggcccc-----agg-c-ag-att-----cccgg--a-tgcgaaga-c-t-ggccg---gct-ccct-gt-ta-aacct-t-ccggc-cttt-tctg-gc-g-t--cta-cta-tcctgc-tccgc---tgaagggaagc-tg-gc---gctg-agccgtgcgccggaaaagtaatact-g-tg--taacat---aaaagc--gaa-------gt-cagcgcgtg-a----c-gccgccgttg-t-c-cggaagtt-cc-ggt-gg--gg-catctaatggct-g-c-gcgccaatcagc-gc-tag--cg---atc-ggtctaa-t-ggcc--------ggcgcgggc--------------------cg--g-tgtgggcgccgttttt--gggt--gt-gt-tggc-tcggcggccgc-ctgtgggggtct-gaggggtc--tctc---atggggtcc----tgt-gggagctc--a-tggggccgctcgta-ta--gggctcat--gt--gggggccct-atgaggtctcattat-gcgggcg-ctcagaaagg-tc-tatcat-ggaa--ctgcta--tgggtc-ctcct---tgcgggc--tctgatggggagtcctca---tggatggggcgctaatg-agtcg--tcgg-tatggaaaact-gt-a------tgggtc-tcttatgggg--ctgc--tgatggtc-tctgtg-ggtc-gccta----tgg--tccat-atgtgaac-tcg-tatttgggcct-ct-cagtgg-cgct-ctt-tggggtctcta-tgg-gtgcgc-tgtgggg-tc-caata------tgg-aac-tgt-a-tg-ggtc-tcctcgtggg-gcg-c-ta----tggc--tcttcaa--tg-ggtca-c-tg-aagacgct-ct-cttg--tgg--actct-cta-tggggttaat-ctt-t-gggtgccagtgggtactc-tatggg-t-cg-ctgttgc----------------------------------------------------------t-ctgtgggtactctc-atga-ggtctcttatgg---ttctgtctatcgtggg---cgc--tgctag-c-tct-ctattg---tgccaggtcgccatg--gg-t-ctccg----------tgggtc---cctg-tcgttctgct--gtgagggctcgccgctaatggggctctac-atgga-t-ccctg--tgggg--tcttccgttgggg----------------------------------------------------------------------------------------------------------------cc-ct-at--atg---tgttct-ctattgggtccc-taatg-ggcagtctctgtgtgatctctata-tgggg--tc-t-ctgt-gg-tggtctc-at-tgggg-cccta-ttgtagtcctgctg-----t-tggg-tc--ctggctgctctgt--tc-tcct-gagtgt--cc----------------------tagtggg-gctc---tcaacg-cgg-tccgcttatttg-gg----gctct--at-t-ggtc-cgctg-tg-gg---atct-ca-gtgg-cg-ccc-tatt-g-tg-t---cttc-tatggg---tgcgcgc---tg-ag----------tggcg---tcgtcccgctgctg--g-gctcgcct-a-ctggg--gttc-tattgggtcgcc-tg-tgggg--tc--tgcag-tggg-----ct-a-ttcgtgtc--atgcta-t-ggg-tc-tc-ctagtgtgaga-ctc-tc-tgatg-t-gtcgc-ta-cactggggtcctcctcaatggttctctattgg--gtccgctatgtggtgttctcct-atgt----g-gtgccc-t-a-tg-gatgccgctaa-tg-tg-tctgccc---accgc-gga-g-cttcc-ggc-tgcc----tc-t-c----tggcg-cgctccgcact-tc-ct------------gccgc-cccaca------tgcgc-a-tgcggc-c-aaatg-gccg-cg-t-c-aggt-ga-g-agggt---agaagaag-----ggggggatgagcctagggc-ggg-----ctcggcg-----aggt-gggcg----tgggcccactc-at--tt-gc-a-taa-catacattagccaccacc--gca---gacaaacgtgccttggccgcccggcag-tt-cg--ggc-taaatg-gg-cgcctc-cgtg--accatc-cct-g-attgg-tcccttt--gtaggg-tag---agcccaggaaattgccccccc--accctc-acc---c-attattt-gggccccgcgcttct----ct-------cctgaccacccgccg-ccccttctcatcca----tggcccgcgctccc---a-tttc--tcc-tt-g-cccaacgtaacgcccat-tt-tg--cacacg-ccct--ct-gt-tt-cccca--t-t-ggtcgcg-c-ttttgctc-t-gggtttgctccgccctca-----caa-------gccacgcc-a-ttt-ctt-caa-tgatccc-gt-----gc------gaccc--cgcatt-gctaaagcccacgc------ccctt-c-ctatttatcag--cca-cagccccc-ta-tccaggggccccagct-cttcgct-at-tg---t--c---------------------gttt--catat-agcgtgcctgccc---gcacctcccag-ca-ta-ttc--ttcccat--ccattcacacg----gagc-----cactcccttggct---accag----ccgccgaggcgccc-ccttt-cc-ttatggc-c-ac-gcccggccatttattgcagggaggcccgcttagccccagccattccacacg-ttg--ttccct-att-gggtc-catttggagtg-ttg-tgttcttgccaagccccgcgccctcaacaaatctccttctcccctatttgcatcacct--agcgcgcacccccac--ttcct---cc-tac--acacc----gccccc-tcacccttg--cca-cg-cccgc-atttcc--atgacccc--gcccaccatttccgcaacaccctatacatcgtt-ccta-ttggt-tc-cgttttagggctcgcgtggccagcgacc-acgacctccccct---cctccgcatcccacac--------gaggggccta--cgcccctacgaacctc-t-ctacagc-cacgccgctctttcttcgctgcagcg--ctcggaacccacg--------ccttcc-aa-ga--t--gg-ccgc--cc-ag-ctccc--tgctgggacggggc--a--gc--tg-c-ggc-cgt--cgcc--gatcg-ac-aactcgaaggaagtttg-cc--gt-ga----gtttt-ggc-c-gcc-cccttccccgccccaccatccatctacccagccccact-ga-ccagca-cca--g-cctt---acc-t-a-ctgg-ggc---------------------tctatg-gggcggtt--atggtgtggattactaatg-gc--gcg---g-gctg-tggggtgggttatgggcgc-t-ctg-tgggtcac------agaggt-ggttatcggg-ctctgtggg-g-aacttaat--gggcttt--agggg--actgttttcgcggg-cacag-agg-tggtt-atgcgggcgacttat--tcggctatt-accggagg-cagtt-atgggt-ctcc-attccgaggcggtga-ggttaatg-gggcacaacattaggggc-agt--gtggg-tcc-ct-actcgcagg-ttc-tccgcctca--tg-a-gcca-cgtt-gaatcacccctttagtccccagccccg-tccccttat-agcc--ccgcc-cgtt-tgtgacc-gcccccccgcctcacctcctta-gcc-ccgcc-cctttgtggaaccgcgcctc--cccctccgg-gtc-gc-gcggccg--agc-gcccgcg-gcgcctccgc-tc-tc-aatccaaatcaatggag-g---cgctcgtgga-gagggcg-cg-gggcctt--at---cctcaacgggcc-cacgccccctc-gct--gcggcccc----aagg-ctc-ctccccc-aaat---caattaa-aagacgagaatga-tgaaccgct-tgc-gaatcc-------------atttcgcacggcca----tgctttaatgacccca-ttaaa---ttaagtt-acagta-ctagat-tagt-gttcgt-c-aa--cct--ccctcgtcgctatgaccgctccacgcaggggc---cgggccgggccgccccttccacctccctttg-gcccc--gcacccgcggga-tta---ttggggggcgggg---ggggggttcc-catccc---ggtcc
>SRR2028165.140264 length=12159 strand (-)
TA---C-GG--C-AAAATTG-GCGGCCCC-----CGG-C-AG-ATT-----CCCGG-AA-TG--AAGA-C-T-G-C-G---GCT-CCCT-GTATAG-AACT-T--CGG--ATTT--TT--GC-G-T--CTA-CT--TGTCGCCTC-GC---TGAAGGGAAGC-TGCGC---GCTG-AGCG-TG-CCG--AGAAG---TACT-G-TG--TAAA-TGGTTAAAAC-GGAA-------GT-CAC---GTG-A----C-GC-GC-GT-G-T-C-CGGA--TT-CC-GGT-GGCGGGCCAT--AATGGCG-G-CTGCGC-AA--AGC-GCCT-G--CG---ATC-GG--TAA-T-GGCC---------GCGCGGGG--------------------CG---TTGTGGGG--CGTTTTT--GGGT-GGT-GT-TG-C--GGGAG-C----CTG-GGGG--CT-GAGGGGTC--TCTA----TGGGGTCCC---TGT--GGATCT--TA-TGGGG-CGC-C-TA-TA--GGGCTC-T--GT-GGGGTG-CCTCA-TGGGTCTC-T-ATGGGCGGCGCCTCAGA-GCG-TC-TATA-T-GGAA---TG-TA--TGGGTT-CTC-T--ATGGGGGCTTTCTGTGCGGG--T-CTC-G-GTTGC-GAGGCGCTA-TGGAG-CGGTTCCG-TATGG--AACT-GT-A------TGG-TC-TCT-ATGG----CTCT-GTGGGG-TC-T-TGTGCGGTC-GC-TAT---TGGGGTCCAT-ATTGGAAC-TG--TA-T-GG-C-T-CT-CTGTGGGGGCT-CTT-TGGGGTCTCTA-TGG-GTTCGC-TGTGGGG-TC-C-ATA------TGG-AACTTGT-A-TGCGGTC--TCT-GTGGGGCCGGC-TA----TGGG--TC-TCAA--TGCGGTCAAC-T---AGA-GCT-CT-CT-G--TGGG-A-TCT-CTA-TGGGGATA-T-CTTG--GGGTC--AGTGG-T-CTCCTATGGGCGTCG-CTGTTGC----------------------------------------------------------T-CTGTGGGG-CTCT-ACTGA-GGTCTCTTATGGGGGTTCT--CTATT--GGG-CGCGC--TGATAG-CATCCGCTGTGGGGGT-------CGCCATGATGG-T-CTCCGCCCCCCCCCATGGGTC---CCTG-TCGGTTT-CT--CTGTGGG-TCCCC--TA-TGGGGCTC---TATGGCGT-CCCTG--TGGGCG-TCTACCGT-GGG-----------------------------------------------------------------------------------------------------------------CC-CT-AT---TG---TGT-CT-CTA-GGGGTCC--TATTGGGG--GTCTCTGTGTG-TCTCT--A-TGGGCGGTC-T-CTGTGGGCCGGTCTC-A-GTGGGG-CCCTATTTGT-GTC-T-CTG-------TGGG-TCT-CTG--T-C--GGTTG-C-TC-T-GAGTGTTTTTGCTTTTTTTTTTTCTTTTATCCT-ATGGG-GCTC---T-A--GGCG--TCCCGT-AT--GGGG-----CTCT--AT-G-GGTC-CC-TG-TG-GG---ATCT-CA-GTGG-GG-CCC-TATT-G-TG-T---CT-C-TATGGG---TCCC------T--A---------T-TGGGG---T-GTC-------TG-TGGG-TC-CCT-A--TGGG--GTTC-TAT-GGGTCCC--TG-TGGGCCGTC--T-CAG-TGGCCGGCCCATA-TT-GTGT---C-TCTA-T-GGCG-T-CC-CTA----TGGA--TC-TC-TGTGATGTGTCCC-T--TG----GGTC-TCATA--TGGTC-TCTATGGGGTG--CCCTATGGGC-GTTCT-CT-ATGG----G--TC-CC-T-A-TG-GATCC--CTA--TG-TG-TCTCCCC--CA--GCCGGA-G-CTC----GC-TCCC----TC-T-C-----GGCCCCGCCCC--A-T-TC-CT------------GCGGCCCCCAC-------AGCGC-A-TC-GGC----AATG-GC-GCCG-T-C-AGGTGGA-G--GGG----AGAAGAAGGC---GGGCGGGAGAGC--AGGGC-GGGG----CTCG-CG-----AGGT-GGGC----GTGGGCCC-TTC-AT-----GC-A-TAAAC-AAT-------AC-ACC---CA---G-CAAA--TGGCTTGAGCCCCCGGCAG-TT-CGGCGGC-T-A-TG-G-CCCCTTC-CGTG--ACC-TC-CCTTG-ATTGG-TCC-TTT--GT-GGG-T-G--CAG--C---AAA-TCCCCCCC---CCCCTC-A---CCCCAT-ATTT-GGGCCCC---CT-TTT---CT-------CCTGACCCC-----G-CCCCTTCT-CTCC-----TGGCCCCCG-CCCCCC---TTTC-TTCC-TT-G-CCC--CA---CCCCC-T-TT-TG--C--AC--ACCT--CTTGT-T----CCA--T-T-GGT--CC-C-TTTTTTTG-G-GTTTAGGCTCCGCCCCCC---T-CCA-------GCCCAGCC-A-TTT-CTT-CAA-TTCCC---GT----GGCCC-A-CGCCC------ATT-GCTAAG--CCACGCC------CCTTGC-TT--TTAT-AG---CA-CGCCCCC--T--TC-A----CCCCAGCT-CTTC-CT-AT-TGCG-T--C-C-------------------GTTTTTCAAGT-AGCGTGGCT-CCGG-------CCCC-G-CA--A-TTC--TTCC-AT-CCCATTCA-CCT-----AGG-----CCCTCC--TTGCTTAAGC-AC------GCCC----------TTTT-CCTTTATGGC-C-AC-GCCCC---ATTTA-------T-TGGCCC--CACCCCCC-CT-TCCCACACC-TTG--TTCCTT-ATTT-GGTC-CATTTGGG-TG-TTG-TCGTCT-CC--ACCCC-GC--CCTCC---AATCTC-TT---CCCTATTTGCGTCACCTT-AG-GC-CACGCCCC-TTTTCCC-T--C-T---G--ACC-ACCGGCCCCCT-CCCCTTGCGCCA-CGGCCCCATATTTCCC-ATGATCCCC-GCCCCA-ATTTC-CC-ACC-------CTTCGTT-CCTA-TTGGT--C-CGTT-TTGGGCTCCGCTGGC-----CC--ACCC--TCCC--TC--CCTCC--ATCC-CAAC--------GAAGG---CA--CGTCCCCC-----ATC-T-CTAA-GC-CACGCCC-TCTTTCTTC--------TT--A-GG--CCCACGC-----CCCCTTC--AA-GA--T--GG--CGC--CC-AG--TCCCTAGGT-GGG-CGGG-CGCA--GC--TG-C-G-C-CGT--CGCC---AT-G-AC-AACG---AGGAAGTT-G-C---GT-GA----GTTCT-GGCTCCGGC-C-CTTCCGCCA--------------------CCCCACT-GATGCCGCA-CCAC---CATT----CC-T-A-CTGG-GGC---------------------TCTATG--GGCGGTTTTATGGTG-GG-------ATA-TA--GGG--CC-GCTG-TGGG-TGG-TTATGGGG-C-T-CTG-TGGGTCAC------AGAGGTAGGTTATGGGCCTTCTGTGGGCGAAACTTA-TGGCGGCTTTAGTGCGCG-ACTGTTTTGGTCGGACGCAG-AGGCTG-TT-ATGGGGGCA-CTTATT-TGG-C-TTT-ACGCGGG--CAGTT-ATGGGT-CTCC--ATGGG-------GTCGGTT-ATGCCGGC---ACAATCGGGGC-AGT-TGTGGG-TCCC-T-A-T-G-CGG-TTC-TC------AATTG-A-GCCC-CGTT-GAT-----CC-TTAG-CCC--GCCCC--TCCCCTTTT-AGCC--CCGCC-CCTT-TGTGAC--GCTCCC---------C-CCTTA-GCC--CGCCCCCTTTGTG-A--C-CGC-TC-CCCCCTCTGG-CTCCGCCC------CCAGCCGGCCGCGCG----TC-GCGTC-TC--ATCC-AATCAATGGAC-G-C-CGCTC-TGGAGGAGGGGG-----GGGCTT--AT--CCCTCAA-GC-C--C-CGCCCC-TC-GCTTCGCG-CC-----AAAGG-CTTCCTCCCCACAAAT---CAA-TAAAAAGACGA--ATGA-TGAAC-GCT-TGCGGAATC--------------ATTTT--CCGGCCA----T-C-TTAATGACCCCATTTAA----TTAACTT-A-AGTA-CTA-AT-TAGT-G-TCGTTC-AA-CCCT--CCCT------------------CCGCAGGGG--CGT-GCCCCGGCCGCC-CCTCC-ACTCCCTTTGAGCCCC--GCCC--GCGGGA-TTT----TGGGGTGGGCGG----GGGGGTTCC-CATCC----GGTCC
