# Supplementary material for: Sequence properties of certain GC rich avian genes, their origins and absence from genome assemblies: case studies
Source: BMC Genomics. 2019 Oct 14;20:734. doi: 10.1186/s12864-019-6131-1 (PMC6792250; doi:10.1186/s12864-019-6131-1)
Supplement: Supplementary file 8 — Additional file 8. Alignment of Pacbio reads used to define the genomic sequence of the RJF TNF gene. [file 12864_2019_6131_MOESM8_ESM.txt]

>PCP2-cDNA
---------------------------------------------------------------------------------------------------------------------------------------------------------ATGGG--TG-------GGGGTCTC-CCT-GA--GCGCCG---TGTTTGCCGC-G--GGGCGGAGCCCCGGAGC---------------GGGGGGGGTCTCC-GG-ACGG---GGGGTGGGTCC-CCGG-AGGG-CCA-GGAGGGC--TT-CTT-TACCC-TCC--TG----AGCTCCGTG-CAGGGGGCCC-GCATGGATGAGC--AG-C-GC--TGCAGCCTGGGGGGGGGCG------------------------------------------------------------------------------------------------------------------------------------------------------------------------------------------------------------------------------------------------------------------------------------------------------------------------------------------------------------------------------------------------------------------------------------------------------------------------------------------------------------------------------------------------------------------------------------------------------------------------------------------------------------------------------------------------------------------------------------------------------------------------------------------------------------------------------------------------------------------------------------------------------------------------------------------------------------------------------------------------------------------------------------------------------------------------------------------------------------------------------------------------------------------------------------------------------------------------------------------------------------------------------------------------------------------------------------------------------------------------------------------------------------------------------------------------------------------------------------------------------------------------------------------------------------------------------------------------------------------------------------------------------------------------------------------------------------------------------------------------------------------------------------------------------------------------------------------------------------------------------------------------------------------------------------------------------------------------------------------------------------------------------------------------------------------------------------------------------------------------------------------------------------------------------------------------------------------------------------------------------------------------------------------------------------------------------------------------------------------------------------------------------------------------------------------------------------------------------------------------------------------------------------------------------------------------------------------------------------------------------------------------------------------------------------------------------------------------------------------------------------------------------------------------------------------------------------------------------------------------------------------------------------------------------------------------------------------------------------------------------------------------------------------------------------------------------------------------------------------------------------------------------------------------------GGCCCCCCCCCGAGCTGGCC-ACCCTGCTGGATTTGGTCGCCCACTCTCAGGGCCGCC--GAT-TGGACGAGC-AGC---GCCTGG-GGGTGCAGCG-GCTGCCGGGTTTTG-G-GGGGCCCCCCCCGGAT-GG-AAGCA-CTGCGAGC-GGGG-A-TGG-GAA------------------------------------------------------------------------------------------------------------------------------------------------------------------------------------------------------------------------------------------------------------------------------------------------------------------------------------------------------------------------------------------------------------------------------------------------------------------------------------------------------------------------------------------------------------------------------------------------------------------------------------------------------------------------------------------------------------------------------------------------------------------------------------------------------------------------------------------------------------------------------------------------------------------------------------------------------------------------------------------------------------------------------------------------------------------------------------------------------------------------------------
>SRR5444504.139130 length=15953 strand (+)
-------------------------------------------------------------------------------------------------------------------------------------------------------------------------------------------------------------------------------------------------------------------------------------------------------------------------------------------------------------------------------------------------------------------------------------------------------------------------------------------------------------------------------------------------------------------------------------------------------------------------------------------------------------------------------------------------------------------------------------------------------------------------------------------------------------------------------------------------------------------------------------------------------------------------------------------------------------------------------------------------------------------------------------------------------------------------------------------------------------------------------------------------------------------------------------------------------------------------------------------------------------------------------------------------------------------------------------------------------------------------------------------------------------------------------------------------------------------------------------------------------------------------------------------------------------------------------------------------------------------------------------------------------------------------------------------------------------------------------------------------------------------------------------------------------------------------------------------------------------------------------------------------------------------------------------------------------------------------------------------------------------------------------------------------------------------------------------------------------------------------------------------------------------------------------------------------------------------------------------------------------------------------------------------------------------------------------------------------------------------------------------------------------------------------------------------------------------------------------------------------------------------------------------------------------------------------------------------------------------------------------------------------------------------------------------------------------------------------------------------------------------------------------------------------------------------------------------------------------------------------------------------------------------------------------------------------------------------------------------------------------------------------------------------------------------------------------------------------------------------------------------------------------------------------------------------------------------------------------------------------------------------------------------------------------------------------------------------------------------G----A-T-----CCCATGCCCCCCAT-A-TCCCCCATATACCCCT-CCAT-GCCCCCC--ATATCCCCCCCCTACATCCCCCATATCCCCCCCTACA-----CCCTATAC-GCCCATGCCC----ATATCCCCCATATCCCCC---ACATCCCC--TATACC----ACGGCCCCCC-TGACA---CCCCATGCCCCCCCCC-GTTTGCA-GGGCCCCCCCC-GAGCTGGCC-ACCCTGCTGGATTTG-TCGCCCACTCTCAGGGCCGCCTAGAT-TGGACGAGC-AGC---GCCTGG-GGGTGCAGCG-GCTGCCGGGTTTTG-G-GGG-CCCCCCCCGGAT-GGTAAGCAACTGCACGC-GGGG-A-TGG-GAAGGTGGGGCTGAGGGGGG-TA-CGGGGTGGG----GG-TCG-TGTGGGGACAT--AGGGCGCTATGGGGTTCCATAAC-G-GG-G---GTCA-TTTAGG-T-ATAGGGCCT-A-GGG--GGTTATAGG-TC--ATA-GGTCCTATGGGGGTTAT-----GGG-CCATAGGG-GTCC--TATGGGGGGC--CAT-GAGCAC-TGTGGGGGTCATAGGGGGGGTCATTTGGGGTCATAGGGTCCTAT-GGGGGG-TCCATGGGGGGGTCAT-GGGGGGTCCAT-GTGG-GGATATGGGG-TCCTATAGGGGTCACTGGGGGGAAG-A-ATGGTCCTTATGGGGGGGCAACATAGGCCTAT-G-GGGGGGCTACTGGGCGGGGTGA-CCCAGGG-CTCTA-TAGGGGCTTCTG-GGAGGGGGGGGGA-A-CAGTTGGAGAGG-GGTGACTGCACCTTTGGGGGGGGGGGGGGG-CCCCCCCTCCTGGTGCCAACCAC-TG-CCCCCCCCCTTCTCTCCCTACAG--AAGTGACACTCCGGAGCCGCCATG-GCCCCCCCCC-AAAACCCCC--TGA-GCCCCCCC-TG--AGCCCCAAGAGGCCATACTGTC---AC-GT-GTGACCCCCCCCCC-TTCCCCACCCC---CCCCAATACCCCCCTCCCGCCCTCCCACCAATAAATTCCCCCACCAGAC-TGTGTCACT-GTGAGTCCGC-GCC--CGGG-ACCACTGGGGGGGGGGGGGGGG---------CGGAAATGGGGGGCGGAAATG-GGGGGGTGGCATT-CAAGACCCCCCCCCCCACACACCACACATCACACTGGGGACCCCCCTTA-GC---AA-CGTGGGGTCACCCC--A-CA--TTGGAAG-CCCTCTTAGCA-GCTTTA-GGGCCCT-ATG-TCAGCAGCGGGACCCCCTTA-TCAATTTTTGGGGACCGCCCCCCCCAGCATCACCTTGGGGAC-CCCCTTATCCATTTTGGGGGACATACTTCTTATCATT----CTGGGGAACCCCTTATCAATTTGGGG-ACCCCCTCCCATCATCTTCAGGGACGCCCCT-ATAGATCATTTGGGG
>SRR5444486.155998 length=5878 strand (+)
-----------------------------------------------------------------------------------------------------------------------------------------------------------------------------------------------------------------------------------------------------------------------------------------------------------------------------------------------------------------------------------------------------------------------------------------------------------------------------------------------------------------------------------------------------------------------------------------------------------------------------------------------------------------------------------------------------------------------------------------------------------------------------------------------------------------------------------------------------------------------------------------------------------------------------------------------------------------------------------------------------------------------------------------------------------------------------------------------------------------------------------------AGATATGGGGGGACAAATGGGGGGGCATTATGTGGGGGGGCA-TGGGGGGTAGTGGGGG----GGTGAGATATCGGGGGGG-AGTAACGGGGGGGGCTA----TAGG---GGGTATGGGGGGGGAGTGG------GGG-CG-TG-AGAT--ATGGGG-GGGGGAATGGGGGGG-CTATGAGGGGGC--ATGGGGGGGGAAGGTTGGGG--TG-TGGAATTACGGGGGGGGCAATG-GGGAGC-AT--GGGGGACACCATGGGGGAAGTGGGGGAG--G-GAGATACAGGGGGACTAATGGGGG--C-AATGGGGGAGGCATGGGGGGGCAGTGGAGA--ATGGGGGGAGCAAGTGGGGGGGGCAATGGGGGGG--GTAAGCGGGGGAGC-ATGGGGGGGAAGTGGG---GGGAAAAGATACGGGGGGGCCAATGGGGGGGCATGGGGG-CGCATGGGGG-AGTGGGGTCGGTCGAGATATGGGGGGGCGGCAACGGGGGGGGCAATGG--GGGGGCACATGGGGGGGGAATGGGGGGCGGTGAGATA-C-AGGGGACAATGGGGGGGCAATGTGGGGG-CATGGGGGG-AGTGGG-GGGCGGTGAGATAT-G-GGGGGACAATGGGGGGGCATGGGGGG-AGTGGGGGCGGGGGTGA-ATACGGGGGGGCAATGAGGGGGGCAATGGGGGGGTAACGGGGGAAAGCACATGGGGGGCCCTCCTTA--TCCCCTATACCCC----TGCCCCC------TATATCCCCCATATCCCCCTACATCCCC--AT-----------AGCCCCACGGCCCCCCTGGCACCCGCCCCCCATGCCCACCCATTATCCCCCCCTATATGCCCCCATAATACCCCCCCATGTCCCCCTAATATCCCC-ATATCCCCCT-ACATCACCC-ATAACCCCCGCCATATCCCCCATATACCTC-CCCA-----GCCCCC--ATCCCCCT-ACATCCCC-AT-ATACCCCCCCACGGCCCC-TGACACCCCCTAC----ATATG-CC-CC----CCTATA-CCCC---ATGTACCCTCC-----CCTGTCTCTTAGCATCTCCCATAATCCTC-CCTATATTCCC--ATTTAT--CCCCCCA-TACCCCCCATATCC--ATATA-CCCCCTAT-ACCCCCCAGCA-ATCCCCCCTATATCCCCATA-ACCCCCCCAATGTCCCC-TATAATGCCC-AT-ATA--CCCCGCCCATATCCCCATAATACCCCCCCCATATCCCTCA-TAT-ACCT----CCC-CAATGCCCCCCCATAT--CCCGCCA-ATCTACCCCCCCATA-CCC-CCTATATCCCCCATATACCCCCCTATTCCCCCTA-TA-TCCCCCAT-ATACCCCCTGACATTCCCATAAT--CCCCCCTA-C-ATCCCC-ATATCCCCC--------ATGCCC-ACCATATACCCTATATCCCCCATAT-ACCCCCCCTACTCCTCCATATGCCCCCCCACGGCCCCCCT--GG-CACCCCCCATGCCCCCCCATATCCCCTCTAATATCCGCCTCATATACCGCTCCCTCATT--CCCC-CCT-CATCCCCCCATCAT-ACCCCCC-TACATCCCCATAATCCCCTCCATGCCCC--A--TATCCCCCCCATATACCCCCATATACCCCC---TACCATCCCCCAT-ATCCCCCCCTCTACATCCCCC-TATACCCCC--ACCCCCGCC---AATCCCCCCTATACTCCCC-ATATACCCCCCCAACATCCCC-AT-TCCCCCCTACATCCCCC-ATATCCCCTCCATGCCCGCCATATTCCCCCCCTATATCCCCATATACCCCCCCTA--C---AT--CCCCCATATCCCCCCCTACATCCCCATATA-----CCCCA------CCGCCCCCATATCCCCCC-TACAT--CCCA-TATGCGCCCCCACGGCACCACCCTGG-CACCCCCCCAT-GCCCCCCATATCCCCCCTA-CAT---CCCCCT-GGCACCCCCC--TGCCCCCCC--ATGT----CCCCCCTATATCCCCCTATATACCCCCTTCCCCCCCCTCATATCCCCATA-ACCCCTCCATGCCCCCCC-ATAATCCCGCCATTATACC-GCCATA-TACCCCCCCATGCCCCCCAT-AATCCCTCATATACCC-TGCCATCGCCTCTCCCATA--CCCCCCCAACATCCCCCATATCCCCCCC-ACATC---CCCTA-AC--CCCATGCCCCCCCATATCCCCC-TATCCCCC--TACATCCCC--TATACCCCCCACGGCCCCCCCTGACATACCCCCATGCCCCCCCCCCGTT-GCAA-GGCCCCCCCC-GAGCTGGCCCACCCTGCTGGATTTGGTCGCCCACTCTCAGGGCCGCC--GATGTGGACGAGC-AGC---GC-TGG-GGGTGCAGCG-GCTGCCGGGTTTTG-G-GGGGCCCCCCCCGGAT-GG-A-GCA-CTGCAAGC-GGG--A-TGG-GAAGGTGGGGCTGAGGGGGGGTAACGGGGTGGGGCGGGG-TCG-TGTGG----CT---GGGCCCTATGGGGT--CATCAC-G-GG-G---GTCA-TTTAGGGTCATAGGGCCT-ATGGG--GGTTATAGGGTCCCATACGGTCCTATGGGGGTTAT----AGGG-CAGTAGGG-GTCCGCTATGGGGGGG--CACAGAGCAC-TGTTGGGGGCATAGGGGG--TCATTTGGG-TCATAGGGTC--ATTGGGGGGGTC-ATGGGGGGGTCATTGGGGGGTC--T-GTGG-G-ATATCGGG-TCCTAT--GGGTCACTGGGGGGAAGGACATGGTC--TATGGGGGG-CA-CATAGCCCTAT-GCGGGGGGCTACTGGG---GGTGAGCCCAGGG-C-CTAATAGGGGCTTCTGTGGAGGGGGGGG-ATATCAGT-GGAG--G-GGTGACTGCACCTTTGGGGGGGGGGGGGGGG-CACCCCTC-TG-TGCCCC--AC-TGTCCCCCCCCCTTCTCTCCCTACAG--AA-TGACACTCCGGAGTCCGCATG-GACCCCCC---AAAACCCCCCCTGAAGCCCCCCCCTGA-AGCCCCAAGAGCCCA-ACTGTCCTAACCGT--TGAACCCCC------TCCCCACCCCTCCCCCCAATACCCCC-TCCC--CCTCCCACC-ATAAATCCCCCTCCCAGAC-TGTG-CACTCGTGAGTCCGCTGCCTCCGGGCACAGCTGGGGGGGGGGGGGGGGGG-------CG-AAATGGGGG-CGCAAATG-GGGGG-TGGCATTTCA-GACCCCCCCCCC-ACACAC-ACACATCACACTGGGGACGCCC-TTAAGCT-CAA-CGTGGGGTCACCCCC-ATCACCTTGGAAGGCCCTCTTAGCAAGCT--A-GGGACCT-ATGATCTGCAGCGGGAACCCCTTACTCAATTT--GGGGACCCCCCCTCC-GGCA-CACCTTGGGGACGCGCCCTTTCAATTT-GTGGGACA--CTTCTTATCATT----CTGGG-AACCCCTT-TCAATTTGGGG-ACCCC--CCCATCAT--TCAGGGAC-CCCCTTATCAAT---TTGGGG
>SRR2028221.60031 Reversed:length=3481 strand (-)
---------------------------------------------------------------------------------------------------------------------------------------------------------------------------------------------------------------------------------------------------------------------------------------------------------------------------------------------------------------------------------------------------------------------------------------------------------------------------------------------------------------------------------------------------------------------------------------------------------------------------------------------------------------------------------------------------------------------------------------------------------------------------------------------------------------------------------------------------------------------------------------------------------------------------------------------------------------------------------------------------------------------------------------------------------------------------------------------------------------------------------------------------------------------------------------------------------------------------------------------------------------------------------------------------------------------------------------------------------------------------------------------------------------------------------------------------------------------------------------------------------------------------------------------------------------------------------------------------------------------------------------------------------------------------------------------------------------------------------------------------------------------------------------------------------------------------------------------------------------------------------------------------------------------------------------------------------------------------------------------------------------------------------------------------------------TA-TATCCCCCATA-CCTCCTCACATCCCCCAATA---CCCACCATATCCCCCAT-TACCTCACCCATTTCTGCCCCCCTATCCCC-TCACATCCCCCATCATACCCC--ACGGCCCCCCTGACACGGGCCACCCCAATATGGCCACCCCTGCCTATATCCCCGCCA-GTACC-TCCCAATTCCTG-CT--TA--ATCTCCCATA-TCCTCGCCTAT---CCCCCATT-ATATCCCCCCAGTACCCCC-ATATCCCCATATAACCCCCTATTATGCCCCCCCACATCCCCC-TATATCCCCCTATACCCCCCCAATGTCCCCCTATA-TGCCCCATGATAACCCCCGCC-ATATCCCCCTA-TACCCCCCC-ATATCCCTCACTATTACCCCCCACCCTCAATGACCCCC-ATATATCCC-CCATAT-TACCCCCCCATATCCCACCTGAATCCCCCATATACCCCCGCATGTCCCCTATTAGTCCCCCATTATA-CCCCT-ACATTCCCAT-ATACCCCCCCTAACAATCCCCCATATCCACACCCCGGGGATGCCCCACCATATACCCCCTATCCCCCAGATTACCCCCCCTACATCCCCATAATCCCCCC-ACGGCCCC--TCCGGGCACCCCCCATTCCCCCCCATACCCCCTCTA-TATCCC---CATATACCCC-----CATTATCCCCACCTACATCCCC--AT-ATTACCCCCCCTACATCCCCC-AATCCCCTCCATGCCCCCCATTTATCCCCC--TTAT-CCCCCATATACCCCCCCCTAC-ATCCCC-ATCATCCCCCCC--TACATCCCCCATATACCCCCCCAC----GCCCCCTATCCCCCCTATA-TCCCCCA-ATACCCCCCCTACATCCCCCATATCCCCCCTACATCCCCCCATATCCCC-CCATGCCC-CCACCTCCCCCCC--ATA-------GTACCCCCC-TAAACAAAATTTCCCCCATATCCCCCCCTACATCCCCCATAGTACCCCCCCACCACAACCGCCCC-ATA-CCCCCCCTACATCCCCCACTATGC-CCCCCACGCGCCCCCCCTGGGCACCCCCCCATTGCCC---ATATCCCCCCTATCATTTCCCCCCTCGGCACCCCCCCATGCCCCCCCATATGTCTGTCCCCCCTATATCCCCTTAGATACCCCCTTCCCCCCC-TCATATCCC-ATATACCCCTCCATGCCCCCCCCATA-TCCC-CCATAATACCCCCCATAATACCCCCCCATGCCCC--ATTA-TCCC-CATATACCCCT-CCATC-CCCCC---ATAT-----CCCTACATCCCCCATATCCCCCCCTACATCCCTCCCTATACCCCCCATGCCCCCCAATATCCCCCATATCCCCCCCTACATCCCCCCTATACCCCCCACGCCCCCCC-TGCGGCA--CCCATGCCCCCCCCCCGTT-GCAGCGGCCCCCCCC-GAGCTGGCCAACCCTGCTGGATTTGGTCGCCACTCTCAGCGGCCGC---GAT-TGGACGAGCCAGCACCGCCTGGCGGGTGCAGCGCGCTGCCGGGTTTTGCGAGGGGCCCCCCCC-GATTGGAAAGCA-CTGCAAGCCGGGGAACTGGCGAAGGTGGG-CTGGGGGGCGG--ACGGG-TGTG-CGGGGCTCGCTGTGGGGACATTTAGGGC-CTATGGGGT--CAT-ACTGCGGTGCCCGTCACTTTAGGGTCATAGG-CCTGATGGGCCGGTTATAGGGTCC-ATAGGTTCCTATGGGGG-TATTATCAGGGGCCATAGGGCGTCC--TATGGGGGGGCGCACAGAGCACATGTGGGGGTCATAGGGGGG-TCATTTGGGGTCATAGG--CCGAT-GGGCG--TC-ATCGGGGGGTCAT-GGGGGGTC-ATTGTGGCGGATATGGGGGTCC-ATAGGGGTCACTGGGGGG-AGGA-ATGGTCCTTCGGGGGG-CCA-CATAGCCCTATTGGGGGG--CTACTGGGG--GGTGA-CCCAGGGGCTCTA-TAGGGGCTTCTGGAGACGGGGGGGGATACCAGT--GAGAGGTGGTGACTGCACCTTGGGGGGGGCGGGGGGGGACACCCCCTCTGGCTGCCACCACATGT-CCCCCCCCTTCTCTCCCTACAGGAAAGTG-CACTC-GGAGCCGCCATGCGACCCCCCCCCAAAAAACCCC-TGA-GCCCCCCC-TGCCAGCCCCAGGAGCCCATACTGTC--AAC-GTTGTGACCCCCCCCCCCTTCCCCACCCC------AAATACCCCC-TCCCCCCTTC--ACCAATAAATCCCCCCCC-AGAACTGTGTCACTGTGCAGTCCGCTGCCTCCGCG-AC-ACTGGGGGGGGGGGGGGGGGGGCGGGTGCGGAAATTGGGGGCGGAAATGCGGGGGGTCGCATT-CCAGACCCCCCCCCCCC-ACACACACACTCACACTGGGGACCCC------G-TGCAAACGTGG--TCACGCCCCATCACCTTGGAAG-CCCTCTTAGCA-GCTT-ATGGGACCTCATGATCAGCAGCGGGACCCCGGTA-TCAATTT---GGGACCCCCCCCCC-GCCATCACCTTGGGGAC-CCCCTTATCAATTT--GGGGAC---CTTCTTATCATTTTTTCTGGG-AACCCCTTATCAATT-GGGGCACCTCCCCCTCATTAC-TCAGGGAC-CCCCTTATCAAT---TTGGGG
>SRR5444493.45134 length=16178 strand (-)
C-CTCTTGGCTAGGGG--CACC-CCATGGGGGC-ATCTATG-G-ATGGA-GAATACGGG--GATGGGGGGGGGGG-------CACCCATTTGGCGTATG-G-AGTG-CC---------TA-CGGGTG-GGGGGATGGATGGGGGAGGCACCC-ATGGG--TG-------GGGGTCTC-CCT-GA--GCGCCG---TGGTCCCCCC-GCA-GGCGGAGCCC-GGAGC---------------GGGGGGTGGTTTCC-G-ACGG---GGGG-GGGTCC-CCG--AGGG-CCA-GGAGGGC--TTTCTT--ACCCCTCC--TG--G-AGCTCCTTG-CAGGGGCCCC-GCATGGATGAGCCCAG-CCGC--TGCAGCCTGGGCGGGGGGGCCCG--TTGAGA-TACTGG-C-GGGCCAGGCGGGGCGGGCTGG-CGAAGGGGC--------CCAATGG-GGGG----GGAGTGGGG--CG--TGAGAT-CGGG---ACCCAATGGG-GGA-CATGGGGGGAGGGGG--CGGTGA--TA--------CGGGGGGCCAGCAGGGGGG--C-TATGAAGGGGGTCATGGGGGGGGA-TGGCGGCGGGGAGATACGGGGGTGCAATTGGGGGG---CTTGAGGGGGG-CAATGTGCGGGACCACATGGGGGGAGTGGGGGCCCTGGTGAGATTAATGGGGG---CAACGGTGGGGG-CTGTGAGGGAG-C-ATATGGGGGAGCATGGTGGGG---CTCCGGGGGCCAATTGGGGGAGCATTGGGGAAGCAGTGAGATATGGGGGTGGCCGGGTGGCGGGGACTACCGAGGGGTAGGGCAATGGGGAGCCATGGGGGGG-----ATGTGAGCATATGGG-CGGGCAATGGGG-AC-CATGGGGGGGAGTGG--CCCAGTGAGATA--CGCGGGGGGG--AAAACGGGGGGGAATGGAGGGGGG-TATGGGGGAGGAGTGGGGCCGG-------T------------------------------------AGATAT-GGGGGGGCAATGGG-----GGTTACGGGGGGCAATGGGGGGGCATGAGGG-AGAGTGGGGGG-TGGTGAGATATGGGGG-ACAA-TGGGGGGGCAT---G-GGGGGGCCA-TGGGGGGGAGTGGGGG---C-GTGAGATA-CGGGG----AGTAACGGGGGG--CTAGGGCTAGGAGGGGGTATGGGGGGG-AGTGGTT----GGG-CGGTGGAGAT--ATGGG---AGGGAATGCGGGGG-CTATGAGGGGGC-TATGGGGGG---AG-TGCGGCGGTGGTG-AGATACGGGGGGGGCAATGTGGGAGC-AT--GGGGGACAC-ATGGGGAGGGAGGGG-AGCGGTGAGATACAGGGGGAC-AATGGGGGGGCGCATGGGGAAG-CATGGGGT-GCAGTG-AGAGTATGGGGGGAGCAA-TGGGGGGGGCAATGGGGGTGGTGTAA-CGGGGGAGCGATGGGGGGGAGCTCGGCGGGGGAAAAGATACGGGGGGGC-AATGGC-GGGCATGGGGGGCGCATGGGGGGAG--GGG-CGGT-GAGATATGGGG------CAACGGGGGG--CAATGGAAGGGGGCACATGGGGGG--AA-GGGGGGCGGTGAGATAACCAGGGGACAATGGGGGG-CA-TGTGGGGGGCATGGGGGGGAGTGGGCGGGCGGTGAGAATTCGCGGGGGACAATGGGGGG-CATGGGGGGGA-TGGGG-----CGTGAGATACGGGGGGGCAATGAGGGGGGCAATGGGGG--TA-CGGGGGAGA-----TGGGGGGC--TCC-TATATCACCAATACCCCCCATTGCGCCCCCCTTTTATATCCCCCAT-CCCCCCTACATCCCCCCATTTTATGATGGTAGG-------------------------------------------------------------------------------------------------------------------------------------------------------------------------------------------------------------------------------------------------------------------------------------------------------------------------------------------------------------------------------------------------------------------------------------------------------------------------------------------------------------------------------------------------------------------------------------------------------------------------------------------------------------------------------------------------------------------------------------------------------------------------------------------------------------------------------------------------------------------------------------------------------------------------------------------------------------------------------------------------------------------------------------------------------------------------------------------------------------------------------------------------------------------------------------------------------------------------------------------------------------------------------------------------------------------------------------------------------------------------------------------------------------------------------------------------------------------------------------------------------------------------------------------------------------------------------------------------------------------------------------------------------------------------------------------------------------------------------------------------------------------------------------------------------------------------------------------------------------------------------------------------------------------------------------------------------------------------------------------------------------------------------------------------------------------------------------------------------------------------------------------------------------------------------------------------------------------------------------------------------------------------------------------------------------------------------------------------------------------------------------------------------------------------------------------------------------------------------------------------------------------------------------------------------------------------------------------------------------------------------------------------------------------------------------------------------------------------------------------------------------------------------------------------------------------------------------------------------------------------------------------------------------
>SRR2028179.129737 length=6624 strand (+)
C-CGTTTGGGTAGG-GGGCACATCCATGGGGGCTATCTATG-G-ATGGAAGA-TACGGG---ATGGGGGGGGGGGGGGGG--CACCAATTTGG--TATG-G-AGTG-CCA--------TA-CGGGTG-GGGGGA---A-GGGGG---CACCCAATGG---TG-------GGGGTCTCGCCTTGAAGGCGCCG---TG-TCCCCCC-GCAGGGCGGA-CCCTCGAGC---------------GGGGGGGGTCTCGCGG-ACGG---GGTGGGGGTCC-CCGG-AGG--CCA-GGAGGGC--TTGCTT-TACCCATCC--TG----AGCTCCGTGGCATGGGCCGC-GCATG-ATGAGGGCAG-C-GCCGTGCAGCCTGGGGGGGGGCG---G--T-GAGAATA-TGGG--GGGGCAG-CGGGGGGGGCTG--CGA-GGGGG---------CAATGG-GGGG----GGAGTGGGGGGCG--TGAGATACGGGGGGAC-AAATGGGCGGATCATGGGGGGAGGGGGGGCGGTGAGATAAAAAAAAACGGGGGGCAAGCGGGGGGGGGC-TATGA-GGGGGTTATGGGGGGGGAGTGGCGGCGGTGAGATACGGG-AGGCAATGGGGGGGGGCCTTGAGGGGG--CA-TG-G-GGGAC-ACATGGGGG-AGTGGGGG--C-GGTGAGA-TA-TGGGGGG--CAAC--TGGGGGGCTGTGAGG-AGGCAAAATGGGGGAGCAGTCGGGGGGGGCTC-GGGGG-CAAT-GGGGGAGCATGGGG---GCAGTGAGATAACGGGGGGGCAGCGGGGGGGGG-CTAC-GAGGGGG----CAATGGGGAG-CATGGGCGGGGGGAGAGGTGAG-ATATGGGGGGAGCAATGGGGGACACATGGGGGGGA-TGGGGGGCAGTGAGATATACGGGGGGGGGGGAAATCGGGGGGG---GGCGGGGGGCTATGAGG-GGTA-TGGGGGCGGGGGGGGGTTTTATGGCGAGGGGGGGGGGAGTGGGGGCGGGGGGGAGATATTGGGGGGGCAATGGGTGGGGGGTCACGGGGGGCAATGGGGGGGCATGGGGGTAGAGTGGGGGGGTGATGAGATATGGGGGGACACATGGGGGG-CAT---G--GGGGGGCAGTGGGGGGGAGTGGGGGGGGCGGTGAGATAACGGGGGGGGAGTA-CGGGGGGG-----GGGTATGA-GGGGTATGGGGGAGGGAGGGATGGGAGGGACGGTG-AGATTAATGGGGTGGGGGAATGGGGGGGGCT----GGGGGCATATGGAGGGGGCAGTTGGGGGAGTGGGGGATGGTGAGATACGGGGCTG-GGG-GCCATCAGGGGGAGGC-ATTGGGACA----------------------------------------------------------------------------------------------------------------------------------------------------------------------------------------------------------------------------------------------------------------------------------------------------------------------------------------------------------------------------------------------------------------------------------------------------------------------------------------------------------------------------------------------------------------------------------------------------------------------------------------------------------------------------------------------------------------------------------------------------------------------------------------------------------------------------------------------------------------------------------------------------------------------------------------------------------------------------------------------------------------------------------------------------------------------------------------------------------------------------------------------------------------------------------------------------------------------------------------------------------------------------------------------------------------------------------------------------------------------------------------------------------------------------------------------------------------------------------------------------------------------------------------------------------------------------------------------------------------------------------------------------------------------------------------------------------------------------------------------------------------------------------------------------------------------------------------------------------------------------------------------------------------------------------------------------------------------------------------------------------------------------------------------------------------------------------------------------------------------------------------------------------------------------------------------------------------------------------------------------------------------------------------------------------------------------------------------------------------------------------------------------------------------------------------------------------------------------------------------------------------------------------------------------------------------------------------------------------------------------------------------------------------------------------------------------------------------------------------------------------------------------------------------------------------------------------------------------------------------------------------------------------------------------------------------------------------------------------------------------------------------------------------------------------------------------------------------------------------------------------------------------------------------------------------------------------------------------------------------------------------------------------------------------------------------------------------------------------------------------------------------------------------------------------------------------------------------
>SRR2028232.87674 length=21864 strand (-)
C-CGTTTGGGTAGGCGGGCAC--CCATGGGGGC-ATCTATG-G-ATGGA-GA-TACGGGTCGATGGGGGGGGGGGCGGGGGGCACC-ATTTGGGGTATGTGTAGTG-CGCTTTTTTTTTACCGG-TGCGGGGGAT----GGGGGAGGCACCC-ATGGGC-TGCC-----GGGGTCTCCGCTGGA-GGCGCCG--GTG-TCCCCCC-GCAC--CG-AGGCGCGCAGCCCCCGGGCACGAGGCCGGCGGCGGCTCAGGGAACGGCCGGGCGGGCGTCCGCCGGTAGCAGCCATGGAGGGCCCTT-CTT-TACCC-TGCCCTGTCGAAGCTCCGTG-CAGGGGCCGCCGCATGGATGAGC--AG-C-GC--TGCAGCCTGGGGCGGGGGGGCGGGCT-GAGACTA-TGGGCGGGGGCAGCAGGGG--GCCTGCTCGA-GTGGGAGCCGGCACCA-TGGCGGGGCGGCGGAGTGGGGGGCG-GTG-GATACGGGGGGAC--AATGG---GGACATGGGG--ATGGG--------A--TA-----------------AG-AGGCGCGGGCGTGAGAA---------------------------------------------------------------------------------------------------------------------------------------------------------------------------------------------------------------------------------------------------------------------------------------------------------------------------------------------------------------------------------------------------------------------------------------------------------------------------------------------------------------------------------------------------------------------------------------------------------------------------------------------------------------------------------------------------------------------------------------------------------------------------------------------------------------------------------------------------------------------------------------------------------------------------------------------------------------------------------------------------------------------------------------------------------------------------------------------------------------------------------------------------------------------------------------------------------------------------------------------------------------------------------------------------------------------------------------------------------------------------------------------------------------------------------------------------------------------------------------------------------------------------------------------------------------------------------------------------------------------------------------------------------------------------------------------------------------------------------------------------------------------------------------------------------------------------------------------------------------------------------------------------------------------------------------------------------------------------------------------------------------------------------------------------------------------------------------------------------------------------------------------------------------------------------------------------------------------------------------------------------------------------------------------------------------------------------------------------------------------------------------------------------------------------------------------------------------------------------------------------------------------------------------------------------------------------------------------------------------------------------------------------------------------------------------------------------------------------------------------------------------------------------------------------------------------------------------------------------------------------------------------------------------------------------------------------------------------------------------------------------------------------------------------------------------------------------------------------------------------------------------------------------------------------------------------------------------------------------------------------------------------------------------------------------------------------------------------------------------------------------------------------------------------------------------------------------------------------------------------------------------------------------------------------------------------------------------------------------------------------------------------------------------------------------------------------------------------------------------------------------------------------------------------------------------------------------------------------------------------------------------------------------------------------------------------------------------------------------------------------------------------------------------------------------------------------------------------------------------------------------------------------------------------------------------------------------------------------------------------------------------------------------------------
>SRR2028177.79338 length=9674 strand (-)
CTCGATTGGGTAGGCAGGCACC---ATGGG--C-ATCTATGAGAATGAAGGCATACGGAGGGATGAGGAGGGGGGGGGTGGGCACCCATTTGG--TATG-G-A-TGGCC---------TAACGGGTGGGAGGGA---ATGGGCGGGGCAC---ATGAAGGTGGAACACAGAGGTCGCCTTTC---GGCGC-GACGTG-TCCCCGCCGCAGGGCGGAAGCCCGGAGC-------------GGGCGGGGAGTCTCC-GG-ACGG---GGGG-GGGTC-GCCGG-AGGG-CCA-GGAGGGC--TT-CTGCTACCC-TCC--TG----AGCTCAGTAGCGGCGGGAGC-GCATGGATGAGC--AGGCGGC--TGCAGACTGTGGGGGGGGG--CGG-T-GAGA-TA-TGGG--GGGG-AGGGGGGGC-GGCTG--CGAGGGGGG---------CAATGG-GGGG------AGTGGGGG-CGAGT-AGA-ACGGAGGGAC-AAATGG--GGA-CA-GGGGGGGGGGACGGCGGTGA--TACGGGGGGCGCGGGGGGGGCTATTTGAGGGGGTATGGGGGGGGCCAAAGTGGCTGAG--GCG--AGTGAGATACGG--CGGCAATGGGGCGGGG-CTTGAGGGGGGGCAAGA---GGGAC---ATGGGGG-AGTGCGGGGGCGCGTGAG-TTA-TGGGGGGGGCAACGG-GGGGGGC-GTG-GGC-GG---AATCTCTCTC--------------------------------------------------------------------------------------------------------------------------------------------------------------------------------------------------------------------------------------------------------------------------------------------------------------------------------------------------------------------------------------------------------------------------------------------------------------------------------------------------------------------------------------------------------------------------------------------------------------------------------------------------------------------------------------------------------------------------------------------------------------------------------------------------------------------------------------------------------------------------------------------------------------------------------------------------------------------------------------------------------------------------------------------------------------------------------------------------------------------------------------------------------------------------------------------------------------------------------------------------------------------------------------------------------------------------------------------------------------------------------------------------------------------------------------------------------------------------------------------------------------------------------------------------------------------------------------------------------------------------------------------------------------------------------------------------------------------------------------------------------------------------------------------------------------------------------------------------------------------------------------------------------------------------------------------------------------------------------------------------------------------------------------------------------------------------------------------------------------------------------------------------------------------------------------------------------------------------------------------------------------------------------------------------------------------------------------------------------------------------------------------------------------------------------------------------------------------------------------------------------------------------------------------------------------------------------------------------------------------------------------------------------------------------------------------------------------------------------------------------------------------------------------------------------------------------------------------------------------------------------------------------------------------------------------------------------------------------------------------------------------------------------------------------------------------------------------------------------------------------------------------------------------------------------------------------------------------------------------------------------------------------------------------------------------------------------------------------------------------------------------------------------------------------------------------------------------------------------------------------------------------------------------------------------------------------------------------------------------------------------------------------------------------------------------------------------------------------------------------------------------------------------------------------------------------------------------------------------------------------------------------------------------------------------------------------------------------------------------------------------------------------------------------------------------------------------------------------------------------------
