# Supplementary material for: Sequence properties of certain GC rich avian genes, their origins and absence from genome assemblies: case studies
Source: BMC Genomics. 2019 Oct 14;20:734. doi: 10.1186/s12864-019-6131-1 (PMC6792250; doi:10.1186/s12864-019-6131-1)
Supplement: Supplementary file 9 — Additional file 9. Alignment of Pacbio reads used to define the genomic sequence of the RJF PET100gene. [file 12864_2019_6131_MOESM9_ESM.txt]

>cDNA - PET100 homolog (PET100)
-----------------------------------------------------------------------------------------------------------------------------------------------------------------------------------------atggggg-tgaa-gtt-ggaggtgtt-cc-gg----------------------------------------------------------------------------------------------------------------------------------------------------------------------------------------------------------------------------------------------------------------------------------------------------------------------------------------------------------------------------------------------------------------------------------------------------------------------------------------------------------------------------------------------------------------------------------------------------------------------------------------------------------------------------------------------------------------------------------------------------------------------------------------------------------------------------------------------------------------------------------------------------------------------------------------------------------------------------------------------------------------------------------------------------------------------------------------------------------------------------------------------------------------------------------------------------------------------------------------------------------------------------------------------------------------------------------------------------------------------------------------------------------------------------------------------------------------------------------------------------------------------------------------------------------------------------------------------------------------------------------------------------------------------------------------------------------------------------------------------------------------------------------------------------------------------------------------------------------------------------------------------------------------------------------------------------------------------------------------------------------------------------------------------------------------------------------------------------------------------------------------------------------------------------------------------------------------------------------------------------------------------------------------------------------------------------------------------------------------------------------------------------------------------------------------------------------------------------------------------------------------------------------ATGCtgc----tg-t---a-cc-tc-tcgtt-ccccgtc-g--gtgt-ct-tctgggtgt-ccaatca-gg-ct-ca-gtactt-cc-a-g-cagtt-cgt-cgtg-ca--gc-gc-agg---------------------------------------------------------------------------------------------------------------------------------------------------------------------------------------------------------------------------------------------------------------------------------------------------------------------------------------------------------------------------------------------------------------------------------------------------------------------------------------------------------------------------------------------------------------------------------------------------------------------------------------------------------------------------------------------------------------------------------------------------------------------------------------------------------------------------------------------------------------------------------------------------------------------------------------------------------------------------------------------------------------------------------------------------------------------------------------------------------------------------------------------------------------------------------------------------------------------------------------------------------------------------------------------------------------------------------------------------------------------------------------------------------------------------------------------------------------------------------------------------------------------------------------------------------------------------------------------a-g-agagatc-ttccctcc-ggac-aacccc-gag-cgg----------------------------------------------------------------------------------------------------------------------------------------------------------------------------------------------------------------------------------------------------------------------------------------------------------------------------------------------------------------------------------------------------------------------------------------------------------------------------------------------------------------------------------------------------------------------------------------------------------------------------------------------------------------------------------------------------------------------------------------------------------------------------------------------------------------------------------------------------------------------------------------------------------------------------------------------------------------------------------------------------------------------------------------------------------------------------------cgcc-g----t-g-a------gg-t-ggcggc-gc--tg--aa-g-c-agc-gggt--gctg-cggatcca-gga-ggagc-gc--gcg-c-tgcg-ggac-ac-g-c---gt--gggtag-----------------------------------------------------------------------------------------------------------------------------------------------------------------------------------------------------------------------------------------------------
>SRR5444504.139130 length=15953 strand (-)
attggc--tcgc---g-cccc--tcc-tcgtt-cccg-ccgctcccgcccgcctctt-ccgtt-cctc--a-ca-gcc-aat--gggaagc-ggcgg-tgc-a-gagcgc-tcggcca-atggggcggcgggcgg--tgctgcgggaggt-gtgtc-ggg---gtg--cgggc----gc-gcc-gatgggggctgaa-gtt-g-aggtgtttcc-ggg-ttgcg-aggaaacggggggacc--acgg--ac-gggg---------ggga-atgggg--ggca-gtg-gaggatggggg----ac-att-g-gggaac--att-cg--gga-catgggc--ggtgttgggggatatg-aaggg-acgtt-gggaa-cgt-ggggtgg--attggggg--t-g-aggggg----acagttgggga-cac-tgggg-ac-at-tggggg--ctt-tggga-ca--tgggg---ac--tgaggga-cgggggggg-ac-atggggg-a-tctgggg---c-at-gagaggtccat-gggggac-acg--gggaca-ttggggg--tggcagt-a---gggat-aggg-------aacgggggggttgcggggggggacaggagggg-tggg------tg-attagaaggg--ttcaggggga-caggaggcggaca-gggtagggg-tgg--tgg-gtg--acaggatgggggtggg-tg-at-ggggggac-a--cgg------c-gg-g--ggac-agagaggga-ca-----tgggg-agg-cagggttgggca-ggaggcgga-ca----gcggtgacaca--gggtg-a-cagg-aggg-gacag-acggg-tctggtga-ca-cg-a-ggg-aa-tggggg-acagg-aggg-acggggcgggg-ac-a--ggagggg--a-cag-atgg---gtgac-acaa---gtgaa-ttggg-tga-c-ag-gag-agcgacag-g---at-gac-gg--gggatgggatg-ac------ag-gagggcgacagaagg--ggctggggggcg--acgg-tgac--aaaggg-atgg-agt-ggca-ggaggtgac-acgggggg------acaagg-ga-g---tg---a--c-ctgg--tg--ac-a-ggagggagcagg-gtg--a-caggagggg-ac-atgggg-cg-atgggaggg-at--gggg-------ga-cagg-agggggacatgg-gg-cg-acagga--gggaatggg--tgacagga-ggg-acat-gggg-t-gat---agcggac----ggga-tgaagagga-ggg--accc-agggt-g-aca-ag-a-gg-tggc-ag-a-g-tgatga-ggtgga-tagg--agggg-----ac-atgggggggaca-ggaggaagcaggg-tg-acagg--ag-gggccggacagtagg-tg-acatgg-ggt---ga-gt--ggaggggac-atgggg----ctg--atgg-gaggg-aa-tgg--ggtgggca-ggcaggggg----aca-t---cgggggggaca---ggagggga-tgg---ggtggaca-g-aggg--a---caga-tggg-t----aca-ca-a--g---a-a-tggg-------gggacagggagg--ag-acacgtggggggacagg-aggg---tgggg-a-tggg---gtgac---a-gga-gg-ga-tggggg---a-cag--aa-g---g--a-cag-g-agggagcagcggt-ga-cag--agggg-------------a-ca-tggggggggggac-a------ggagg--aac---gg--a-tggacgaggggattgggat--gacag--aggcgg--ac--a-gggg-----a-gtg-aac-a-t-g-aggg-aatgggg-tga-ca-ggag--ga-aac-at----gg-ggtg--atgggagg-gaatg-----tgagggtgacagtgagggg-ac-atggggg-tga-caggac--gggg--a-tggggggggggggtg-----------------ggaag-gtacggggggg-acag-ca-ggtgaca-ga-t--gcggt--acacaagggaaatgggg-tgtggcagg-a-gggaaca--------------ggggagggtg-atggga-gggag-tgggcg--g-tgacagg-aggg------------ac--agggggg----a-cag-gagggg--a-catga-gcgtg---tggg-atg-acaggaggcggac--atg-gag-gtgatgg-gaggg-aatggtgtg---acag--ga-ggg-acggagac-taggggaca-gtga--ggggatggggggatggggtgatggg-tgaca-gg-agggggaca-g-atgggg-tgac-atgagg--aatgggg-tga-ca-gga-ggggaac-atgg--gg-cga-tggg-aggg-aatgg-g-tg--a--c-a-gg-aggg-a-ca-tgg-ggtgaca-ggagggg--atgtggg--ggg-----------------------------------------------------------ggaagg--acggggggg-----acagggagg----tggacgt-gg--tgcc-cccccc-aga---tgc----tgctg-ta-cc-tc-tcgtttccc-gtc-g--gtgt-ct-tctgggtgt-ccaatca-gg-cttca-gtactttcc-a-g-cagtt--gt-cgtgcca--gccgc-agg--gtgggg---cacagcccgccgggggggggg-------agggtacc---ataggggtgg---gggggcattc--tat-g-aga-tgggc-cgggc-cac-a-ttgggtggtgaggg--aca--ctca----ggggac-agggggcca-cc--at--agcggggaggg--atggggggg--c-------cac-cc----atag----gggtggggggg-catctatgg-cgaatgggggg--caacccat-gggggtgggggg--------cacctcatga-gaatggggcggc-a---ccatggggg-tgcggggg----agccagct--at-ggggacaggcg--ggccct-c-a--cag-g-accc----ggg--tta-cc-ca-tgggggggggcc-------------acccca-tgggg-a-gaggg-acagccagtagg-agaggggg----ca-ccca-aa-ggga--tggggggg--ca-ct-catgggg-atgggggg-cacccg-ta-ggg--cggaggggggg-cacc-cat-gggagaagg--cggaca-gccaa-tagg-aga-ggggggcacccaaaaagg-gacc-gggggg--caccc--agggg-atggggggcgcaccta-t-gggaa-tggtgggcaccc--gtgggggtg--g-c--gg-cacc-tgat--ggggga----t-ggcggtg-cacccaaa-gggaccaggg-aggg-c-a-ctc----atggggggaa-caggg----ca-ccacat-ag-agtgg--ggatgg-gg---cac-c-----ta-tgggg-atgcgggggg-accca---atagggtgggggggg--aca-ccctat-ggggtatggggg---cac-ccaata--ggggagggggggcacc-caaaggcg-accgggggg---caccc--a-t--agg-act-ggagag-ccac--ccat-ggggg-ggggg---c-acc-g-at--ggaattgcggggg---ccac-c-catgggggttggggg-agg-cacccat-aggaactgggggg---------cacccctatggg--atggggggg---cac---caatagg-agaagggg-c-a-ccc-at-gggactggggggggcgggggggcacct-a-tggg-gcat-agg--ggacaccc----at-agggt-gggg----atgt--gggggggcaccc--at-agcg-a------------------------------------------------------------------------------------------------------------------------------------------------------------------------------------------------------------------------------ctcgggggggggagggcggag-----ggc--a-c-cc-atgg-gt--gct--gacagctccg-tcc----atttgc-ag-a-ggagagat--ttccctcc-ggactaacccacgag-cggg-tg---aga-cggtgtccc---aat-gt-g-accc--ccaaag-tgtcccc--aaagtgtc-cccaatg--tg-a--ccccag-aat-gaccccaaa-ct-atc-c-cccaa-tgtgtcccc-----aa-tgtg-t-cccc-agaaatgacccaaaaagtgtcccc-aatg--tgtccccaa-ac-tgtcccc-aattgttgtcc---ccaatg--tgtcccccagaatg-acc-c--c-aaaat-gt-cc-c--a--tgtgtcccc-aatg----aga-cccc--aaaagttt-tcccaatgtgacccc-aa-ggga-ctccaaaact---gtccccaat-g---tgtcccccga-tgt--gaccccc--a-at-gctgcgcgccccaatg-tgacccc-aaaagt-gtcccc--aatg-t-----gta-t-cc-agt-gtc-tc-tttgtcccccc---tgc--tgtcc------------------------------cca-c-gtcccc---att-gcttgtcccttttgt-------ccccat-gt-cc-cca-t-gc--tggcc---tttgt--cccca-cg-atccccc-tgctgtccc---------act-gctgtcccc--ttgc-tgttc-cttt-g--tgcc--a-catcccc-a-c-t-gc-tg-tcc-ccacgtcccc-att-gc-tg-tccctttgtcccca-tgtccccacatccccccc-tgc--tg-t-c---cc---cact-g-ctgtcccc---actg---ct-gtcc-tt-tg--cc--cac-a-tccc--cactg--ctg-tccc-tttgtccc--------ac-gtccccccctgctg-tcccccc--tg-ctgtcccc---ac--gtcc--ccattgctg--tcc-ctt-tg-tccccatgtcccc---attg------------g-ctgtccc-tttgt-ccc-cc-tg-tcc-c-acgtcc-cccctcgc-tgt-ccccaattgctg-tc-ccttt-gtccc---acat-ccgcagcgcc-g----t-g-a------gg-t-ggcggc-gc--tg--aa-g-c-agc-gggt-tgctg-cggatcca-gga-ggagc-gc--gcg-c-tgcg-ggac-ac-g-c---gt--gggtaggg--ac-gccg-cgg--a-cacc-a-a-cgcca-ggcgga-cacc--gcggggg--acac-caacg-ccat-ggg-a-ca---g--c-at-gg-g-a-a-ccatgggg-ac-a---------cc-gcttgggggac-accgc---g--ggata-c--catggggaca-cca-tg-gg-aca-tcgtgggggaac--acc-aacgcca-t-gg-gac----------------accattgggga-c
>SRR5444499.152944 length=15655 strand (+)
attg-c--tcgc---gtccc---tcc-tcgt-ccccg-ccgctcc-gcccgcctctt-ccgtt-cctccca-catgccaaatttgggaagc--gcgggtgc-aagagcgc-tcgcc---atggg-cggcgg-cggt-tgctgcgg---gttgtgtc-ggg---gtg--cg--ctggcgccgccagatggggg-tgaaagtt-ggaggtgtt-cc-ggg-t-gcgaagaaaaaggggg-ac---ac---aaccggggaaaggggggggga-atgggg----aa-gtg-gaggatggggggg--ac-att-gtggggac--att-cg--gga-catgg-c--ggtgttgggg-atatg-aagggaacgtt-gggaa-cgt-ggg-tggacattggggg--t-g-agggggg--aaca-ttgggga-cac-tgggg-ac-at-tgggggggctt-tggga-ca--tgggggg-ac-gtgaggga-cgtggggg--ac-atggg---a-tctggggg--c-atggag--gtc-atcgggggac-acg--gggaca-ttggggggttggcagt-a--ggggattaggg-------gacgggggggg--cggggggg-acaggagggggtggg------tg-at-agaaggg--gtcaggg--a-c-ggagg-ggaca----tggggg-tgg--tggggtg--ac-gg---gggttggggtg-at-ggggggac-a--ag-----aac-gg-g--ggac-ag-gaggga-ca-----tggggaagg-caagg-tgg-cacggaggggaa-c-----cgggtgaca-acagggtgga-cagggaggg-gacagaacgggg-----tga-ca-c--a-gggaaattggggggacagg-aggggacgcggggg---acca--ggagggg-aa-cag-atggggagtgaccaca----gggaa-tgggg-tga-cgag-gag-ag-gacag-g---atggacagggtgggatg------ac------ag-gagggg-acagaagg--ggctgggggg----acgg-tgac--aaagggaatgggggt-g-ca-ggaggtgac-acgggggg------aca--g-ga-gg--tg---a--c-ctgg--tg--ac-a-ggagggagcagg-gtg--atcaggaaggg-ac-atgggggcg-atggg-gggaat--gggg------tga-cagg-agggg-acatgg-gggcg-acagga--gggaatgggggtg-cagga-ggggacat-gggg-t-gat---aggggac---tggga-tga-gagga-ggg-aaccc-agggt-g-a-a-ag-a-gg-tggc-agg--ggtgatgggggtg---tagg--ag--------ac-atgggggggaca-ggaggaagcaggg-tg-acag---ag-gg---ggacagtagggtg-acatgg---t---ga-gt--ggaggggac-atgggg----gtga-atgg-gaggg-aa-tgg--g-tggtca-gg-agggg-----aca-t------gggggcca---ggagggga-tgg---ggt-gaca---aggc--aggacaga-tggg-t-g--aca-ca-a--ggg-a-a-tgg-------t--gacagg-agg--aagac--gtggggggacatg-aggg-gatggggga-tggg---gtgac---a-gga-ggtga-tgggg----a-cag-gaa-g---g-ga-cag-g-agggagcaggggt-ga-cag-gaggg--------------a-cagttgggggg---ac-a------ggaggg-cac--aggaaa-tg-ac-aggggat-gggat--g-cag-gagg-gg--ac--a-gggg-----a-gtg-a-c-a-t-gaagggaaatgggg-tga-caaggag--gg-aac-at---agg-ggtg--atgggagg-gaatggg---tg----tgacaaggaggggaac-a-tgggg-tga-caggaa--ggag-aa-tgggggga---ggtg-----------------ggaag-ggacgggggggaacag-caaggtgaca-gaat--ggggt-gacacaaggg-aatgggg-tg--gcagg-a-gggaaaaaaaaaaaaacaaaaggg---ggtg-atggga-gg-ag-tggg----g-tgacag--agggg-----------ac--agggggggggga-c-g-gaggggaaa-catgaag-gtg--gtggg-atg-acaggagg-ggac--atg-gag-gtg-tgg-gaggg-aatggggtg---acag--ga-ggggacgggg-----ggggaca-gggaaaggggatgggg--atggggtgatggg-tgaca-ggcagggg-aca-g-atgggg-tgacaatgaggg-aatgggg-tga-caagga--ggggac-atgg--gg-cga-tggg-agggaaatgg-ggtg--a--c-a-gg-agggga-ca-tgg-ggtg-ca-ggaggg---atggggtcaggggagggggcaggg-----------------------------------------------ggaaggg-acggggggg-----acag--agg----tg-acgt-gg--tgcc-cccccc-aga---tgc----tgctg-t--cc-tc-tcgtttccccgtc-g--gtgt-ct-tctgggtgt-ccaatca-gg-ct-ca-gtact--cc-aag-cagtttcgt-cgttgca--gc-gc-agg--gtggggg-ccacaggc-gccggggggggggg------aggg-acc---at--gggtgg---gggagca--c--tat-g-gga-tggg---gggc-cacca-tgggg--gtgagggg-aca--ctcat---ggggac-aggggg-caccc--at--agggtgggg----atgggggggg---------cac-cc----atag----gggtgggggg--ctcctatggtaaaatgggg----ca--ccat-gggg-tgggggg--------cacct-atga-gaatggggg--c-aaacccatggggggtggggggg----ag-ca-ct--at-ggggacagggg--ggcact-c-a--cag-ggaccc---cggg--tt-ccccaa-tggggggggggc-------------acc--a-tgggc-aagaggggacag-cagtag--agaggggg----ca-ccca-aa-ggga-ctggggggg--ca-ct-catggggaatgggggg-cacccg-ta-ggg--cgggggggggggcacc-cat-ggggaaaga--gggacaag-caa-tagg-aga-gggg--caccc--aaagg-gacc-ggggggg-caccc--atggg-atgggggg-gcaccta-t-gggaa--ggggggcaccc--gtgggggtg--ggc--ggccacc-taat--gggg-a----t-gg-ggtg-cacccaaa-gggaccaggg-aggg-c-a-ctc----atgggg---a-cagggggggca-cc--at-ag-agtgg--ggatgg-ggg--cac-c-----taatgggg-atggggggga-accc----at-gggtggggggggg-aca-ccc-at-gggg-atgggggg--cac-ccaata--ggggaggggggccacc-caaagg---acgggggggg--ccccc--aat--agg-act-ggagag-cc----ccat-gggggtggggggggcaacc-g-atg-ggaat-g--gggg----cacgc-catggg--ttgggg--aggccacc-at-agg-a-tgggggggg------gcacc---atggg--atgggggg----cac-gccaataggaagaagggg-c---ccc-a----gactggggg---ggggggggcaact-a-tggg-gaat-agg--g-acaccc----at-agg-t-ggggg--catgt--gggggg-cacccccat-ac-ggaa-----------------------------------------------------------------------------------------------------------------------------------------------------------------------------------------------------------------------------ctcgggggggggggggggggg-----g-c--a-cacc-atgg-gt--gct--gacagctccg-tccc---a-ttgc-ag-a-g-agagatc-ttccctcc-ggaccaacccc-ga--cggg-tg---agaacg-tgtcccc-aaat-gttgcaccc--c-aaag-tgtccc---aaagtgtc-cccaatg--tg-a--tcccag-aat-gaccccaaa-ct-atc-c-cc-aa-tgtgtcccc-----aa-tgtggttcccc-agaa-tgacc----aagtgtcccccaa-g--tgtccccaacac-tgtcccc-aat-gt-gtcg---cccatg--tgtcccc-agaatg-acc-c--c-aaaat-gt-cccc-aa--tgtgtcccc-aatg----aga-ccc----aaagttt-tcccaatg-gaccc--aaaggga-ctccaa--ct-g-gtcccgcat-g---tgttccc-ga-tgt---accc------at-g--g-g-gcccaaatg-tgacgc---aaagt-gtccccc-aatg-t-----gta-t-cc-agt-gtcctcgtttgtcccccc---tgc--tgtcc------------------------------ccc-c-gtccc----att-gct-gtcccctttgtc------cccaat-gt-cc-ccatt-gc--tgtcc--ttttgt--cccca-cg--tcccc--tgctgtc-----------act-gctgtcc---attgc-tgttc-ctt--g--tgcc--c-catcccc-a-cgt-gc-tg-tcc-c-acgtcccc-att-gc--g-tccctttgtcccca-tgtccccacatcccccc--tgc--tg-t-c---cc---cact-g-ctgtccc--tcactg---cttgtccctt-tggtccgccac-a-tccc---actg--ctg-tcccctttgtccc--------ac--tcccc----gctg-tccccc---tg-ctgtccc----ac--gtcc--ccatt--tg--tcc-c---t--tc---ttgtcccc---at-g-tccccatt-g-g-ctgtccc-tttgt-cc-----tg-tcc-c-acgtcc-cccct-gc-tgt-acccaatggct--tc-c-ttt-gtcccccgacatcccgcatcg-c-g----t-g-a------gg-t-tggggc-gc--tg--aa-g-c-agc-gggt--gctg-cg-atcca-g-a-ggagccgc--g-g-c-tgcg-ggactac-ggc---gt---ggtaggggaaa-gccg-cggggaacaccca-aacgccatgg-gga-cacc--gcgggg----cac-caacg-ccat-gggga-ca---g--c-at-gg-ggaca-ccatgggggacca---------accgc--gggg-aa-accgcaa-g--ggata-c--c-tggggaca-cca-tg-gggaca-tcgtgggg--ac--acc-aacgcca-t-ggagac------------aaccac-actgggga-c
>SRR2028165.38892 length=14158 strand (-)
attggc--t-gcggtgtcccc--tcc-tcgt--cccg-ccgctc--gcccgcctctt-ccgttcactc--a-ca-gcc-aatgcgagaagc--gcggatgc-a-gagcgcttcggcca-atgcg-cggcgg-cggcgtgctgcggc--gt--tgtc-ggg---gtg--cgggc----gccgcc-tatgtgcggtgaa-gttgggaggtgtt-cc-ggggt-gcg-agaa--cggg----cccgccggggaccggag-ggcggggtggga-aggggc--ggcagctg-gaggatgggggggg-ac-att-g-ggggac--at--cg-tgga-catgg-c--ggcgggtggggatatg-a-ggg-acgtt-gg-aa-cg--ggcgtggacattgggccggt-g-aggggg----aca-ttgggga-cac-tgggggac-at-tgggggg-ctt-tggga-ca--tgggggg-acagtgaggga-cgtgggggg-ac-atggggg-a-tctgggggg-c-atg--g-ggtc-atggggagac-acg---ggaca-tttggcgggttcga-t-----gggat-aggg-------gacgggggggg-gcggggggg-acaggaggg-ttatggtggggtgcat-agaagggg--tcaggggga-caggagg-ggaca----tggggg-tggc-tggggtg--acagga--ggggtgaggtg-at--ggggga--a--cggggg--acaggaggcggac-a----------------tgggg-agggcaggg-tgg-ca-ggagggg-a-ca------ggtgacaca--gggtg-a-caggaagggcgacag-acgggg-----tggtgaacg---gaggaa-tggg---a-agg-aggg-acgggggggg--ac-a--ggaggggg-a-cag-atgg---gtgac-acaat--gggaa-tgtgg-tga---ag-gaggag-gacag-g---at-gacag---gg--t---atggacgatgacag-gagggg-ac-gaagg--ggctgggg------acgg-tgac--aaaggg-atggggataggcaaggaggtgac-acggggggg-----acaa-g-ga-gg--tg---aa-c-ctgg--tg--ac-a-ggagggagcagg-gtg--a-caggagggg-accatgggggcggatgg-agggaat--ggcgg-----tga-cagg-aggg--acatggggggcgtacagga--gg-aatgggg-tgacagga-ggggacatgggag-t-g-tgataggggac----ggga-tga-gaggatggg--accc-agggt-g-aca-ag-a-gggtggc-aggaaggtgatgg-ggtg-a-tct---aggagcgcggac-atgggggcgaca-ggaggaagcaggg-t--acagg--ag-ggg---g-c-gtagg-tg-acatggcggtcgtga-gtt-ggaggggac-atggg---cggtg--atggcgagg--aa-tgg--g--gggca-gg-agggg-----aca-t-gggggtgcgaaca---ggagggga-tggtgggct-gaca-ggaggggga---caga-tgtgtt-g--aca-ca-a--ggg-a-a-tgggagcgg-t-ggacagg-agg--agaacgc-tgggtggacagg-aggg-gatgggg-a-tggg---gtgac---a-ggacggtga-tgggcggg-a-cag-gaaagc--g-ga-cag-g-agggagcagtg-t-ga-cag-gagggg-------------a-ca-tgggggggg--accaaaagcggcaggg-aac--agg--a-tg-ac-aggggat-gggat--gacagcgaggtg---ac--agggggg----aagtgga-c-a-t-g-aggg-aatgggg-tga-ca-ggag--gggaac-at---ggg---tg--atgggagg-gaatgggg-gtg------acag-gagggg-ac-attgg---tga-cagga---gggg--a-tggggggg-----tg-----------------ggaag--gacggggggg-acag-ca-ggtgaca-ga-t--ggcggtgacaca-g---aa-ggg--tg--gcagg-a-ggg-aca----------------gg-gggtg-atgggatgggag-tggtggaggctgacagg-agggg-----------ac--aggggggg---a-cag-g-gggg--a-catga-g-gtg--gtggg-atg-acaggagg-ggac--atg-gag-gtgatggagaggg-aatggggtg---acag--gacggggacgggcg----ggggaca-gg-a--ggggatgggg--atggggtgatggg-tgaca-gg-aggggggacgg-atggcggtgac-atgaggg-aatgggg-tga-c--gga-ggggaaccatgggaggacga-tggg-agg--aatggcggtg--a--c-a-gg-agggga-ca-tgg-ggtgaca-ggaggg---atggggg-agg------------------------------------------------------------ggaaggg-acgggggcgggg--acaag-aggg---tg-acgtcgg--tgc-ccccccc-agatg-tgc----tgct---a-cc-tc-tcgtt-ccccgtctg--gtgt-ct-tctgggtgt--caatca-gg--t-ca-gta-tt-cc-a-g-cagtt-cgt-cgtg-ca--gc-gc-gcagggtggggg--cacag-c-gccggctcgggggagcgggcagggtaccc--atg--ggtggttgggcggca-tcgctat-ggagaatgggg-gc--cacac-a-tgggg--gtgagggg-aca--ctcatc--ggggaccaggggg-caaccgcat--agggtgggtg---atggtggggggg-------cacgcc----atag----gggtgggg----catctatag--gaatgggggg---a-cccatagggggtgggggcgg------cacct-atga-gaatgggccgggca--cccatgggg--tgggcggtcgggag-cagct--attggggacaggggg---cact-c-a--cag-ggaccc---cgg---tta----ca-tgggggggg--c-------------acc--a-tgcggga-gaggcgacagccagtagg-agaggggg---cca-cc-a-aa-ggga-ctggggatgggca-ct-catggg--atgggggg-c-cccg-ta-gggcgggggggg-----cacc-cattcgggagag---gggacaagccagatagg-aga-ggggg---ccc--aaagg-gacgcgggggg--cacc---atggggatggggggtgcaccta-ttgggaa-tggcgggcaccc--gtccagccgg-ggcgtgggcgccct-at--gggg-a----tgcggcgtgccacccaaatggcaccagg--agggcc-a-ctc----atgggg---a-cagggg----a-cc-ctatag-agtgg-ggaatgg-gg---cac-c-----ta-tggggtatggggagg--ac------atagg-tgggggggg--aca-c---atgggccgatgggggga-c-c-c-aata--ggggagggcgg-cacc-taaaggg--accgcgggccggcaccc--a-tccagg-act-ggagagg-cac--c-at-gggggtggagggg-c-ac--gaatg-ggaa--ggggggg----caccc-catgggcgttggggg-ag-ccacc--t-ag--actgggggggcgg-----cacccc-atgggagatgggtgcggcccac--ccaa--ggaggaaaggg-c-a-ccc-at-aggactggggg---cgggggggcacctta-tggg---a--agg--ggacacc-----at-agggtggggg----atgg--tggagggg-ccc--at-a--gga------------------------------------------------------------------------------------------------------------------------------------------------------------------------------------------------------------------------------ctcgggggggggtggggggg--------c--aac-cc-atgg-gt--gctt-gacaggtccg-tccc---a-ttgc-ag-a-gaag--atc-ttccctccgggac-aacccc-gag-cgggctg---aga-cg-tgtccc---aattgt-g-accc--c-aaag-tgtccccc-aaagtgtc-c--aatg--tg-a-cccgcag-aatcgaccccaaa--t-atc-c-c-caa-tgtgtccc------aa-tgtg-t-cccc-agaa-tgacccc-aaagtgtcccc-aatg--tgtccccaa-ac-tgtcccc-aat-gttgtcc---ccaatg--tgttccccagaatg-acc-c---aaagat-gt-ccc--aa--tgtgtcccc-aatgc--atga-cccc-----agtttcttccaatgtgaccgc-aa-ggga-ctccaaa-ct-g-gtccccaat-g---tgt-ccc-ga-tgt--gacccc---a-at-g-tgg---cccc-atg-tgacccc--aaagt-gtccccg-aatg-t-----gta-t-cc-agt-gtc-tc-tttgtccccccc--tgc--tgtcc------------------------------cca-c-gtcccc----tt-gct-gtcccttttgt---------ccat-gt-cc-caatt-gc--tgtcc--ttttgt---ccc--cg--tccccc-t-ctgtccc---------act-gctgtcccc-attgc-tgttc-cttt-g--tgcc--agcatccc--a-c-tgctgcg-tcc-ccacgt-ccc-att-gc-tg-tcc-tttgtccccactgtccc-acatcccccc--tg---tg-t-c---cc---cact-g-ctgtccc----actg---ct-gtcc-tt-tg-tcc--cac-a-tccc--cactg--ctg-tccc-tttgtccc----c---ac-gtccccc--tgctgtcccccc---tg-ctgtccc----ac--gtcc--ccat-gctg--tccgctt-tgattcccatgtcccc---attgctgtccctttgtccctgtcccca-cgttccccccctg-c---------------------tgt-ccccaat-gctg-tcacgttttgtcccc--acat--cgcagcgcc-ggggac-g-g------gg-t-ggcggc-gc--tg--aa-gcc-agc-gggt--gctg-cggatcca-gga-ggagc-gc--gcg-c-tgcg-ggac-ac-g-cct-gt--gggtaggggatc-gcgcgcggcggacacc-a-atcgccatgg-gaa-cacc--gcgggggggacac-caacgccattgggcga-ca---g--c-at-gg-g-aca-ccatggg--ac-a---------cc-gc--ggtggac-accgc-a-g--gatta-c--catggg-aca-cca-tg-gggaca-tcgtgggg--ac-accc-aacgcca-t-ggcgacacc-at-gg-ggaac-acca-tgagca-c
>SRR5444503.34031 length=6331 strand (+)
-----------------------------------------------------------------------------------------------------------------------------------------------------------------------------------------------------------------------------------------------------------------------------------------------------------------------------------------------------------------------------------------------------------------------------------------------------------------------------------------------------------------------------------------------------------------------------------------------------------------------------------------------------------------------------------------------------------------------------------------------------------------------------------------------------------------------------------------------------------------------------------------------------------------------------------------------------------------------------------------------------------------------------------------------------------------------------------------------------------------------------------------------------------------------------------------------------------------------------------------------------------------------------------------------------------------------------------------------------------------------------------------------------------------------------------------------------------------------------------------------------------------------------------------------------------------------------------------------------------------------------------------------------------------------------------------------------------------------------------------------------------------------------------------------------------------------------------------------------------------------------------------------------------------------------------------------------------------------------------------------------------------------------------------------------------------------------------------------------------------------------------------------------------------------------------------------------------------------------------------------------------------------------------------------------------------------------------------------------------------------------------------------------------------------------------------------------------------------------------------------------------------------------------------------------------------------------------------------------------------------------------------------------------------------------------------------------------------------------------------------------------------------------------------------------------------------------------------------------------------------------------------------------------------------------------------------------------------------------------------------------------------------------------------------------------------------------------------------------------------------------------------------------------------------------------------------------------------------------------------------------------------------------------------------------------------------------------------------------------------------------------------------------------------------------------------------------------------------------------------------------------------------------------------------------------------------------------------------------------------------------------------------------------------------------------------------------------------------------------------------------------------------------------------------------------------------------------------------------------------------------------------------------------------------------------------------------------------------------------------------------------------------------------------------------------------------------------------------------------------------------------------------------------------------------------------------------------------------------------------------------------------------------------------------------------------------------------------------------------------------------------------------------------------------------------------------------------------------------------------------------------------------------------------------------------------------------------------------------------------------------------------------------------------------------------------------------------------------------------------------------------------------------------------------------------------------------------------------------------------------------------------------------------------------------------------------------------------------------------------------------------------------------------------------------------------------------------------------------------------------------------------------------------------------------------------------------------------------------------------------c-----tc---ttgtccccc-tgtcc----acatcccc---ttg---tggtgctgtccacgcact-g-ctgtcccc-tgactg---ct-gtcc-tt-tg-tcc--cac-a-tccc-acactgg-ctg-tcccttttgtccc--------ac-gtccccc--tgctggtccccc---tg-ctgtccggta-ac--gtcc-gccatt---g--c-------tg-tcc-tttgtccc----at-g-tcctcat--gtg-ctgtcccctttgt-ccc-cc-tg-tcc-cca-gtcg-cccct-gc-tgt--cccaat-gctg-tc-ccttt-gtcccc-aaca--ccgcagcgcc-g----t-g-a------gg-t-ggcggc-gc--tg--aa-g-c-agc-gagt--gctg-cggatcca-gga-ggagccgc--gcgtc-tgcg-ggac-ac-g-c---gtt-gggtagcgggac-gccgacggggagcacc-a-a-cgccatgg-gga-caccc-gcgggg---acac-caacggccat-gggga-ca---g--c-at-gg-ggac-ctcatgggg-ac-a---------gc-gc--gggg-ac-accgc-a-g--g-ata-caccatggggaca-ccaatg-gg-aca-tcgtggg---ac--aac-aacgcca-t-ggggac--------------cc-cc--tgggga-c
>SRR2028138.63092 length=6141 strand (-)
attggc--tcgc---gtcccc--tcc-tcgt--cccg-ccgctccgcgccgcctctt-ccgtt-cctc--a-ca-gcc-aat-gcggaagc-gtcgg-tgc-a-gagcgc-tcggcca-atgg-acggcgg-cgg--tgctgcggg-ggt---gtc-ggg----tg--cgggc----gccgcc--atggggg-tgaaagt--ggaggtgtt-cc-ggggttgcg-agaaa-cgggg--ac---acgg--a--gggg------ggggcga-atgggg--ggca-gtg-gaggatggggggg--ac-att-g-ggggac--agt-cg--gga-catgggc--g-tgttgtgggatatg-aggcg-acgtt-agtaa-cgt-gggttggacattgggg---t-g--gggg-----aca-ttggg-a-cac-tgggggac-at-tggggg--ctt-tggga-ca--tggcgt--ac-gtgaggga-cgtgggggg-ac-atggtgg-a-tctgggggggc-atggag--gtc-at--ggggac-acgaggggaca-ttggggggctggcagt-a--gcggat-agg---------acggggggg---cgggggg--acaggaggggttggctgggcgtg-at-agaagggg-gtcaggg----caggagg-ggaca----tcgggggtgg--tgg-gtg--acaggc--ggggtggggtg-at-gcggggacca--cgggggg--caggagg-ggac-at-g-gggagcag---gtgg-----------------ca-ggagcggga-ca-----gggtgacaca--tggtg-a-cagg-agg---acag-acggggg----tga-ca-cg-aaggg--a-tggggggacagg-aggggacgggg------ac-a--ggagcgcgga-cag-atgggg--tgac-acaa---gggaaatgggggtga-c-ag-gag-ag-gacag-g---at-gacagc--gggatgggatg-ac------ag-gagggg-acagaaggcgggctggggg-----acg--tgac--aaaggg-atgagggt-g-ca-ggaggtgac-acgggggg------aca--gcgacggtctg---a--c-ctgggctg--ac-a-gga-ggagcaggagtg--a-caggagggg-ac-atggg--cg-atgggaggcgat--gcgg------tga-caggcaggg-tacatggcgggcg-acagga--gggaattggggtgacagga-ggggacatgaggg-t-gattt-aggggac---ggggattga-gaggatggggcaccc-agg-t-g-aca-agga-gg-tggc-agga-ggtgatggcggtg-a-tagg--agggg-----ac-atgggggggaca-ggaggaagcaggggtgcacagggaagcggg----acagtagg-tgcacatgg-tgt---ga-gt--ggaggggac-atgggagacggtg--atgg-gagg---a-tgg--gg-gggca-gg-agcgggg---aca-t-gccggtggggaca---ggaggg-a-tgg---g-t-gaca-ggagggg-a---ccga-tggggttg--aca-ca-accggcga-a-tggg--cgg-t-gcacagg-agg--ag-ac--gtggggcgacagg-agggcgatggggga-tgggc-cgtga----a-gga-g-tga-tgggggg--a-cag-gaa-g---g-ga-cag-g-agggagcagggg--ga-cag-gacggcggggg--------a-a--tggggg-----ac-a------ggagcg--ac--agg--a-tg-accaggggat-gggat--gacag-gagg-g---ac--a-gggg-----a-gtg-a-c-a-t-cgaggg-aatgggggtga-caggga-------acaat---gggcggtg--atgg-aggcgaatgggg-ttg------acagtgaaggg-ac-a-tgggg-tga-caggaccgtgggg-a-tgggggggct----------------------ggaagcggacgggggg--acag-cagagtgaca-ga-t--ggggt--acaca-ggcgaatgggg-tg--gcaggcaagggaaca--------------gggg-gtgtg-atggg---ggaggtggg------tgacagg-aggcgg---------aagg-ggcttgggccga-cagcgagggg--a-catgaagggtgcggtggg-atggac-ggagg-ggacg-atg-gagtgtgatgg-gagg--aatgg-gtg---acag--gagggggacgggg-----ggggaca-gg-a-gggggatggggg-atggggtgatgg--tgaca-gg-agggg-acagc-atgggagtgac-atgagg--aatgggg-tga-ca-gga--ggggac-atgg-tgg-cga-tggg-aggggaatgg-ggtg--a--c-atgg-agggga-ca-tgg-g-tgacaaggagg----atggggggc--gg----------------------------------------------------------ggaaggg-acgggg--------acagg-ag-----tg-acgt-ggc-tgccccccccccaga---tgcgatgtgctg-ta-ccgtc-tcgttcccc-gtc-gaggtgt-ctttctgggtgt-ccaatca-ggcct-ca-gtactt-cc-a-g-ca-tt-cgt-cgtg-ca--gc-gc-agg-cgtgggggg-cacag-c-gccgggggggg---------agg-taccc--at--gggtgg---ggggg-a-tc--tattggaga-tatgg-ggggcacac-a-tgggg---tgagcgggaca--ctcat----gggac-aggg---ca-cc--attcagggttggggc--atgggaggggg--------cac-cc----atag----gggtgggggtggca-ctattgcggaatggggggg-ca--ccat-gggg-tgggggg-------gcacct-atga-gaatggcggg-c-a--cccatggcg--tgggggggg---ag-cagct--at-ggggacagcgggcggca-t-c-a-ccag-ggaccc---cggg--tta-cc-ca-tggggggggggc-------------accc-a-tggg--a-gagcggacagccagtagg-agagggggccggca-cc-a-acaggga-ctggggggg-ccagct-catggg--atggcgcg-cacc-g-ta-gggggcggggggg----cacc-cat-ggccggagatggggaca-gccaaatagg-agaagggggccaccc--aaaggagacc-ggggggg-cacgc-catggggatggggg---caccta-t-gggaa-tgcggggcacc---gtgggagtggcggc--ggc-acc-t-at--gggg-a----ttgggagtg-cacccaaa-gg-accagcggaggg-c-a-ctc----atgggcccga-caggcggg-ca-cc-cattag-agtgggcggatgg-gggc-ca-acc----ta-tgggg-atgggggg---atcc----atagggtggggggggg-aca-cc--at-gg---atggggggg-cac-c-aata--ggtgagggg---cacc-caaagccggaccggggggg-ccaccc--a-t-aagggacttggagagg-cac--c-at-gggggtggcgggggc-ac--g-at--ggaat-g-ggggg-----ac-c-catggg--ttggcggcag--cacccat-agg-actgggcggtcgggggcgcaccc--atgggg-atggggg-----cac--ccaatagggagaagggg-cca-ccc-at-aggactgggggg---gggggggcacct-actggg-g-attaggccggacacca----at-agggt-ggggg---atgt--ggggcgacaccc--at-a--gga-------------------------------------------------------------------------------------------------------------------------------------------------------------------------------------------------------------------------------tcgggggggggggggggg--------tc--a-c-cc-atggcgttggct--gacagctccgctccc---a-ttgc-ag-aag-agagatc-ttccctc--ggac--accgc--ag-c-gg-tgttgaga-cg-tgtcc----aat-gt-g-accc----aaag-t-tcccc--aaagtgtc-cccaatg--tg-a---cccag-aat-gaccc-aaaact-atctctcccaattgtgtc-cc-----aa-tgtg-t-cccc-a-aa-tgacccc-aaagt-tccc--aatg--tgtccc-aa-ac-tgtcccc-aat-gt-gtctcccccactg--tgtccc--agaatgcacc-c--c-aaaatagt-ccccaaa--tgtgtcccc-actg----aga-ccc----aaagttt-tccc-atgtgacccc-aaaggga-ctcctaaact---gtcc--aat-g---tgtcccc-gagtgttcgacccc---atat-g-tg----ccccaatg-tgaccc-acaaagt-gtccc---aatg-ttg--tgtact-cc-agttgtc-tcttatgcttccccccctgc--t-tcc------------------------------cca-c-gatccc---att-gct-gtcc--tttgt--------cccat-gt-cc-ccatt-gc--tgtc---ttttgtt-cccca-cg--tccccc-tgctgtccccc-------act-gctgtccc--attgc-tgttcactttcgcttgccc-a-catcccc-a-c-t-gcctg-tcc-c-acgt--cc-atttg--tgatcccttgctcccca-tgtccccacatcccccc--tgcc-tg-t-c----c---cacttg-ctgtcccc---actg---ct-gtccctt-tgttcc--cac-a-tcccc-cactgctctg-tcc--tttgtccc--------acggtccccc--tgctg-tcccccc-ctg-ctgtccc----ac--gtcc--ccattgctg--tcc-cttatg-tcccaatgtacccc--attgctgtccctt------------aat-gt-cccacc-tg-tcc-ccacgtcctccccttgc-tgt-ccccaatt-ctgatc-ccttt-gtcccc--acattccgcagcgcc-g----ttg-a------gg-t-ggcggc-g---tg--aa-t-c-agc-gcc-gtgctg-cggatccatgga-ggagc-gc--gcg-cgtgcgcggac-ac-tgc---gt---ggtagggg-ac-gc-g-cgggga-cacc-a-a-cgccatgggcga-cacc--gcggg----a-a--caacg-ccatgggcga-ca---g--ctatggg-g-acacgcatggg--ac-a---------cc-gcc-gggg-ac-accgccaggc-g-ata-c--catgcg-ac---ca-tg-gg-aca-tcgtgggcg-ac--acc-aacgcca-t-ggggacacc-at-ggcgg-ac-acca-tgagga-c
>SRR5444485.96313 length=13942 strand (+)
attggc--tcgc---gtcccc--tcc-tcgt----cg-ccgctc--gc-ggcctct--ccg---cctc--a-ca-gcc-aacctgggaagc-ggcgg-tgc-a-g-gcgc--cggc---atggg-cggcgg-cgg--tgc-gcggg--gt-gtgtc-ggc----tg--cgggc----gccgcc---tgggg--tgaa-gttcggaggtgt--cc-ggg----cg-agaacacggggg-ac---acggg-a-ggggg----------ggatatgggg--ggca-gtg--aggatgggg-----aa-att-g-ggggac--a-t-cg--g-a-catgg-c--ggtgttggg--a-atg-a---g-acgtt-gg-aa-cgttggg-tggacattggggg-gt-ggaggggg----aca-ttgggta-cacctgggggac-at--ggggg--ctt-tggga-caagtgggg---ac-gtgaggga-cgtcggggggac-atggggg-agtctggggg--cgatggag--gtc-at-gggggac-acg---ggaca-ttggggg---ggca-t-aagtaggat-aggg-------gacgggggggg--cgggggg--acaggagggggtggg-----gtg-at-agaagggcggtcagggggatcaggaggcgga-a----tggggg-tgg--ttgggtgtgacagta--ggggtggg-tg-attggggggac-a--cgggg---acagg------a--a----ggga-cagaaaatgggg-a-g-caggg-tgg-caaggagg-gga-ca------ggtgacac---gggtg-a-cagg-agg---acag-acgggg-----tga--a-cg-a-gggagattggggg-acagggagg--actggggggg--ac-a--ggagggg--a-cag-atgggg-ttg-c-acata---ggaa-t-ggg-tga-c-ag-gag-ag-gacag-g---at-gacaa---gggatgg-atg-ac------ag-gaggtg-acagaagg--g-ctgggggtg---acgg-tgac--aaaggg-atggg-gt-ggca-g-aggtga--acgggggg------acaggaaga-ggtgag---a--cgctgg--tg--ac-aagg--gga-cagg--tgtga-cag-agggg-ac-atgggg-cg-atgg------at--gggaagagggtga-cagg-aggg--acatgg-gggcg-acagga--gg-aatggg--tgacag-a-ggggacatcgggg-t-gat---aggggac----gggaatga-gaggacggggtacc--agggt-g-aca-ag-a-g--tggc-agga-ggtgatg--ggtg---tagg--aggg-----aac-atgggggggacaaggaggaagcaggg-tg-acagg--ag-ggg----acagtagg-tg-agatgg-ggt---ga-gt--g-aggggac-atgggg-----tg--atgg--agg--aa-tgg--ggtgg--a-gggggtgg-----aca-t--ctgggggggac----ggaggggagtgg---ggt-gaca-ggagggg-ag--caga-tggggt-g--ac--ca-a--gggga-agtggg------t--gaaagg-agg--a--ac---tggggggacagggaggg-gatggggga-tggg-------c---acgga-g-tgactgggg----a-cag--aa-g---g-ga-cag-g-agg-agcag--gt-ga-cag-gagggg-------------agca-tgggggg----ac-a----gggga----aa---agg--a-tg-ac-aggggat--ggat--gacag-gacgggg--ac--atgggg-----a-gtg-a-c-aat-g-aggg-aatgggg-tga-aa-ggag--gg-aac-at---ggg-ggtg--atgggagg-gaatggg---tg------acag-gagggg-ac-attggg--tgatcagga---ggg---a-tggggggtg-ggctggagggg----------tggaag-ggacgtggg---acaggca-ggt-aca-gatt--ggggt-gaca-aaggg-aatggg--tg--gcagg-a-gg--ac-----------------gg-gggtgcatgg-a-gggag-tggg----g-tgacaggtaggg-----------aacc-agggggg----a-cag-gagggg--agcatga-g-gtg--gtggg-atg-acaggaaggggac--atg-gag-gcgatgg--agg--aatgg-gtgctgacagt-gag-gggacgggg-------ggaca-gg-a---gggatggggg--tggggtgatggg-tgaca----agg---accg--atgggagtgac-atgaggg-aatggg--tga-ca-gga---gggac-atgg--gg-cgaatgg--agg--aatgg-g-tg--aagc-a--g-aggggaaca-tgg-ggt-a-a-ggaggg---atgggggggggggctggtcttggggcggt-gcggg------------------------------------ggaaggg-actgggggggg---acga--aggg---tg-acgt-gg--tgcctcccccc-tga---tgc----tgctg-ta-cc-tc-tcggttccc-gt--g--gtgt-ct-tctgggtgt-c-aatcaagg--t-ca-gtcat--ccta-g-cagtt-cgt-cgtg-ca--gacg--agg---tggggg--cac-g-cggccgggggggggg-------agggtacc---ata-gggtgg---gggg-cactc--tat-ggaga-tgggg--gcg-acac-a-tgggg--gtgaggggaaaa--ctcatt---gggactagggtg-caacc--at--agggtggctggacatgggggggg---------cac-cc----atag----gg-tgggggg--catctatgggaaggtgggg----ca-cctat-gggggtggggg---------cacct-atga-gaatggggg-cc-a--cccatggggg-tggggggg----aggcagct--at-ggggacagggg-----a-t-ctcacgag-g-accc---cggggtttagccgca-tggggggggg-c-------------agccctctgggg-a-gaggg-acagccagtagg-agaggggg----ca-ccca-a--gggaactggggg----ca-ct-catggg--atgtgggggcacccg-ta-ggg--cgggggggggggcac---at-ggg-a--ga--gggaca-g-caa-taggcaga-ggcgggcaccc--aaagg--acccggggggggcaccc--atggg-atgggggg--c-ccta-t-gggaa-tgg-gggcacccc-gtgggg-tgt-ggc--ggcaaccgt-at--gggg-a----t-gg-ggt--cacccaaa-gg-aacaggg-aggggc-a-ctc-----tgcgg---a-caggggg--ca-cc-cat--g-agtgg--ggatgg-ggg--cacagc---ttagtgggg-atgggtgggc-g-cc-----tagggtggggggg---a-a-ccc-at-gggg-atgggggg--cactccaata--agggaggggg--cacc-caaagg-g-accgggggg---cacac--a-t--agg-act-ggagaggtcac--cgat-gggg-tggggggg-ctacc-g-at--ggaat-g-ggggg----cac-c-c-tgggg--tggggg-agg-cacccattagg-actggggggg--------caccc--atgggg-attggggg----cac--ccaatagg-agaagggg-c-a-cc--at-aggactggg-----cgggggggcacct-a-tggg-ggat-atg--ggacacc-----at-agggt-ggg-----atgt--gggggggcaccc-tat-a--gga-----------------------------------------------------------------------------------------------------------------------------------------------------------------------------------------------------------------------------tct-ggggggggggggggggg--------c--a-c-cc-atgg-gt--gct--gtcagctccg-tccg---aattgc-gg-a-gaagagatc-ttccctcc-ggac-aacccctgagtcggg-tgt--aga-cg-tgtcc----aat-g--gaaccc-accaa-g-tgtcccc--aa-gtgtc-cccaatg--tg-a--ctcc-gtaat-gaccccaaatct-atc-c-c--aa-tgtgtcacccc-----ttgtg-t-ccc--agaaatgacccc-aaagtgtcccc-aatg--tgtccc-aa-ac--gtccc--aat-gt-gtc----ccaatg--tgtccc--agaatg-acctc--cgaaaat-gt-cctc--a--tgtgtctc-aattg---taga-ccagcc-aaagtttctcc-aatgtgaccgc-aaagtga--tccaaa--t---gtcccctattg----gt-ccc-ga-tgt--gacccc---a-at-g-tg----ccccaatg-tgacgcc----ag--gtccgc--aatg-t-----gta-t-cc-agtt-tcctc-tttgtccccccc--tgc--tgtcc------------------------------cca-c-gtcctc---att-gct-gtc---tttgtt------tcccat-gt-ct-ccatt-gc--tgtcc-tttttgt--cccca-cgcctccc---tgctgtccc---------act-gctgtccc---ttgc-tgttc--ttt-g--tgccc-a-c-tccc--atcttagc-tg-tcc-cca-g--ccc-atttgc-tg-tcc-tttgtcccca-tgtccc-acatcgcccccctgc--tg-t-c---cc----acttggctgtccc----actg---ct-gtccctt-tg-tcc-ccac-a-tccc---actg--ctggtcc--tttgtccg--------actgtccccc--tgctg-tccccc---t--ctgtccc-t--ac--gtcc--ccat-gctg--tcc-ctt-tg-tccccatgtctccc-tattggtcc-c-tttgcccctgtctca-tcgt-ccc----------------tcc-----t-gc-tg-ccaccaat-gctg-tcgccttt-gtcccg-tacata-cgcagcgcc-g----t---a------gg-t-ggcggc-gc--tg--aacg-c-agc-gg-tgtgctg-gcgatcca-gga-ggagc-gc-ggcg-c-tgcg-ggac-ac-ggc---gt--gggtaggg--accgccg-cgggga-cacc-a-a-cgccat-g-ggagcac---gcgggg---aca--caacggccatagggga--a---g--c-atcgg-ggcca-ccatgtgggac-a----------c-gct-gggg-a--ac-gc-a-g--ggata-c---a-ggggacaacca-tg-gg-aca-tcgtgg---tac-ta-c-aa-gcca-t-ggggacaacca--g--ggaaccacca-tggg-a-c
>SRR5444486.55596 length=15723 strand (-)
attggc--tcg----gtccc---tcc-t-gtgtcccg-ccgctcc-gcccgc-tctttcagtctcctc-aatca-gcc-aag-aggga-gccagcgtttgc-g-gagcgcatcgtcca-atggg-cgggcg-cgg--tg--gcggg--gttgtgtc-ggg---gtg--cggcg----cccgcc-aatgggg--tgaaagtt-ggaggtgtt--c-ggg-t-gcg-agaaa-cggggggac---acgg--a--gggg-----ggggggga-a-gggg--ggca-gtgcgagta-ggggg----ac-att-g-ggggaccaatt-cg--gga-ca-gg-c--ggtataggg---tatgga-ggg-a-gtt-gggaa-cgt-ggg-tg-ac-t-gggcg-gt-g-aggcgggg--aga-tggggg--cac-tgggg-ac-atatggcggg-ctt-tgg---ca--tggggg--ac-gtgagg-a-cgtgggggggaccatgggggaattctggggg--c-atggac-ggtc--t-gggggac-acg--gggaca-ttgggcaa-aggaagt--ggcag-attaggggcaatagggcgggggcgg--cgggggg--acaggaggg--tggg-----gt--at-agaaggg--gtcaggg--a-caggtg----ac-----tgggg--cgg--tagggggtgagagg-----ggtggg-tgcatggggggga--a--cgaggg--accggagg-ggac-a---------------atgggg--gg-caggg-tgg-ca-ggagc--aatcaa----ggg-gaca-a--gaa---a-cag--acgg--ac-g--ccgg--------a-caacg-acaggagaatnnnnnnnnnnnnnnnnnnnnnnnnnnnnnnnnnnnnnnnnnnnnnnnnnnnnnnnnnnnnnnnnnnnnnnnnnnnnnnnnnnnnnnnnnnnnnnnnnnnnnnnnnnnnnnnnnnnnnnnnnnnnnnnnnnnnnnnnnnnnnnnnnnnnnnnnnnnnnnnnnnnnnnnnnnnnnnnnnnnnnnnnnnnnnnnnnnnnnnnnnnnnnnnnnnnnnnnnnnnnnnnnnnnnnnnnnnnnnnnnnnnnnnnnnnnnnnnnnnnnnnnnnnnnnnnnnnnnnnnnnnnnnnnnnnnnnnnnnnnnnnnnnnnnnnnnnnnnnnnnnnnnnnnnnnnnnnnnnnnnnnnnnnnnnnnnnnnnnnnnnnnnnnnnnnnnnnnnnnnnnnnnnnnnnnnnnnnnnnnnnnnnnnnnnnnnnnnnnnnnnnnnnnnnnnnnnnnnnnnnnnnnnnnnnnnnnnnnnnnnnnnnnnnnnnnnnnnnnnnnnnnnnnnnnnnnnnnnnnnnnnnnnnnnnnnnnnnnnnnnnnnnnnnnnnnnnnnnnnnnnnnnnnnnnnnnnnnnnnnnnnnnnnnnnnnnnnnnnnnnnnnnnnnnnnnnnnnnnnnnnnnnnnnnnnnnnnnnnnnnnnnnnnnnnnnnnnnnnnnnnnnnnnnnnnnnnnnnnnnnnnnnnnnnnnnnnnnnnnnnnnnnnnnnnnnnnnnnnnnnnnnnnnnnnnnnnnnnnnnnnnnnnnnnnnnnnnnnnnnnnnnnnnnnnnnnnnnnnnnnnnnnnnnnnnnnnnnnnnnnnnnnnnnnnnnnnnnnnnnnnnnnnnnnnnnnnnnnnnnnnnnnnnnnnnnnnnnnnnnnnnnnnnnnnnnnnnnnnnnnnnnnnnnnnnnnnnnnnnnnnnnnnnnnnnnnnnnnnnnnnnnnnnnnnnnnnnnnnnnnnnnnnnnnnnnnnnnnnnnnnnnnnnnnnnnnnnnnnnnnnnnnnnnnnnnnnnnnnnnnnnnnnnnnnnnnnnnnnnnnnnnnnnnnnnnnnnnnnnnnnnnnnnnnnnnnnnnnnnnnnnnnnnnnnnnnnnnnnnnnnnnnnnnnnnnnnnnnnnnnnnnnnnnnnnnnnnnnnnnnnnnnnnnnnnnnnnnnnnnnnnnnnnnnnnnnnnnnnnnnnnnnnnnnnnnnnnnnnnnnnnnnnnnnnnnnnnnnnnnnnnnnnnnnnnnnnnnnnnnnnnnnnnnnnnnnnnnnnnnnnnnnnnnnnnnnnnnnnnnnnnnnnnnnnnnnnnnnnnnnnnnnnnnnnnnnnnnnnnnnnnnnnnnnnnnnnnnnnnnnnnnnnnnnnnnnnnnnnnnnnnnnnnnnnnnnnnnnnnnnnnnnnnnnnnnnnnnnnnnnnnnnnnnnnnnnnnnnnnnnnnnnnnnnnnnnnnnnnnnnnnnnnnnnnnnnnnnnnnnnnnnnnnnnnnnnnnnnnnnnnnnnnnnnnnnnnnnnnnnnnnnnnnnnnnnnnnnnnnnnnnnnnnnnnnnnnnnnnnnnnnnnnnngatg---ggtgatgcgggtg-c-aggaggcagatgggg--ga-cat-ga---ggg---atgg-----cg-gtgcagagggacatgg-gg------gcgatgggagg-----a--gg-g-tgaca-ggagggacgatgggtgacc-------------------------------------------------------------ggaaggggatggggggcggaggacggggggacgggtg-acgt-gccgtgccccc-----aga---tgc----tgctg-ta-cc-tcctcgttacc---tc-a--gtgtgct-t-tgggtgt-c-agt-a-ggact-ca-gtactttc--a-g--aggt-cgt-cgtg-ca--gc-gc-agg--gtgggg----acag-c-gccgggggggggg-------agg-taccc--atg-gggtgg---gggggc--tc--tat-ggaga-tggg---ggg-acac-actggg---gtgagggg-aca--ctcat---ggggac-agggg--caccc--at--agg-ttgggg----tggagggggg--------ca---------tag----g--tgggggg----tcta-gg----atgggggg--ca--ccat-gggg-tggggcggagagcggcacc--atga-gaatgggggaccga-----atggggg-tgggggg-----ag-cagcttcat-gggga-aggggg----act-ctaaacac-ggaccc---cggg-ctta-cc-ca-tggggggggg---------------acc--a-tgg-----gaggcgacagccagtag--ag-ggggg----ca-cc-a----ggga--tggggggg--caacttcatgggg-atggggaggcacc-gata-gg---cggggggga---ca----at-ggggagag-----gaca-gccaa-tagg-aga---ggggcaccc--aaacg--gcc-gggggg---acc---atggggatgggg----ca-cta-t-gggaa-tggcggg-accc--gtggggctgc-ggc------ac--t-at--gggg-a----t-gt-ggtg-cacccaa--gggaccagg--agg--cga--tc----atggggg--a-caggggg--c-----caatag-agtgg--ggatgg-gggg-caca------ta-tgggg-gtgggg-----acac----atagggtgggggggggga-a-ccc-attgggggaggggggg--cac-c-aat---ggggagggg----acc-caaagg---acgggggggg---acc---a-t-atgg-act--gagagg-cac--c-attgggggtgggggg----acc-ggat--gga-t-g-gggtg-----ac-c-catgggg--tgggg--agg-cacccat-ag--actggtgggg-------gaaccc--atgg---atgggggg----c-c--cc--tagg-agaagggggc-a-ccc-at-aggactggggggg-gggggcggcacct-a-tgggaggat-agg--ggacacc-----attagggttgggg----atgt--ggggggac-c----at-a--gga------------------------------------------------------------------------------------------------------------------------------------------------------------------------------------------------------------------------------ctcggggggggggggggggg--------c--a-c-cc-atgg-gtt-gct--gacagctccg-tac-----tttgcaag-a-g-agcgatc-ttccttcc-ggac-aaccc--gag-cggg-tg---aga-cg-tgtccc---aat-gt-g-acac---caa-g-tgtccc----aagtgtc-cc-aatg--tgga---ccaag-a-t-gaccc-aaa-ctgatc-c-c--aa-tgtgtccc---------tgt----cccc-agaa-tg-ccc--gaagtgtccc----tg--tgtcc---a-ac-tgtccc--aat-gt-gtc----ccaagg--t-tccc--agcatg-acc-c---aaaaat-tt-cccccaa--tg-gtcccc-aatg-----ga-ccagaagaaa-tt---c--aatgtgaccc--aa-ggga-ctcccaagatcgtgtccc-aat-g----gt--cc-ga-tgt--gaccccccc--at-g-tg----gccacatg-tgaccc---aaag--gtccc---agtg-g-c--tgta-t-cccagt-gt--tc-tttgtccccccc---gc--tgt-c------------------------------cca-c-gtcccc---attagct-g-ccctattgt--------cccattgttcc-cgatt-gctttgtcc--tttggt--ccccaacg--tacccc-tgct-tcac---------actagcggtccc--attgcatgtt-a-ttttg--tgccc-aacatccc--a-c-t-gc-tg-tgc-ccacgt--cc--tt-g--tg-tccttatgtaccca--gtccc-a-atcccc----tg---tg-t-----cc---cact-g-ctgtccc----a-tg---ctggtccttt-tc--cc---ac-aatccc--c-ctg--ctg-tcc--tttggcc---------ac-gtccccc--tggtg-tccccc---tg-ctgccc-----ac--gtcc--ccattgctg--tcc-ctt-tg-tcccagtg-cccc---at-g--------------ctgtcccttttgt-ccc----tg--cc---a-gttccccc-t-gcgtgactcccaatgcctg-t--ccttt-gtccc---acat-acgcagcg-c-g----t-g-accgagcggct-gccggccgcgctg--a--g-c--gc-gg-t---ctg-cgtatc-a-ggaaggagc-gc-cgcg-c-ttcg-gcac----g-c---gt--gggtaggg--ac-gccgcccggggggacccaca--gcaatgg-gga-caccg-gcggagggg--ac-ca-cg-ccat-gggga-c----g--c-a--gg-ggaca-ccaggggggac-a---------cc-gc--gggg-ac-ac-gc-aggc-ggata-c--catggg--cg-cca-tg-g--aca-t-gtgggg--ac--a-c-aacg-caatcggggacacc-attgg-gg--c-ac-a-tggcaatc
>SRR2028189.87411 length=6402 strand (+)
attgcc--tcgc---gtccccattcactcct--cccgcccgctcccgcccg-ctctt-ccgttccctc--a-ca-acc-aat---ggaa-c-ggcgg-tgc-acga-cgc-tcgc----atggg-cg-c---c-g--tgctgcgg---gt-gtcgc-ggg---gtg--ccggg---cgccgccaaatgggcg--gaa--tt-gtaggttt--cc-ggg-t-gcg-agaa--cgtgg--ac---------acgaggg------tgggaaa-atgggg--ggcaagtg-gagaatccggtggg-accgttt--ggcga---atttcggtgaa-catgg-----gtgttggg--a-atgca--gg-acgtt-g--aa-cgt-gg--tg-acatttggg---t-g-agggggg---aca-t-ggg-a-cac-tggg--accat--gggggc-ctt-tggta-ca--tgggg---ac-gtgagggaac-tgggcgg-ac-atgggggggatctgggggtcc-atgaag---tc-at--ggggaccacg---ggaca-ttggtgg-ctg-cag--a---gggattatgg------------aggggt--cggggg---acaggaaggggtggg------tg-at-agaag----gtcatgggga-cag-a---ggaca----tgggg--t-g--ttgggtg--acaggg-aggggtggg-t--at----gggac-atgcgggg---acaga-gg--aac----g------------atggtg-a-g-caggg-tgg-ca-ggaggtg-a-ca------ggt-acaca-ggggtg-a-cagg-agg---acag-acg--------tga-ca-cg--cgagg-aatgtgcgtacag--aggg-acgggggg----ac-a--ggaggg---a-cag-atgtcg--tgac-aca----aggaa-tggg--tgaac-ag-ga--ag-gaca-c----at--acag---gggatcagata-ac------ag-gaagg--aca-aa----ggctggggt-----acg--tgactcaaaggg-atgg-----ggca-ggag-tgaccacggtg--------acatgctcaaag--tgagtaa-c-ctg---tgagac-a-gga--gagcagg--t---a-caggagg---ac-atgggt-cg-atgg-agggaatttggg-------tgatcagg-atggg-acatggtgagcg-aca-ga--gggaacgtg---gacagga-ggggacatggggggt--at---ag-ggacaacaggga-t-aag--ta-g----accctagggt-g-aca-ag-a-gg-tcgccagaggatttatggtgataggttag-------------acga-ggggc--aca-ggaggaagcatg--tg-acaga-----ggg---gacagtagg-t--acatgt-------ga-gt---gatggtac-atgc-tggtggtg--atgg--ag---aa--gg----tg--ca-gg-atggag-----ca-t------gggggaca---g-aggg-agtg------t-gacatggaagg--a--ccaga-tggcg--g--aca--a-a--g---a-a-tagg------t---acagg-ag---agaac--gt---aggacag--aggg-gatgg---actggt---gtgac---a--ga-g-t-a-tggggg---atcag-gaacg------a-cag---ag--a-cagggtttga-cagagagggggggggggggggggaaca-tggg------tacta------ggag---aacg-ag---agtg-acga--gaat--ggat--gacag--atgg----actca-ggttaggaga-gtg-a-c-a-tag-a----tatggaggtcaaca-ggag-----aactatcaagggtgatg---t---agg--aatcgg---------t-aca--gagggg-ac-aatgg---tga-gaggag--ggttgta-tggcaggcgt----------------------ggcaa-ggacggggg--aacag-ca-ggtgacaaga-t--ggg-t-gacaaaaggg-aatggg--tg--gcag--a-gg--aca----------------gg-tggtg-atg--aat-gag-tggg------t-acag-taggaggattt-----cac--aggggggggg-a-cag--agg----a-catgaag--tg--gtgg--atg-acaggtta-ggacagatgtgaatg-ga-gg-g-----aatgg-gtgtgtacag--aa---ggacaaggtaggaggggacaaggg--tgttgatggtg--atggggtga-------aca-gg-agggg-acag--atggg--t-ac-at-agg--aatggg--tgaacaggca---gggac-aggctggggcga-tgg--ag---aatgg-g-tg--a--c-a--g-aggtga-ca-tag-g-taacaaggaggg---atggggggtttgtatgggttgtgggtagctgcgttagctgaggtggctggggcaggagcccgcgtttttttggaaagg-acgtgggcgg----acagagcttt---tg-acgttg---tgccccccacc-a-a---tgc----tgctg-taacc-tc-tcgttcccc-gtc----gtgt-ct-tct-ggtgt-cca-tca-g--c--caagtaacttcc-a-g-cagtt-cgttcgtg-ca--gc-gc-ag----tggt----cac-g-ctgcccgggggcgggg------agg-tacgccaatg----tt---ggggggca-tc--tat-ggaaattgg-------ca-acaacttttg--gtgaggg--acat-ctcattgtggggac-agggg-ctaacc--att-acggtgg------attggggggcaa-------tac--c---aataaatttaggttggggg--catctatgg---aatgggggtgtca-cccat-gtgg-tggggc---------cacct-atga-gaatagggg--c-a---ccatgggg--tgtgtggggcg-aa-cagc--ca----ggacagggg----cact-c-a--cagaggacccgtcctgg--ttatcc-ca-ttggggg----catat---------accc-a-tggg--aa--gg--acagccagtagg-a-agctgg----ca-ccca-aa--gga-ctgtggggc-gca-ct-catggcgaatggggg--caccc--taaggctgcggggggg----cacc--atttggga-ag----gg-cagtccaaatag--aaa-----ggcacc---aaa---gacc-aggggg--cacccgaatgggga-ggggggggc-ccta-t---gaattgg--ggcacc---gtcgg--tgggg-cgc----accct-at--ggg--a----tggggtgtcaatcccaaa-gg-accaggg-aagg-c-a-ctc----atagg----a-caggg----ca-cc-cataag-a-tgg---gatgg-ggg--cacccctaaata-tggga-atgcgggcgg-accca---ttagggtggggggg---aca-cccaattggtggatgg------cac-ccaata--gctgagggg---caccgcaaaggg--accgggggc---aaccc--aat--aggaact--ga-ag-tcacacc-attggggttgggggg--c-acc-g-at----aat-ggggggg----cac-c-cattggggttgggga-ag--caccc---aag-actgggggg---------cacc---atggggaattgggggggg-cac--ccaatagg--taagaag-caaaccc-a--aggactggg------gggggggcacct-a-tggg---atcaag-tgaacaccc---aat-agggtgcgaaggtgatgtaagggggg-caccac-atta--ggactacggggggcgattagtgtattgtttctttggggcggaattggcggagtggggttgggggtcgggggggtgcgtgttctggggggttagcggaggtggattttggggaggtcagcggggggcgggtggggcggggggtggcgaggcgggagtggggcgggtggggggtgtggcgggggttggcgtggggtgggggggaggctgggaggggtagggggcgtacgcgggcggggggggaggggggg--tggcaca-a-cc-atgg-tt--gctt-gacagctccg-tccc---atttgcaagca-g-aga--tc-ttccctc--ggac-aagccccgag-cgg--tg---a-a-cg-tgtcccc--aattg--g-accc-accaaag-tgtccctcc-aaaagtc-cccaatg--tgtaccacccag-aat-aactccaataacaatc-c-cc-aattgtccccc----a-aa-tgt--t-cacc-ataaatacctcc-ataaggtcccc-aat-----tccccaa-ac-cgtccccctata-tggtgtcctccaatgcatgtctcccagaat--acctc--c-aaaat-gg-cccc-aa--t-tgtcccctaataaaattgaaccc----aaagttttccctaatgtgaccgccaaagggaactccaaa-ct---gtccccaatttc---gtcccc-ga-tgt--tacccc---a-at-g-tg---cccacaatg-tgactgcccaaagt--tcccc--aata-tttaatg-----cc-agttgtcttc-tttgtcccccc---tgc--tgtccgccgtgttgattgtcccaggccgctgtttggca-cagtccccaaaatt-gct-gtcccctttggaatttgtccccat-gt-cctccatt-gc--tgtccctgattgtttcccca-cg-tcccccc-tgctgtcccc--------act-gctgtccccaattgc-tgttc-cttt-g--tgcccca--atccccca-c-t-gc-cg-tcc-ccac-tcccccat--gc-tg-tc--attgccccca-tgtccc-acatctccctcctgc--tg-t-c---cc---aact-g-ct-tcccc---actg---ct-gtcc-tt-t---ccaccac-a-tccc-acactg--ctg-tccc-ttggtccc----cc--ac-gtccgcccctgctg-tcccccaa-tggctgtcccgc--ac--gtctcgccattgctgcctccccttttt-ttttggggtcccccccaatg-cccacatt-----gcgtccc-tttgc-cccacc-tg-tct-cca-gtcc-cccct-gc-tgtccctcaatt-ctg-tc-ccttttttcccc--acattccgcagcgcccg---at-gta-------g-t-g-cggc-gc--tggtaa-g-ctatctgggt--gcggccggatccaaggaaggatccgctcgcg-c-tgcg-gaac-ac-g-cttggtt---atagggc-acc-cag-cgg--a-cacc-a-actgcca----gga-cataccgcgac----acac-gaac-acc-ta-ggga-cat--g--caat-gg-tgacaaccatg----acaaaaatcataacc-gc--ggg--ac-atatc-acgcaggatatg-ccatggggaca-cca-tgagggacactcgtgggg--ac--acc-aacgacc---------------cgcatg-acaacaa-tggg-a-c
>SRR2028232.81943 length=17082 strand (-)
ATTGGC--TCGC----TCCCCC-TCC-TGGT--CCCG-CCGCTCC-GCCCGCCTCTTCCCGTT-CCTC--A-CA-GCC-AATGGCCGAAGCCGGCGG-TGC-A-GAGCGC-TCGGCCACATGGG-CGGCGG-CGG--TGC-GCGGG---TTG---C-GGGGACGTG--CGGGC----GCCGCC--A-GGGGG-TGAA-GT--GGAGGTGTT-CCAGGGGT-GCG-AGAAA-CGGGGGGAC---ACGG-AA--GGG------GGGGGGGA-ATGAGGGCGGCA-GTC-GAGGAGTGGGGGGGGAC-ATT-G-GGGGAC--ATT-CG--GGA-CATGGGCGTGGTGTTGGCGGATATG-A--GG-ACGTTCGGGAAACGT-GG--TGGACATTTGGG--TTCG-AGGGGG----ACAATTGGGGA-C-C-TGGGGGAC-AT--GGGGG--CTT-TGGGAGCA--TGGGGACGACGGTGAGGGA-CGTGGGG---AC-ATGGGGGGA-TCTGGGG---C-ATGGAG--GTC-AT---GGGAC-ACG--GGGACAATTGGGGG--TGGCAGTTA--GGGGAT-AGGGG-------ACGGGAGGGCGGCGGGGGG--ACAGGAGGGGGTGGG------TG-AT-AGAAGGG---TCAGGG--A-CATGA---GGACATGGGTGG----TGGGGTG-------ACGG-A-GGGGGTGGGGTG-AT-GGGGGGAC-AT-CGGCGGGGACAGC-GGG--ACCA----------------TGGGG-AGG--AGG--TGG-CA-GGAGGG--ACC------GGGTGACACA--GGGTG-A-CAGG-AGCG-GAC-G-ACGGG---TGGTGA-CA-CG-A--GGG-AA-GGGGG-A-AGG-AGG--ACGGGGGGG---AC-A--GGACGGGG-A-CAG-ATGGGG--TGAC-ACA---ATGGAATTGGGGGTGA-C-AGAGACGCG-GACAGCG---ATTGACAG---GGGATGGGATG-AC------AGCGAGGTG-ACAGAAGGC-GGCTGGGGGG----ACGG-TTAC---AAGGG-ATGGGG-TGGG-A---AGGTGAC-ACGGGGG-------ACA--G-GA-GG-CTG---A--C-CTGGG-TGG-AC-AGGG--GGAGCAGGGGTG-GA-CAG-AGGGGGAAAATGGGGGCG-ATGGGAGG-AAT--GGG-------T-A-CAG--AGGGG-AC-TGG-G--CG-ACAGGA--GGGAATGGG-CTGACAGGAAGGGGCA---GGGG-T-GAT---AG-GGAC---GGGG-ATGA-GAGGA-GGGG-ACC--AGCGTCGCACACAC-ACGG-TGC--ACGA--GTGATGGGAGT--GTTATAGGAGGG------AC-A-GGGGGGGACA-GGAGGAAGCAGGG-TG-ACAAG--AG-GGG---GACAGTAGG-T--ACATGGGTGT---GA-GT--GGAGGGGAC-ATGGGT---GGTG--ATGGG-AGCGGAA-TGGAGGGTGG-CA-GG-AGGG------ACA-T------GGGGGACA---GGAGGG-A-TGG--CGGT--ACA-GGAGCGG-A--AG-GA-TGGGGT-G---CA-CA-A--GGCGA-A-T-GGGGGG--T--GACAGG-AGG--AG-AC--GTGGG-GGA-AGG-AGGG--ATGGCGGGGTGGG----TGAC---A--GAGG-TGA-TGGGCGGGGA-CAGCGAAGG------ATCAG-GGAGG-AGCAGGG-T-GA-CAG-GAGGG--------------A-CA-TGGGGGGGCGGAC-A-------GATGGGAAC--AGG--A-TG-ACCAGGGGAT--GGAT--GACAGGGAGGG----AC--AGGGG------A--TG-ACCCA-T-G-AGGG-AATGGGGCTGA-CA-GGAG--GG-AAC-ATC-GGGACGGTG--ATGGGACGGGAATGGGGCGTGC-----ACAG-GAGGG--AC-A-TGAGGGTGACCAGGACGGGGATGGGGTGGTGGC--------------------------ACAG-GGACGGGGGGG-ACAG-CA-GGTGACA-G--T--GGG-T-GACACGAGG--AATGGGGGTG--GCAGG-AGCG-AACA---------------GGG-GGGTGAGGGAGATGGCCCCGG--------TGACAGG-AGGGGGGCGGGGGGCGACGGAGGG-ACATG-A-C-------------------G-GTG--GTGG--ATG-ACAGGAGG-GGAC--ATG-GAG-GTGATGG-GAGGGAAATGGGCTG---ACAGGCGAGGGGAAGGGG---------GACA-GG-AGGCGGCATGGGGG-ATGGGG-GATGGGGTGACA-GG-AGGG--ACAG--ATGGG--TGAC-ATGAGG--AATGTG--TGA-CA-GGAGACGGGAC-ATGG-AGG-CGA-TGGG-AG---AATGG-GGTGG-A--C-A--G-GGGGG--CA-TGGCGGTGACAGGG-GG----ATGGGCTGGGGG-----------------------------------------------------------GGA-GG--ACGGGGGGG-----ACAGG-ACGG---TG-ACGT-GG--TGCCCCCGCC--AGA---TGC-------TG-TA-CCG-C-TCGTTCCCACGTC-G--GTGG-CT-TCTGGGTGT-CCA-TCA-GG-CT-CA-G-A-TGTCC-A-GTCAGTT-CGT-CGTG-CA--GC-GC-AGG--GTGGGGGGCCACAG-C-GCCGGGGGGGGGG-------AGGGTACCG--ATGGGCGTGG---GGGGGCA-TC--TATGAGAGA-TACGGTTGGGCACAC-A-TGGG----TGAGGGG-ACA--CTCA---TGGGGAC-AGGGG--CA-CC--AT--AGGGTGGGG----ATGGCGGGCGG--------CAC-CC----ATAG-----GGTGGGGGGGG--TCTATG--CGAATTGGGG--CCA--CCAT-GGGGGTGGGGGGG-------CACCT-ATGAAGAATGGGGG--C-A--CCCATGGGGAGTGGGGGGG----AGCCAG-T--A---GGGACAGGGG----CACT-CAA--CAG-GGACCC---GGCG--TTA-CC-CA-TGGGGGGGGG-C-------------ACCC-A-TGGG--AAG-G---ACAGCGAGGAG--AG-GGG------CAGCCCACAA-GGGA-CTGGGGGG---CA-CT-CATGGG--ATGGGGG--CACCCG-TA-GGG--CGGGGGGGGG--CACC-CATGGCGGAGAG---GGGACAAACCAAATAGG-AGA----GGGCACCC--AAAGG-GACC-GGGGGGG-CACC---ATGGG-A-GGGGGG--CACCTA-T--GGAAATGGGGGGCACCC--GTGGGG-TGG---CGC--AAACC-T-AT--GGG--A----TGGG-AGTG-CACC-AAAGCGGAC-AGCGGAGGG-C-A-CTC----ATGGG----A-C-GGGGG---A-CC--ATTAG-AGTGG--GGATGC-GG---CACC------TA-TGG---ATGGGGGG---ACCAC---ATAGGGTGGGGGGGGGGACA-CCC-ATCCGGGGATGGGGGCGCCAC-CCAATA--GGGGAGGGGG--CACC--AAAGGG--ACGGGGGGG---CACCC--A-T--AGG-ACT-GGAGAGG--AC-CC-ATGGGGG-TGGGGGGG-C-ACCCG-ATGGCGAAT-GGGGCGG----CAC-C-CATGGCGCTTGGGG---GG-CACC-AT-AGG--CTGGGGGGG--------CACCC--ATGGGG-ATGGGGGG----CAC--CCAATAGG-AGAAGGGG-C-A-CCC-AT-AG-ACTGGGAGG--GGGGGGGCCACCT-A-TGCG-G-AT-AGG--GGACACCC----ATAAGGGTGGGGG----ATGTT-GGGGGCGCACCCC-ATGA-----------------------------------------------------------------------------------------------------------------------------------------------------------------------------------------------------------------------------------CTCGGGGGGGGGGGGGGGGGGGACAGGGCC-A---CC-ATGCGGT--GCTTTGACAGCTCCG-TCC----A-TTGCCCG-A-G-AGAGATCGTTCC-TCCGCGAC--ACCC--GAGCCGGCGTG--AAGA-CG--GTCCC---AAT-GT-G-ACC---CCAAAGATGTCCC----AAGTGTC-CC-AATG-GTG-A--CCCCAG-AAT-GACCCCAAAACT-ATC-C----AA-TGTGTCCC------AA-T-T--T-CCCC--GAA-TGACCC--AAAGTGTCCCCCAATG--T-TCCC-AA-ACTTGTCCCC-AATGGT-GTCC---CCAATG--TGTCCC--AGA-TG-ACC-C--C--AAAT-GT-CCCCATA--TGTGTCCC--AATGC---AGA-CCCC---AAAGTTT-GCCAACTGTGACCCGCAA-GGGA-CTCCAA--CT---GTCCCCAAT-GCAATGTCCCC-GA-TGT--GACCC----A-AT-G-TG------CCAATGCTGACCCC--AAAGTCGTCCCCC-AATG-T-----GTA-TGCC-AGT-GTC-T-CTTTGTCCCCCC---TGCGTTGTCC-----------------------------CTGATC-GTCACCC--ATT-GCT-GTCCC-TTTGT------CCGCCAT-GT-CC-CCATT-GC--TGTCC--TTTTGT--CCCCA-CG-TTCCCCC-TGCTGTCCCC--------ACT-GCTGTTCCCCATTGCCTGTTC-CTTT-G--TGCCC-A-CATCCC--A-C-T-GC-TG-TCC-CCACGTCCCC-ATT-GCCTG-TCCCTTTGTCCC-A-TGTCCCCACATTCCCCCC-TGCCGTGTT-C---CC---CACTTGACTGCGGGCCCCACTG---CTGGTCCCTT-GG-TCC-CCACCA-TCCC--CACTG--CTG-TCCC-TTTGTCCC----C---ACC-TCCCCC--TGCTTGTCCCCC---TGCCTGTCCACCC-ACCCGCTCCCCCATTGCTG--TCC-CTT-TG-TCCCCATGTCCCC---ATTGCTGC-----------TGTACCCTTTGTCCCCTCC-TGATCCGCCACGTCC-CCC-T-GC-TGT-CCCCAAT-GCTGCTC-CCTTT-GTCCCC--ACAT-CCGCAGC--CCG----T-G-AC-----GG-TCGGCG-C-----TG--AA-G-C-AGC-GGGT--GCTG-CGGATCCA-GGAGTGACCGGC-CGCG-C-TGCGGG-AC-ACCGCC--CGTGCCGGTACGGGGAC-GCCG-CGGGGA-CACC-A-A-CGCCATGG-GGA-CACC--GCGGG----ACACACAACG-CCAT-GGGCAGCAGGGGACCCAT-GGCGGACA-CCGGCGGGGAC-A---------CC-GC--AGG------------------ATA-C--CATGGGGACA-CCA-TG-GGGACA-TCGTGGGG--ACATACCCAACGCCGAT-GGGGACACC--T-GG-GG-ACGACCAGTGAGGACA
>SRR2028233.65249 length=7386 strand (+)
ATTGGCCGTCGC---GTCGCCC-TCGCTCGT--CCCG-CCGCTCCC--CCGCCTCTT-CCGTTGCCTCC-A----GCC-AAT---GGAAGC--GCG--TGCCA-GAGCGC-TCGC--A-ATGGCGCGGCGG-TGC--TGC-G-GGG---T-GTGTCCGGG---TTGGGCGGGC----GC-GCC-AATGGGGG-TGAA-GTT-GGAGGTCGTTCC-GGG-T-GCGGAGCAA-CGGGG-AACGCG-CGG--A--GGGGA------GGGGGATATGGGG--GGCA-ATG-G-GG---GG------AC-AT--G---GGAC--ATT-CG--G-A-CATGGGC--GGTGTTGG---ATATG-A-GGG-A-G------AGA----GAG------AT-GGGG---T-G-AGTGTGGGGAACA-TTGG--A-CA-TTGGGG-ATCAT-TGGGGGG-CTTGTG--A-CA--TGGGGGG-AC-GTGAGTGA-CGTGGGGGG-AC-ATGGG-----TCTGGGGGG-C-ATGGAG--GTC-AT-GGTGGAC-ACA-GGGGACTATTGGGGGG-TGGCAGT-A---GGGAT-AGGG--------ACGGGGGGG---CGGGGG---ACAGGAGGGG-TGGG-----GTG-AT-AGAAGGG--GTCAGGGGGA-CAGGAG--GGACA----TGGGGG-TGG--TGGGGTG--ACAGGA--GGGGTGGGGTG-AT-GGGGGGAC-A--CGGGGGG-ACAGGAGG-----------------------------AGG-CAGGG-TGG-CAGGGAGGGGGACCAGAGAAGGGTGACA-GGAGGG---AGCA------------G-ACGGGG-----TGA-CA-CGGA--GG--AATGGGG--ACAG--AGGGGACGGGGGGGGG-AC-A--GGAGACGGGAGCAGAATGGGGTTTGAC-ACACGAGGGGAA-TGGG--TGA-C-AG-GAG-AG--ACA-CGCGGAT-GACAG----GGCTGGGATG-AC------AG-GAGGGG-ACAGAAGGG-GGCTGGGGGGGGAGACGGTTGAC-AAAAGGTGATGGGG-TGGG-A-GGAGGTGAC-ACGGATGTACGGGGACA--G-GA-GG--TG---A--C-CTGG--TG--ACGA--GAGGGAGCAGG-GTG--A-CAGGATGGG-ACAAGGGGGGGCGATGGGGGGCAATGTGGG-------T-A-C-GG-AGGGG-ACATGTGGGGCG-ACAGGAAAGGGAATGGGGGTGACAGGAGCGGGA-ATAGGGG-TCGATAACAGGG-AC----GGGA-TGA-GAGGA-GGGG-AGCCCAGG--CG-A---AGGA-GG-TGGCAAGGAGGTGAAGGGGGGTG-A-TAAG--AGGGG-----AC-ATGGGGGG--CA--GAGGA-GCAGGG-TG-ACAAGG-AGGGGC----AG--TAGGATG-ACATGG---T---GAGGT-GGGAGGGGAC-ATGGGGAG---TG--ATGC---GGG-AAGTGG--GGTGG-CA-GGGAGGGGGGGGGAGAGTGGGGGGGGAGGACA---GGAGGGGAATCG--GGGT-GACA-GGAGGGG-AG-ACAGA-TGGGGT-G--ACAGCAGA--GGC-ACACTGGGG-----T--GACA-GGAG---AG-AC---TGGGGGGACAGG-AGGG--ATGGGG-A-TG-T-GGGTGACCCCA-GGA-GGTGA-TGGGGAGG-A-CAG-AAA-G---G-GA-CAGAGGAGG---CAGGG-T-GAACAG-GAGGGG-------------ACCATTGGGGGG----AC-A-------GAGGG-AACTAAGG--A-TG-AC-AGG--ATGGGCATTGGACAGG-AGG-GG--AC--AGGGGG-----A-GTG-A-C-A-T-GAAGGG-AATGGG-CTGA-CA--GAGAAGGGAAC-AT-GGGGGTGATGGGA--GGACTGGGGTG-------------ACAG-GAGGGAGACCA-TGGGGCTGACCAG-A---GAAGGGA-TGGGGGGAGCAAGGGGGGGGGGAGCGGCCGGTGGAAG-GGACGGGGGG--ACAG-CAAGGTGACAGGATTTTGGGGTGGACACAAGGG-AATGGGG-TG--GCAGG-A-GGGAACA-----------------G-GGGTG-ATGG-A-GGGAG-TGGGG-----TGACAGGGAGGG----------AAAC--AGCGGGGCG--A-CAG-GAGGGG--ACCCTGAGG--TG---TGGGGATG-ACAGGAGG-GGAC--ATGGGAG-GTGATGGGGAGGG--A-GGGGTG---ACAG--GA-GGG-ACGGGG----GGGGAACA-GG-AGGGAGGATGGGGG-ATGGGGTGATGG--TGACAAGG-AGGGG-ACAGGGATGG---TGAC-ATGAGG---ATGGGGCTGA-CA-GGA--GGGGACAATGG--GGGCGA-TGG--AGGG-AATGGGGCTG--A--C-A-GG-AGGG-A-CAATGG-GGTGACA-GGAGGGG--ATGGGGGGGGAGAGGGG------------------------------------------------------GGAGAGGGACGGAGGGGG----ACA---ATGGAG-TG-ACGT-GG--TGCCCCCCC----GA---TGC----TGCTGCTAGCC-TC-TCGTTTCCCCGTC-G--GTGT-CTTTCT-GGTGTGCCAATCA-GG-CT-CA-GTA-TT-CC-A-G-CAGTT-CGT-CGTG-CACGGC-GCCAGG--GTGGGGGG-CACAG-C-GCCGGGGCGGGGGGG-----AGGGTAGCCC-ATG--GGTGG----GGGGCACTG--TAT-GGAGA-TGGGG----CTACAC-A-TGGGG--GTGAGGGG-ACACCCTCAT---CGGGAC-AGGGG--CACCC--AT--AGG-TGG------ATGGGCGATAGGGGAGGGGCAG-CCAAAAATGA---GGGGTGGGGGGGGAGTCTATGG--ACATGGGGG---CAACCCATCGGGGATGGGGGGG-------CACCT-ATGAAGACGGGCGCGGGCA---CCATGGGCGGTAGGGGGGGGT-AG-CAGCT--AT--GGGCGCGGGGAG--CACTTC-A--CA-GGGACGCTCTCGGG--TTACCGGCAGTGGGGGGCGGGCGGAAGGGGGGGGCAGCCCA-TGGG--AAG-GGGGA-AGCCATCAGGAAGAGGG------CA-CCCA-AATGGGAGCTGGAGGGG--CG-CT-CATAGGGGATGGGGGG-CACCCG-TAAAGGG-CGGGGGGGGGGGCACCGCAT---GGAGAG----GGACA-GCCAA-TAGGTCGG---GGAGCAGCGCCAAAGGGGACC-GGGGGG--CACAC--ATGGG-ATGGGGGGCGCACCTAAT-GGGAAGTGG-GGGCACCGGGGTGGGGGTGG-----CGGC-ACCGA-ATCTTGGGGAGGGGTGGCGAG-CGGGCCACAA-GG-ACC-GCA-AGGGGAGAGCTCGAGAATGGAGGGGAGCAGAG----CAACC-CAGGAGGAGTGGGGGGATGGAGGGAGCACC------TA-TGGGG-ATGGGGGGGAGACCAACGCA-AGG-TGGGGAGGGG-ACAAACCCGGCAGGGGATGGGGAGCGCACCCCAATACCGCGGAGGGGG--CACCCCAAAGGG--ACCGGGGGGAG-CACGACCAGTG-AGG-ACT-GGAG-GCGGACACCCATGGGGGGTGGGGGG--CAAACGCGA-GGGGAAGGGCGGGGGGAGGGACGCGCATGGGGGTTTGGGG-AGG-AACACAT-AGG-ACTGGGGGAGGGGGG---CACCCG-CTGGGG-ATGGAGGGG---CAGGGACAATGGGAAAGGGGGGGC-A-CCCGATGAAGACTGGGGA-------GGGGCACCT-A-TGGG-G-AT-AGG--GGACTCGCAGCCAT-AGGGTGGGGG----ATGT-GGGGGGGGCACC---AT-A--GGA------------------------------------------------------------------------------------------------------------------------------------------------------------------------------------------------------------------------------CTCGTAGGGGGGTAGGGGGGGGGGGG--C--A-C-CCTATGGG-T--GCT-GGACAGCTC-G-TCGGCCCA-TTGC-AG-A-G-AGAGATC-TTCC-TCC-GG-CCAACCCC-GAGCTGCG-TG---AGA-CG-TGTCCACCGAATTGT-G-ACCGCGCCAAAG-TGTCGTCCCCAAGTGTCGCCCAATGAGTG-A--CCCCAG-AAT-G-CCC-GAAGCT-ATC-CACCCA--TGTGTGGCGCCGATAATGCTG-T-CCCCGAGAA-TGACCAC-AAAGGCGCCC--AATGGGTGTCCC-AA-AC-TGTCCC--AAT-GT-GTCC---CCAATG--TGTCCGCCAGAATGACGCTCGCCAAAAAT-GTTCCCCAGATATGTGTCCC--AATG----AGA-CCCC---AAAGTTTCGCC-AATGTGACCCC-AAAGGGA-CTTCCAAACT---GTCGCCAAT-G---TGTCCC--GA-TGT--GACGCGGCCAGATAG-TGG---CCCCAATG-TGACCC---AAAGT-GTCCCGCCAATGGT----GGTA-T-CC-AGT-GTC-TGC-TTGTCCCCCCC--TGC---GTCC------------------------------CCA-C-GTCCCC---ATT-GCTGGTCCCGTTGGGGG----CCCGAAT-GT-CC---ATTTGC--TGTCGGC-TTTGT--GCCCACCG--TCCCCCCTGCTGTCCGGCCCGGGGTACT-GCTGTCGACGCATGC-TTTGC-CTTT-G--TGACCCA-CATCCGCCA-C-T-GCTTGGTCCGAGACGT-CCC-ATTGGCGTCG--CCTTTGTCGCCAATGTCAGCACATCCCC----TGC--TG-T-C---CC---CACGTGACTGTCCGCCC-ACTGGGCCTG-TCCCTGGGTGTCG--CAC-A-TCCCG-CACTG--CTG-TCGC-TTTGTGGCGCGGCCGGAC-GTCCTCGCCTGCTAGTCCCGCGCCGGCGCGGGGGGGGGACnnnnnnnnnnnnnnnnnnnnnnnnnnnnnnnnnnnnnnnnnnnnnnnnnnnnnnnnnnnnnnnnnnnnnnnnnnnnnnnnnnnnnnnnnnnnnnnnnnnnnnnnnnnnnnnnnnnnnnnnnnnnnnnnnnnnnnnnnnnnnnnnnnnnnnnnnnnnnnnnnnnnnnnnnnnnnnnnnnnnnnnnnnnnnnnnnnnnnnnnnnnnnnnnnnnnnnnnnnnnnnnnnnnnnnnnnnnnnnnnnnnnnnnnnnnnnnnnnnnnnnnnnnnnnnnnnnnnnnnnnnnnnnnnnnnnnnnnnnnnnnnnnnnnnnnnnnnnnnnnnnnnnnnnnnnnnnnnnnnnnnnnnnnnnnnnnnnnnnnnnnnnnnnnnnnnnnnnnnnnnnnnnnnnnnnnnnnnnnnnnnnnnnnnnnnnnnnnnnnnnnnnnnnnnnnnnnnnnnnnnnnnnnnnnnnnnnnnnnnnnnnnnnnnnnnnnnnnnnnnnnnnnnnnnnnnnnnnnnnnnnnnnnnnnnnnnnnnnnnnn
